# Supplementary material for: Decreasing Species Richness with Increase in Elevation and Positive Rapoport Effects of Crambidae (Lepidoptera) on Mount Taibai
Source: Insects. 2022 Dec 5;13(12):1125. doi: 10.3390/insects13121125 (PMC9783943; doi:10.3390/insects13121125)
Supplement: Supplementary file 1 [file insects-13-01125-s001.zip]

Archive with 7 entries (7 files):
- Dataset S1.xlsx
- Dataset S2.fast
- Figure S1.pdf
- Table S1.xlsx
- Table S2.xlsx
- Table S3.xls
- Table S4.docx
