# Supplementary material for: Decreasing Species Richness with Increase in Elevation and Positive Rapoport Effects of Crambidae (Lepidoptera) on Mount Taibai
Source: Insects. 2022 Dec 5;13(12):1125. doi: 10.3390/insects13121125 (PMC9783943; doi:10.3390/insects13121125)
Supplement: Supplementary file 1 [file insects-13-01125-s001.zip › Dataset S1.xlsx]

## Sheet: Sheet1
Dataset S1. Samples information of 135 sequences with GenBank accessions
Sequence ID	Subfamily	Species	Specimen-voucher	Country	Sequence length (bp)	GenBank acession
Seq1	Spilomelinae	Agrotera nemoralis	NWAFUPYR003023	China	657	OK339822
Seq2	Spilomelinae	Agrotera nemoralis	NWAFUPYR003024	China	657	OK339823
Seq3	Pyraustinae	Anania egentalis	NWAFUPYR003025	China	657	OK339824
Seq4	Pyraustinae	Anania verbascalis	NWAFUPYR003026	China	657	OK339825
Seq5	Spilomelinae	Botyodes diniasalis	NWAFUPYR003027	China	657	OK339826
Seq6	Spilomelinae	Botyodes diniasalis	NWAFUPYR003028	China	657	OK339827
Seq7	Spilomelinae	Bradina atopalis	NWAFUPYR003029	China	657	OK339828
Seq8	Spilomelinae	Camptomastix hisbonalis	NWAFUPYR003030	China	657	OK339829
Seq9	Spilomelinae	Camptomastix hisbonalis	NWAFUPYR003031	China	657	OK339830
Seq10	Pyraustinae	Circobotys plebeia	NWAFUPYR003032	China	657	OK339831
Seq11	Spilomelinae	Conogethes punctiferalis	NWAFUPYR003033	China	657	OK339832
Seq12	Spilomelinae	Cotachena alysoni	NWAFUPYR003034	China	654	OK339833
Seq13	Spilomelinae	Cotachena alysoni	NWAFUPYR003035	China	654	OK339834
Seq14	Spilomelinae	Cotachena nepalensis	NWAFUPYR003036	China	654	OK339835
Seq15	Spilomelinae	Cotachena nepalensis	NWAFUPYR003037	China	654	OK339836
Seq16	Spilomelinae	Diaphania perspectalis	NWAFUPYR003038	China	629	OK339837
Seq17	Spilomelinae	Diaphania perspectalis	NWAFUPYR003039	China	657	OK339838
Seq18	Spilomelinae	Glyphodes formosanus	NWAFUPYR003040	China	657	OK339839
Seq19	Spilomelinae	Glyphodes formosanus	NWAFUPYR003041	China	657	OK339840
Seq20	Spilomelinae	Glyphodes quadrimaculalis	NWAFUPYR003042	China	657	OK339841
Seq21	Spilomelinae	Glyphodes quadrimaculalis	NWAFUPYR003043	China	657	OK339842
Seq22	Spilomelinae	Glyphodes quadrimaculalis	NWAFUPYR003044	China	657	OK339843
Seq23	Spilomelinae	Glyphodes quadrimaculalis	NWAFUPYR003045	China	657	OK339844
Seq24	Spilomelinae	Goniorhynchus exemplaris	NWAFUPYR003046	China	654	OK339845
Seq25	Spilomelinae	Goniorhynchus exemplaris	NWAFUPYR003047	China	654	OK339846
Seq26	Spilomelinae	Goniorhynchus exemplaris	NWAFUPYR003048	China	654	OK339847
Seq27	Spilomelinae	Goniorhynchus exemplaris	NWAFUPYR003049	China	654	OK339848
Seq28	Spilomelinae	Goniorhynchus exemplaris	NWAFUPYR003050	China	654	OK339849
Seq29	Spilomelinae	Goniorhynchus marginalis	NWAFUPYR003051	China	657	OK339850
Seq30	Spilomelinae	Goniorhynchus marginalis	NWAFUPYR003052	China	657	OK339851
Seq31	Spilomelinae	Goniorhynchus marginalis	NWAFUPYR003053	China	657	OK339852
Seq32	Spilomelinae	Haritalodes derogata	NWAFUPYR003054	China	657	OK339853
Seq33	Spilomelinae	Haritalodes derogata	NWAFUPYR003055	China	657	OK339854
Seq34	Spilomelinae	Haritalodes derogata	NWAFUPYR003056	China	657	OK339855
Seq35	Spilomelinae	Haritalodes derogata	NWAFUPYR003057	China	657	OK339856
Seq36	Spilomelinae	Herpetogramma luctuosalis	NWAFUPYR003058	China	657	OK339857
Seq37	Spilomelinae	Herpetogramma luctuosalis	NWAFUPYR003059	China	657	OK339858
Seq38	Spilomelinae	Herpetogramma luctuosalis	NWAFUPYR003060	China	657	OK339859
Seq39	Spilomelinae	Herpetogramma luctuosalis	NWAFUPYR003061	China	657	OK339860
Seq40	Spilomelinae	Herpetogramma luctuosalis	NWAFUPYR003062	China	657	OK339861
Seq41	Spilomelinae	Herpetogramma magna	NWAFUPYR003063	China	657	OK339862
Seq42	Spilomelinae	Herpetogramma magna	NWAFUPYR003064	China	657	OK339863
Seq43	Spilomelinae	Herpetogramma pseudomagna	NWAFUPYR003065	China	657	OK339864
Seq44	Spilomelinae	Herpetogramma pseudomagna	NWAFUPYR003066	China	657	OK339865
Seq45	Spilomelinae	Lamprosema commixta	NWAFUPYR003067	China	657	OK339866
Seq46	Spilomelinae	Lamprosema commixta	NWAFUPYR003068	China	657	OK339867
Seq47	Spilomelinae	Lamprosema sibirialis	NWAFUPYR003069	China	657	OK339868
Seq48	Spilomelinae	Mecyna dissipatalis	NWAFUPYR003070	China	657	OK339869
Seq49	Spilomelinae	Mecyna dissipatalis	NWAFUPYR003071	China	657	OK339870
Seq50	Spilomelinae	Mecyna dissipatalis	NWAFUPYR003072	China	657	OK339871
Seq51	Spilomelinae	Mecyna dissipatalis	NWAFUPYR003073	China	657	OK339872
Seq52	Spilomelinae	Mecyna flavalis	NWAFUPYR003074	China	657	OK339873
Seq53	Spilomelinae	Mecyna gracilis	NWAFUPYR003075	China	657	OK339874
Seq54	Spilomelinae	Mecyna gracilis	NWAFUPYR003076	China	657	OK339875
Seq55	Spilomelinae	Mecyna tricolor	NWAFUPYR003077	China	657	OK339876
Seq56	Spilomelinae	Nagiella occultalis	NWAFUPYR003078	China	657	OK339877
Seq57	Spilomelinae	Nagiella occultalis	NWAFUPYR003079	China	657	OK339878
Seq58	Spilomelinae	Nagiella occultalis	NWAFUPYR003080	China	657	OK339879
Seq59	Spilomelinae	Nagiella occultalis	NWAFUPYR003081	China	657	OK339880
Seq60	Spilomelinae	Nagiella occultalis	NWAFUPYR003082	China	657	OK339881
Seq61	Spilomelinae	Nagiella occultalis	NWAFUPYR003083	China	657	OK339882
Seq62	Spilomelinae	Nomophila noctuella	NWAFUPYR003084	China	657	OK339883
Seq63	Spilomelinae	Omiodes poeonalis	NWAFUPYR003085	China	657	OK339884
Seq64	Spilomelinae	Omiodes tristrialis	NWAFUPYR003086	China	657	OK339885
Seq65	Spilomelinae	Omiodes tristrialis	NWAFUPYR003087	China	657	OK339886
Seq66	Pyraustinae	Opsibotys fuscalis	NWAFUPYR003088	China	657	OK339887
Seq67	Pyraustinae	Opsibotys fuscalis	NWAFUPYR003089	China	657	OK339888
Seq68	Pyraustinae	Ostrinia furnacalis	NWAFUPYR003090	China	657	OK339889
Seq69	Pyraustinae	Ostrinia furnacalis	NWAFUPYR003091	China	657	OK339890
Seq70	Pyraustinae	Ostrinia furnacalis	NWAFUPYR003092	China	657	OK339891
Seq71	Pyraustinae	Ostrinia furnacalis	NWAFUPYR003093	China	657	OK339892
Seq72	Pyraustinae	Ostrinia furnacalis	NWAFUPYR003094	China	657	OK339893
Seq73	Spilomelinae	Palpita nigroupunctalis	NWAFUPYR003095	China	657	OK339894
Seq74	Spilomelinae	Palpita nigroupunctalis	NWAFUPYR003096	China	657	OK339895
Seq75	Spilomelinae	Palpita nigroupunctalis	NWAFUPYR003097	China	657	OK339896
Seq76	Spilomelinae	Palpita nigroupunctalis	NWAFUPYR003098	China	657	OK339897
Seq77	Spilomelinae	Pleuroptya chlorophanta	NWAFUPYR003099	China	657	OK339898
Seq78	Spilomelinae	Pleuroptya chlorophanta	NWAFUPYR003100	China	657	OK339899
Seq79	Spilomelinae	Pleuroptya chlorophanta	NWAFUPYR003101	China	657	OK339900
Seq80	Spilomelinae	Pleuroptya inferior	NWAFUPYR003102	China	657	OK339901
Seq81	Spilomelinae	Pleuroptya inferior	NWAFUPYR003103	China	657	OK339902
Seq82	Spilomelinae	Pleuroptya inferior	NWAFUPYR003104	China	657	OK339903
Seq83	Spilomelinae	Pleuroptya mundalis	NWAFUPYR003105	China	657	OK339904
Seq84	Spilomelinae	Pleuroptya mundalis	NWAFUPYR003106	China	657	OK339905
Seq85	Spilomelinae	Pleuroptya mundalis	NWAFUPYR003107	China	657	OK339906
Seq86	Spilomelinae	Pleuroptya mundalis	NWAFUPYR003108	China	657	OK339907
Seq87	Pyraustinae	Proteurrhypara cuspidata	NWAFUPYR003109	China	657	OK339908
Seq88	Pyraustinae	Pseudebulea fentoni	NWAFUPYR003110	China	675	OK339909
Seq89	Pyraustinae	Pseudebulea fentoni	NWAFUPYR003111	China	675	OK339910
Seq90	Spilomelinae	Pycnarmon pantherata	NWAFUPYR003112	China	657	OK339911
Seq91	Spilomelinae	Pycnarmon pantherata	NWAFUPYR003113	China	657	OK339912
Seq92	Spilomelinae	Pycnarmon pantherata	NWAFUPYR003114	China	657	OK339913
Seq93	Spilomelinae	Rehimena phrynealis	NWAFUPYR003115	China	657	OK339914
Seq94	Spilomelinae	Rehimena phrynealis	NWAFUPYR003116	China	657	OK339915
Seq95	Spilomelinae	Rehimena phrynealis	NWAFUPYR003117	China	657	OK339916
Seq96	Spilomelinae	Rehimena phrynealis	NWAFUPYR003118	China	657	OK339917
Seq97	Pyraustinae	Sitochroa palealis	NWAFUPYR003119	China	657	OK339918
Seq98	Pyraustinae	Sitochroa palealis	NWAFUPYR003120	China	657	OK339919
Seq99	Pyraustinae	Sitochroa verticalis	NWAFUPYR003121	China	657	OK339920
Seq100	Spilomelinae	Spoladea recurvalis	NWAFUPYR003122	China	657	OK339921
Seq101	Spilomelinae	Syllepte invalidalis	NWAFUPYR003123	China	657	OK339922
Seq102	Spilomelinae	Syllepte invalidalis	NWAFUPYR003124	China	657	OK339923
Seq103	Spilomelinae	Syllepte invalidalis	NWAFUPYR003125	China	657	OK339924
Seq104	Spilomelinae	Syllepte invalidalis	NWAFUPYR003126	China	657	OK339925
Seq105	Spilomelinae	Syllepte taiwanalis	NWAFUPYR003127	China	657	OK339926
Seq106	Spilomelinae	Syllepte taiwanalis	NWAFUPYR003128	China	657	OK339927
Seq107	Spilomelinae	Syllepte taiwanalis	NWAFUPYR003129	China	657	OK339928
Seq108	Spilomelinae	Tabidia strigiferalis	NWAFUPYR003130	China	657	OK339929
Seq109	Spilomelinae	Tylostega pectinata	NWAFUPYR003131	China	657	OK339930
Seq110	Spilomelinae	Tylostega pectinata	NWAFUPYR003132	China	657	OK339931
Seq111	Spilomelinae	Tylostega serrata	NWAFUPYR003133	China	657	OK339932
Seq112	Spilomelinae	Tylostega serrata	NWAFUPYR003134	China	657	OK339933
Seq113	Spilomelinae	Tylostega serrata	NWAFUPYR003135	China	657	OK339934
Seq114	Spilomelinae	Tylostega serrata	NWAFUPYR003136	China	657	OK339935
Seq115	Spilomelinae	Tylostega serrata	NWAFUPYR003137	China	657	OK339936
Seq116	Spilomelinae	Tylostega serrata	NWAFUPYR003138	China	657	OK339937
Seq117	Spilomelinae	Tylostega serrata	NWAFUPYR003139	China	657	OK339938
Seq118	Spilomelinae	Tylostega tylostegalis	NWAFUPYR003140	China	657	OK339939
Seq119	Spilomelinae	Tylostega tylostegalis	NWAFUPYR003141	China	657	OK339940
Seq120	Spilomelinae	Tylostega tylostegalis	NWAFUPYR003142	China	657	OK339941
Seq121	Spilomelinae	Tylostega tylostegalis	NWAFUPYR003143	China	657	OK339942
Seq122	Spilomelinae	Tylostega tylostegalis	NWAFUPYR003144	China	657	OK339943
Seq123	Spilomelinae	Tylostega tylostegalis	NWAFUPYR003145	China	657	OK339944
Seq124	Spilomelinae	Tylostega tylostegalis	NWAFUPYR003146	China	657	OK339945
Seq125	Spilomelinae	Tylostega tylostegalis	NWAFUPYR003147	China	657	OK339946
Seq126	Spilomelinae	Tyspanodes hypsalis	NWAFUPYR003148	China	657	OK339947
Seq127	Spilomelinae	Tyspanodes hypsalis	NWAFUPYR003149	China	657	OK339948
Seq128	Spilomelinae	Tyspanodes hypsalis	NWAFUPYR003150	China	657	OK339949
Seq129	Spilomelinae	Tyspanodes hypsalis	NWAFUPYR003151	China	657	OK339950
Seq130	Spilomelinae	Tyspanodes striata	NWAFUPYR003152	China	657	OK339951
Seq131	Spilomelinae	Tyspanodes striata	NWAFUPYR003153	China	657	OK339952
Seq132	Spilomelinae	Tyspanodes striata	NWAFUPYR003154	China	657	OK339953
Seq133	Spilomelinae	Udea costalis	NWAFUPYR003155	China	657	OK339954
Seq134	Spilomelinae	Udea lugubralis	NWAFUPYR003156	China	657	OK339955
Seq135	Spilomelinae	Udea lugubralis	NWAFUPYR003157	China	657	OK339956
