# Supplementary material for: Decreasing Species Richness with Increase in Elevation and Positive Rapoport Effects of Crambidae (Lepidoptera) on Mount Taibai
Source: Insects. 2022 Dec 5;13(12):1125. doi: 10.3390/insects13121125 (PMC9783943; doi:10.3390/insects13121125)
Supplement: Supplementary file 1 [file insects-13-01125-s001.zip › Dataset S2.fast]

LOCUS       Agrotera_nemoral         657 bp    DNA     linear   UNA 29-SEP-2021
DEFINITION  Agrotera nemoralis isolate cytochrome oxidase subunit I (COI) gene,
            partial cds; mitochondrial.
ACCESSION   urn.local...54-dwwyr83
VERSION     urn.local...54-dwwyr83
KEYWORDS    .
SOURCE      Agrotera nemoralis (mitochondrion Agrotera nemoralis )
  ORGANISM  Agrotera nemoralis
            Eukaryota; Metazoa; Ecdysozoa; Arthropoda; Hexapoda; Insecta;
            Pterygota; Neoptera; Endopterygota; Lepidoptera; Glossata;
            Ditrysia; Pyraloidea; Crambidae; Spilomelinae; Agrotera.
FEATURES             Location/Qualifiers
     CDS             <1..>657
                     /gene="COI"
                     /codon_start=1
                     /transl_table=5
                     /product="cytochrome oxidase subunit 1"
     gene            <1..>657
                     /gene="COI"
     source          <1..657
                     /organism="Agrotera nemoralis"
                     /organelle="mitochondrion"
                     /mol_type="genomic DNA"
ORIGIN      
        1 actttatact ttatttttgg gatttgagct ggtatagttg gaacttcttt aagattatta
       61 attcgagcag aattaggaaa tccaggatct ttaattggag atgatcaaat ttataatacc
      121 attgttacag ctcatgcttt tattataatt ttctttatag ttataccaat tataattgga
      181 ggatttggaa attgattaat cccattaata ttaggagccc ctgatatagc atttcctcga
      241 ataaataata taagattttg attacttcct ccttctttaa ttttattaat ttcaagaaga
      301 attgtagaaa atggagcagg aactggatga acagtatacc cccccttatc atctaatatt
      361 gctcatggag gaagttctgt agatttagct attttttcac ttcatttagc tggaatttca
      421 tcaattttag gtgctattaa ctttattaca acaattatta atatacgaat taatggatta
      481 tcatttgatc aaataccatt atttgtatga gctgtaggaa ttacagcatt attactttta
      541 ttatctttac cagttttagc tggagctatt acgatattat taacagatcg aaatttaaat
      601 acatcatttt ttgaccctgc tggaggagga gatccaattt tatatcaaca tttattt
//
LOCUS       Agrotera_nemoral         657 bp    DNA     linear   UNA 29-SEP-2021
DEFINITION  Agrotera nemoralis isolate cytochrome oxidase subunit I (COI) gene,
            partial cds; mitochondrial.
ACCESSION   urn.local...55-dwwyr84 (modified)
VERSION     urn.local...55-dwwyr84
KEYWORDS    .
SOURCE      Agrotera nemoralis (mitochondrion Agrotera nemoralis)
  ORGANISM  Agrotera nemoralis
            Eukaryota; Metazoa; Ecdysozoa; Arthropoda; Hexapoda; Insecta;
            Pterygota; Neoptera; Endopterygota; Lepidoptera; Glossata;
            Ditrysia; Pyraloidea; Crambidae; Spilomelinae; Agrotera.
FEATURES             Location/Qualifiers
     CDS             <1..>657
                     /gene="COI"
                     /codon_start=1
                     /transl_table=5
                     /product="cytochrome oxidase subunit I"
     gene            <1..>657
                     /gene="COI"
     source          7..>657
                     /organism="Agrotera nemoralis"
                     /organelle="mitochondrion"
                     /mol_type="genomic DNA"
ORIGIN      
        1 acactgtatt ttatttttgg aatttgaaga ggaatagttg gaacatcttt aagactatta
       61 attcgagctg aattaggaaa tcctggatct ttgattggag atgatcaaat ttataataca
      121 attgttacag ctcatgcatt tattataatt tttttcatag taataccaat tataattggt
      181 ggatttggaa attgattagt gcctttaata ttaggagctc ctgatatagc tttcccccga
      241 ataaataata taagattttg attattacct ccttctttaa ctctcctaat ttcaagaaga
      301 attgtagaaa atggagcagg aactggatga acagtgtacc cccccctttc atctaatatt
      361 gctcatggcg gaagttcagt agatttagct attttttccc tacacttagc aggaatttca
      421 tcaattttag gtgcaattaa ttttattact actattatta atatacgaat taatggaata
      481 tcatttgatc aaataccttt atttgtatga gctgttggaa tcacagctat attattactt
      541 ttatctcttc ctgttttagc aggagctatt actatattac ttacagatcg aaatttaaat
      601 acttcttttt ttgaccccgc tggaggagga gatccaattt tatatcaaca tttattt
//
LOCUS       Anania_egentalis         657 bp    DNA     linear   UNA 29-SEP-2021
DEFINITION  Anania egentalis isolate cytochrome oxidase subunit I (COI) gene,
            partial cds; mitochondrial.
ACCESSION   urn.local...4h-dwwyr83
VERSION     urn.local...4h-dwwyr83
KEYWORDS    .
SOURCE      Anania egentalis  (mitochondrion Anania egentalis )
  ORGANISM  Anania egentalis 
            Eukaryota; Metazoa; Ecdysozoa; Arthropoda; Hexapoda; Insecta;
            Pterygota; Neoptera; Endopterygota; Lepidoptera; Glossata;
            Ditrysia; Pyraloidea; Crambidae; Pyraustinae; Anania.
FEATURES             Location/Qualifiers
     CDS             <1..>657
                     /gene="COI"
                     /codon_start=1
                     /transl_table=5
                     /product="cytochrome oxidase subunit 1"
     gene            <1..>657
                     /gene="COI"
     source          <1..657
                     /organism="Anania egentalis "
                     /organelle="mitochondrion"
                     /mol_type="genomic DNA"
ORIGIN      
        1 accttatatt ttatttttgg aatttgaaga ggaatggtag gaacatcttt aagtttatta
       61 attcgagctg aattaggtaa tccaggatca ttaattggag atgatcaaat ctataataca
      121 attgttacag cacacgcatt tattataatt ttttttatag ttatacctat tataattgga
      181 ggatttggaa attgattagt accattaata ttaggagctc ctgatatagc attcccacga
      241 ataaataaca taagattttg attattaccc ccatcattaa ctcttttaat ttcaagaaga
      301 attgtagaaa atggagcagg aactggatga actgtttacc cccccctttc atctaatatc
      361 gcccatagag gaagatctgt tgatttagca atcttttctt tacatcttgc tggtatttct
      421 tcaattttag gagcaattaa ttttattact acaattatta acatacgaat taatggtata
      481 tcttttgatc aaataccttt atttgtatga gcagtaggaa ttactgcttt attactatta
      541 ctttcccttc ctgttttagc aggcgctatt actatattat taactgaccg aaatttaaat
      601 acatcatttt ttgaccctgc aggtggagga gatcctattc tttatcaaca tttattt
//
LOCUS       Anania_verbascal         657 bp    DNA     linear   UNA 23-SEP-2021
DEFINITION  Anania verbascalis isolate cytochrome oxidase subunit I (COI) gene,
            partial cds; mitochondrial.
ACCESSION   urn.local...4u-dwwyr83
VERSION     urn.local...4u-dwwyr83
KEYWORDS    .
SOURCE      Anania verbascalis  (mitochondrion Anania verbascalis  )
  ORGANISM  Anania verbascalis 
            Eukaryota; Metazoa; Ecdysozoa; Arthropoda; Hexapoda; Insecta;
            Pterygota; Neoptera; Endopterygota; Lepidoptera; Glossata;
            Ditrysia; Pyraloidea; Crambidae;  Pyraustinae; Anania.
FEATURES             Location/Qualifiers
     source          1..>657
                     /organism="Anania verbascalis"
                     /organelle="mitochondrion"
                     /mol_type="genomic DNA"
     gene            <1..>657
                     /gene="COI"
     CDS             <1..>657
                     /gene="COI"
                     /codon_start=1
                     /transl_table=5
                     /product="cytochrome oxidase subunit I"
ORIGIN      
        1 actttatatt ttatttttgg aatttgaaga ggaatagtag gaacatcttt aagtttatta
       61 attcgagctg aattgggtaa tccaggttca ttaattggag atgatcaaat ttataataca
      121 attgttacag ctcatgcatt tattataatt ttttttatag ttatacctat tataattgga
      181 ggttttggaa attggttagt acctttaata ttaggagctc ctgatatagc atttccacga
      241 ataaataata taagattttg attattacca ccttcattaa ctcttttaat ttcaagaaga
      301 attgtagaaa atggagcagg aactggatga acagtttacc ccccactttc atctaatatt
      361 gcccatggtg gaagatctgt agatttagca attttttccc tacatcttgc tggaatttct
      421 tcaatcttag gagcaattaa ctttattacc acaattatta atatacgaat taatggaata
      481 tcatttgatc aaataccatt atttgtatga gctgtaggaa tcacagcttt attattatta
      541 ctttctcttc ctgttttagc tggtgctatt actatactat taactgaccg aaatttaaat
      601 acatcatttt ttgatcctgc aggaggagga gatcctattc tttaccaaca tctattt
//
LOCUS       Botyodes_diniasa         657 bp    DNA     linear   UNA 23-SEP-2021
DEFINITION  Botyodes diniasalis  isolate cytochrome oxidase subunit I (COI)
            gene, partial cds; mitochondrial.
ACCESSION   urn.local...7d-dwy6aq6
VERSION     urn.local...7d-dwy6aq6
KEYWORDS    .
SOURCE      Botyodes diniasalis  (mitochondrion Botyodes diniasalis )
  ORGANISM  Botyodes diniasalis 
            Eukaryota; Metazoa; Ecdysozoa; Arthropoda; Hexapoda; Insecta;
            Pterygota; Neoptera; Endopterygota; Lepidoptera; Glossata;
            Ditrysia; Pyraloidea; Crambidae; Spilomelinae; Botyodes.
FEATURES             Location/Qualifiers
     CDS             <1..>657
                     /gene="COI"
                     /codon_start=1
                     /transl_table=5
                     /product="cytochrome oxidase subunit 1"
     gene            <1..>657
                     /gene="COI"
     source          <1..657
                     /organism="Botyodes diniasalis"
                     /organelle="mitochondrion"
                     /mol_type="genomic DNA"
ORIGIN      
        1 actttatatt ttatttttgg aatttgagca ggaatagttg gtacatcttt aagattaatt
       61 attcgagctg aattaggaaa tcctggatca ttaattggag atgatcaaat ttataatact
      121 attgttacag cccatgcatt tattataatt ttttttatag taatgccaat tataattgga
      181 ggatttggaa attgattagt tcctttaata ttaggagctc ctgatatagc tttcccacga
      241 ataaataata taagattttg attattacca ccatctttaa cccttttaat ttcaagaaga
      301 attgttgaaa atggagcagg aacaggatga acagtttatc ccccactttc atcaaatatt
      361 gctcatggag gaagatcagt agatttagct attttttctt tacacttagc tggaatttct
      421 tcaattttag gagcaattaa ttttattaca actattatta atatacgagt taatggttta
      481 tcatttgatc aaataccttt atttgtttga gctgttggaa ttactgcctt acttcttctt
      541 ttatctttac cagttttagc aggtgctatt actatacttc ttacagatcg taatttaaat
      601 acatcatttt ttgatccagc tgggggagga gatcctattc tttatcaaca tctattt
//
LOCUS       Botyodes_diniasa         657 bp    DNA     linear   UNA 29-SEP-2021
DEFINITION  Botyodes diniasalis  isolate cytochrome oxidase subunit I (COI)
            gene, partial cds; mitochondrial.
ACCESSION   urn.local...7f-dwy6aq6
VERSION     urn.local...7f-dwy6aq6
KEYWORDS    .
SOURCE      Botyodes diniasalis  (mitochondrion Botyodes diniasalis   )
  ORGANISM  Botyodes diniasalis 
            Eukaryota; Metazoa; Ecdysozoa; Arthropoda; Hexapoda; Insecta;
            Pterygota; Neoptera; Endopterygota; Lepidoptera; Glossata;
            Ditrysia; Pyraloidea; Crambidae; Spilomelinae; Botyodes.
FEATURES             Location/Qualifiers
     CDS             <1..>657
                     /gene="COI"
                     /codon_start=1
                     /transl_table=5
                     /product="cytochrome oxidase subunit 1"
     gene            <1..>657
                     /gene="COI"
     source          <1..657
                     /organism="Botyodes diniasalis"
                     /organelle="mitochondrion"
                     /mol_type="genomic DNA"
ORIGIN      
        1 actttatatt ttatttttgg aatttgagca ggaatagttg gtacatcttt aagattaatt
       61 attcgagctg aattaggaaa tcctgggtca ttaattggag atgatcaaat ttataatact
      121 attgttacag cccatgcatt tattataatt ttttttatag taatgccaat tataattgga
      181 ggatttggaa attgattagt tcctttaata ttaggagctc ctgatatagc tttcccacga
      241 ataaataata taagattttg attattacca ccatctttaa cccttttaat ttcaagaaga
      301 attgttgaaa atggagcagg aacaggatga acagtttatc ccccactttc atcaaatatt
      361 gctcatggag gaagatcagt agatttagct attttttctt tacacttagc tggaatttct
      421 tcaattttag gagcaattaa ttttattaca actattatta atatacgagt taatggttta
      481 tcatttgatc aaataccttt atttgtttga gctgttggaa ttactgcctt acttcttctt
      541 ttatctttac cagttttagc aggtgctatt actatacttc ttacagatcg taatttaaat
      601 acatcatttt ttgatccagc tgggggagga gatcctattc tttatcaaca tctattt
//
LOCUS       Bradina_atopalis         657 bp    DNA     linear   UNA 23-SEP-2021
DEFINITION  Bradina atopalis isolate cytochrome oxidase subunit I (COI) gene,
            partial cds; mitochondrial.
ACCESSION   urn.local...2i-dwwyr81
VERSION     urn.local...2i-dwwyr81
KEYWORDS    .
SOURCE      Bradina atopalis (mitochondrion Bradina atopalis)
  ORGANISM  Bradina atopalis
            Eukaryota; Metazoa; Ecdysozoa; Arthropoda; Hexapoda; Insecta;
            Pterygota; Neoptera; Endopterygota; Lepidoptera; Glossata;
            Ditrysia; Pyraloidea; Crambidae; Spilomelinae; Bradina.
FEATURES             Location/Qualifiers
     source          1..>657
                     /organism="Bradina atopalis"
                     /organelle="mitochondrion"
                     /mol_type="genomic DNA"
     gene            <1..>657
                     /gene="COI"
     CDS             <1..>657
                     /gene="COI"
                     /codon_start=1
                     /transl_table=5
                     /product="cytochrome oxidase subunit I"
ORIGIN      
        1 actttatatt ttatttttgg tatttgagca ggaatagttg gaacttcttt aagattatta
       61 atccgagctg aattaggaaa tcctggttct ttaattggag atgatcaaat ttataatact
      121 attgtcacag cccatgcatt tattataatt ttttttatag ttatacctat tataattgga
      181 ggatttggta attgattagt ccccctaata ttaggggcac ctgatatagc tttccctcga
      241 ataaataata taagtttttg attattacct ccttctttaa ctttattaat ttctagaaga
      301 attgttgaaa atggagcagg aacaggatga acggtttacc cccccctttc atctaatatc
      361 gctcatggag gaagatctgt agatttagct attttttctt tacatttagc tggaatttct
      421 tcaattttag gagcaattaa ttttatcaca acaattatta atatacgaat taatggtata
      481 tcttttgatc aaataccttt atttgtttga tctgtaggta ttacagcttt actattactt
      541 ctttctttac cagttttagc aggtgcaatt accatacttt taacagatcg taatttaaat
      601 acatcatttt ttgatcctgc tggaggagga gatccaattc tttatcaaca tttattt
//
LOCUS       Camptomastix_his         657 bp    DNA     linear   UNA 29-SEP-2021
DEFINITION  Camptomastix hisbonalis isolate cytochrome oxidase subunit I (COI)
            gene, partial cds; mitochondrial.
ACCESSION   urn.local...2n-dwwyr81
VERSION     urn.local...2n-dwwyr81
KEYWORDS    .
SOURCE      Camptomastix hisbonalis  (mitochondrion Camptomastix hisbonalis )
  ORGANISM  Camptomastix hisbonalis 
            Eukaryota; Metazoa; Ecdysozoa; Arthropoda; Hexapoda; Insecta;
            Pterygota; Neoptera; Endopterygota; Lepidoptera; Glossata;
            Ditrysia; Pyraloidea; Crambidae; Spilomelinae; Camptomastix.
FEATURES             Location/Qualifiers
     CDS             <1..>657
                     /gene="COI"
                     /codon_start=1
                     /transl_table=5
                     /product="cytochrome oxidase subunit 1"
     gene            <1..>657
                     /gene="COI"
     source          <1..620
                     /organism="Camptomastix hisbonalis"
                     /organelle="mitochondrion"
                     /mol_type="genomic DNA"
ORIGIN      
        1 actttatatt ttatttttgg tatttgagca ggaatggtag gaacttcttt aagtttatta
       61 attcgagctg aattaggaaa tccaggatct ttaattggag atgatcaaat ttataatact
      121 attgtaacag ctcatgcttt tattataatt tttttcatag ttatgcctat tataattgga
      181 ggatttggaa attgattagt acctttaata ttaggagctc ctgatatagc ttttcctcgt
      241 ataaataata taagattttg actattaccc ccgtcactaa ctttattaat ttctagaaga
      301 attgttgaaa atggagctgg aacaggatga acagtttacc ccccactttc atctaatatc
      361 gctcatggag gcagttctgt agatttagct attttttcct tacatttagc cggaatttct
      421 tccattttag gggcaattaa ttttatcact acaattatta atatacgaat taatgggtta
      481 tcttttgatc aaataccttt atttgtttga gctgtaggaa ttactgcatt attattatta
      541 ctttcactac cagttttagc aggagcaatt actatacttt taacagaccg taatttaaat
      601 acatcatttt ttgatcctgc aggaggtgga gatcctatcc tttaccaaca tttattt
//
LOCUS       Camptomastix_his         657 bp    DNA     linear   UNA 29-SEP-2021
DEFINITION  Camptomastix hisbonalis isolate cytochrome oxidase subunit I (COI)
            gene, partial cds; mitochondrial.
ACCESSION   urn.local...2o-dwwyr81
VERSION     urn.local...2o-dwwyr81
KEYWORDS    .
SOURCE      Camptomastix hisbonalis  (mitochondrion Camptomastix hisbonalis   )
  ORGANISM  Camptomastix hisbonalis 
            Eukaryota; Metazoa; Ecdysozoa; Arthropoda; Hexapoda; Insecta;
            Pterygota; Neoptera; Endopterygota; Lepidoptera; Glossata;
            Ditrysia; Pyraloidea; Crambidae; Spilomelinae; Camptomastix.
FEATURES             Location/Qualifiers
     CDS             <1..>657
                     /gene="COI"
                     /codon_start=1
                     /transl_table=5
                     /product="cytochrome oxidase subunit 1"
     gene            <1..>657
                     /gene="COI"
     source          <1..620
                     /organism="Camptomastix hisbonalis"
                     /organelle="mitochondrion"
                     /mol_type="genomic DNA"
ORIGIN      
        1 actttatatt ttatttttgg tatttgagca ggaatggtag gaacttcttt aagtttatta
       61 attcgagctg aattaggaaa tccaggatct ttaattggag atgatcaaat ttataatact
      121 attgtaacag ctcatgcttt tattataatt tttttcatag ttatgcctat tataattgga
      181 ggatttggaa attgattagt acctttaata ttaggagctc ctgatatagc ttttcctcgt
      241 ataaataata taagattttg actattaccc ccgtcactaa ctttattaat ttctagaaga
      301 attgttgaaa atggagctgg aacaggatga acagtttacc ccccactttc atctaatatc
      361 gctcatggag gcagttctgt agatttagct attttttcct tacatttagc cggaatttct
      421 tccattttag gggcaattaa ttttatcact acaattatta atatacgaat taatgggtta
      481 tcttttgatc aaataccttt atttgtttga gctgtaggaa ttactgcatt attattatta
      541 ctttcactac cagttttagc aggagcaatt actatacttt taacagaccg taatttaaat
      601 acatcatttt ttgatcctgc aggaggtgga gatcctatcc tttaccaaca tttattt
//
LOCUS       Circobotys_plebe         657 bp    DNA     linear   UNA 29-SEP-2021
DEFINITION  Circobotys plebeia isolate cytochrome oxidase subunit I (COI) gene,
            partial cds; mitochondrial .
ACCESSION   urn.local...4t-dwwyr83
VERSION     urn.local...4t-dwwyr83
KEYWORDS    .
SOURCE      Circobotys plebeia  (mitochondrion Circobotys plebeia )
  ORGANISM  Circobotys plebeia 
            Eukaryota; Metazoa; Ecdysozoa; Arthropoda; Hexapoda; Insecta;
            Pterygota; Neoptera; Endopterygota; Lepidoptera; Glossata;
            Ditrysia; Pyraloidea; Crambidae; Pyraustinae; Circobotys .
FEATURES             Location/Qualifiers
     CDS             <1..>657
                     /gene="COI"
                     /codon_start=1
                     /transl_table=5
                     /product="cytochrome oxidase subunit I"
     gene            <1..>657
                     /gene="COI"
     source          1..>657
                     /organism="Circobotys plebeia "
                     /organelle="mitochondrion"
                     /mol_type="genomic DNA"
ORIGIN      
        1 actttatatt ttatttttgg aatttgaaga ggaatagtag gaacatcttt aagtttactc
       61 attcgagctg aattaggtaa tccaggatca ttaatcggag atgatcaaat ttataacaca
      121 attgttacag ctcatgcatt tattataatt ttctttatag ttatacctat tataattgga
      181 ggatttggaa attgattagt acctttaata ttaggagcac ctgatatagc attcccgcga
      241 ataaataata taagattttg attattacct ccctcattaa ctcttttaat ttcaagaaga
      301 atcgtagaaa acggtgcagg aactggatga actgtgtacc ccccactttc atctaatatt
      361 gcccatggtg gaagatctgt tgatttagca attttttccc tacatttagc cggaatttca
      421 tcaattttag gagctattaa ttttattact acaattatta atatacgaat taatggaata
      481 tcatttgacc aaataccatt atttgtatga gctgtgggaa ttacagcttt attattattg
      541 ctttctcttc ctgttttagc aggtgctatt actatattat taactgatcg aaatttaaac
      601 acatcatttt ttgatcctgc tgggggagga gatccaattc tctatcaaca tttattt
//
LOCUS       Conogethes_punct         657 bp    DNA     linear   UNA 23-SEP-2021
DEFINITION  Conogethes punctiferalis isolate WLS100722.394 cytochrome oxidase
            subunit I (COI) gene, partial cds; mitochondrial.
ACCESSION   urn.local...3a-dwwyr82
VERSION     urn.local...3a-dwwyr82
KEYWORDS    .
SOURCE      Conogethes punctiferalis  (mitochondrion Conogethes punctiferalis )
  ORGANISM  Conogethes punctiferalis 
            Eukaryota; Metazoa; Ecdysozoa; Arthropoda; Hexapoda; Insecta;
            Pterygota; Neoptera; Endopterygota; Lepidoptera; Glossata;
            Ditrysia; Pyraloidea; Crambidae; Spilomelinae; Conogethes.
FEATURES             Location/Qualifiers
     source          <1..657
                     /organism="Conogethes punctiferalis"
                     /organelle="mitochondrion"
                     /mol_type="genomic DNA"
     gene            <1..>657
                     /gene="COX1"
     CDS             <1..>657
                     /gene="COX1"
                     /codon_start=1
                     /transl_table=5
                     /product="cytochrome c oxidase subunit I"
ORIGIN      
        1 actttatatt ttatttttgg aatttgagct ggaatagtgg gaacttcctt aagtttatta
       61 attcgagctg aattaggtaa tccaggatca ttaattggag atgatcaaat ttataataca
      121 attgtaacag ctcatgcttt tattataatt ttttttatag taatacctat tataattgga
      181 ggttttggaa attgattagt tcctctaata ttaggggccc cagatatagc tttccctcga
      241 ataaataata taagattttg attacttccc ccttcactaa ctcttttaat ttccagaaga
      301 attgttgaaa atggagctgg aacaggatga acagtatacc cccctctttc atctaatatt
      361 gcacatggtg gaagatctgt tgatcttgct attttttccc ttcatttagc gggaatttct
      421 tctattttag gagcgattaa tttcattaca acaattatca atatacgaat taatggatta
      481 tcatttgatc aaatacctct ttttatttga gctgtaggaa ttacagcttt attacttctt
      541 ctatctctgc cagtattagc gggtgctatt actatacttt taacagatcg taatcttaat
      601 acttcatttt ttgatccagc tggaggggga gatcctattt tatatcaaca tttattt
//
LOCUS       Cotachena_alyson         654 bp    DNA     linear   UNA 23-SEP-2021
DEFINITION  Cotachena alysoni isolate cytochrome oxidase subunit I (COI) gene,
            partial cds; mitochondrial.
ACCESSION   urn.local...2a-dwwyr81
VERSION     urn.local...2a-dwwyr81
KEYWORDS    .
SOURCE      Cotachena alysoni (mitochondrion Cotachena alysoni)
  ORGANISM  Cotachena alysoni
            Eukaryota; Metazoa; Ecdysozoa; Arthropoda; Hexapoda; Insecta;
            Pterygota; Neoptera; Endopterygota; Lepidoptera; Glossata;
            Ditrysia; Pyraloidea; Crambidae; Spilomelinae; Cotachena .
FEATURES             Location/Qualifiers
     CDS             <1..>654
                     /gene="COI"
                     /codon_start=1
                     /transl_table=5
                     /product="cytochrome oxidase subunit I"
     gene            <1..>654
                     /gene="COI"
     source          1..>654
                     /organism="Cotachena alysoni"
                     /organelle="mitochondrion"
                     /mol_type="genomic DNA"
ORIGIN      
        1 atttatttta tttttggtat ttgatcagga atagtaggaa cttctctaag tttactaatt
       61 cgagctgaat tagggaaccc tggctcttta attggagatg accaaattta taatacaatt
      121 gttactgccc atgctttcat tataattttc tttatagtaa taccaattat aattggagga
      181 tttggaaatt gattaatccc attaatatta ggagccccag atatagcttt cccacgaata
      241 aataatataa gattttgatt attaccacca tcattaactt tattaatttc aagaagaatt
      301 gtagaaaatg gagcaggaac tggatgaact gtttatcccc ccctttcatc aaatattgct
      361 catagaggaa gatctgtaga tttagcaatc ttttctctcc acttagctgg aatttcttca
      421 attttaggag ctattaattt tattactaca attattaata tacgaattaa tggaatatca
      481 tttgatcaaa taccattact aatttgagcc gtaggtttaa ctgctttatt attactttta
      541 tctttacccg ttttagctgg agcaattaca atattattaa ctgatcgtaa tttaaacaca
      601 tctttttttg acccggctgg aggaggagat cctattttat accaacattt attt
//
LOCUS       Cotachena_alyson         654 bp    DNA     linear   UNA 29-SEP-2021
DEFINITION  Cotachena alysoni isolate cytochrome oxidase subunit I (COI) gene,
            partial cds; mitochondrial.
ACCESSION   urn.local...2b-dwwyr81
VERSION     urn.local...2b-dwwyr81
KEYWORDS    .
SOURCE      Cotachena alysoni (mitochondrion Cotachena alysoni  )
  ORGANISM  Cotachena alysoni
            Eukaryota; Metazoa; Ecdysozoa; Arthropoda; Hexapoda; Insecta;
            Pterygota; Neoptera; Endopterygota; Lepidoptera; Glossata;
            Ditrysia; Pyraloidea; Crambidae; Spilomelinae; Cotachena .
FEATURES             Location/Qualifiers
     CDS             <1..>654
                     /gene="COI"
                     /codon_start=1
                     /transl_table=5
                     /product="cytochrome oxidase subunit I"
     gene            <1..>654
                     /gene="COI"
     source          1..>654
                     /organism="Cotachena alysoni"
                     /organelle="mitochondrion"
                     /mol_type="genomic DNA"
ORIGIN      
        1 atttatttta tttttggtat ttgatcagga atagtaggaa cttctctaag tttactaatt
       61 cgagctgaat tagggaaccc tggctcttta attggagatg accaaattta taatacaatt
      121 gttactgccc atgctttcat tataattttc tttatagtaa taccaattat aattggagga
      181 tttggaaatt gattaatccc attaatatta ggagccccag atatagcttt cccacgaata
      241 aataatataa gattttgatt attaccacca tcattaactt tattaatttc aagaagaatt
      301 gtagaaaatg gagcaggaac tggatgaact gtttatcccc ccctttcatc aaatattgct
      361 catagaggaa gatctgtaga tttagcaatc ttttctctcc acttagctgg aatttcttca
      421 attttaggag ctattaattt tattactaca attattaata tacgaattaa tggaatatca
      481 tttgatcaaa taccattact aatttgagcc gtaggtttaa ctgctttatt attactttta
      541 tctttacccg ttttagctgg agcaattaca atattattaa ctgatcgtaa tttaaacaca
      601 tctttttttg acccggctgg aggaggagat cctattttat accaacattt attt
//
LOCUS       Cotachena_nepale         654 bp    DNA     linear   UNA 29-SEP-2021
DEFINITION  Cotachena nepalensis isolate cytochrome oxidase subunit I (COI)
            gene, partial cds; mitochondrial.
ACCESSION   urn.local...4q-dwwyr83
VERSION     urn.local...4q-dwwyr83
KEYWORDS    .
SOURCE      Cotachena nepalensis (mitochondrion Cotachena nepalensis)
  ORGANISM  Cotachena nepalensis
            Eukaryota; Metazoa; Ecdysozoa; Arthropoda; Hexapoda; Insecta;
            Pterygota; Neoptera; Endopterygota; Lepidoptera; Glossata;
            Ditrysia; Pyraloidea; Crambidae; Spilomelinae; Cotachena .
FEATURES             Location/Qualifiers
     CDS             <1..>654
                     /gene="COI"
                     /codon_start=1
                     /transl_table=5
                     /product="cytochrome oxidase subunit I"
     gene            <1..>654
                     /gene="COI"
     source          16..>654
                     /organism="Cotachena nepalensis"
                     /organelle="mitochondrion"
                     /mol_type="genomic DNA"
ORIGIN      
        1 ctttatattt catttttggt attgagcaga atagtaggaa cttcattaag attactaatt
       61 cgagccgaat taggaaaccc tggatcttta attggagatg atcaaattta taatacaatt
      121 gttactgctc atgctttcat tataattttt tttatagtaa tgccaatcat aattggagga
      181 tttggaaatt gattaatccc attaatactg ggagctccag atatagcttt cccacgaata
      241 aataatataa gattttgatt attaccccca tcattaactt tactaatttc aagaagaatt
      301 gtagaaaatg gagcaggaac tggatgaact gtgtaccccc ccctttcatc aaatctcgcc
      361 catagaggaa gatctgtaga tttagcaatt ttctccctcc atttagcagg aatttcttca
      421 attttaggag ctattaattt tattactaca attattaata tacgaattaa tggtatatca
      481 tttgatcaaa taccattatt tatttgagca gtaggattaa ccgctttatt attactttta
      541 tctttacccg ttttagctgg agcaattaca atattattaa ctgatcgtaa tttaaataca
      601 tctttttttg atccagctgg aggaggagac cctattttat accaacattt attt
//
LOCUS       Cotachena_nepale         654 bp    DNA     linear   UNA 29-SEP-2021
DEFINITION  Cotachena nepalensis isolate cytochrome oxidase subunit I (COI)
            gene, partial cds; mitochondrial.
ACCESSION   urn.local...4r-dwwyr83
VERSION     urn.local...4r-dwwyr83
KEYWORDS    .
SOURCE      Cotachena nepalensis (mitochondrion Cotachena nepalensis  )
  ORGANISM  Cotachena nepalensis
            Eukaryota; Metazoa; Ecdysozoa; Arthropoda; Hexapoda; Insecta;
            Pterygota; Neoptera; Endopterygota; Lepidoptera; Glossata;
            Ditrysia; Pyraloidea; Crambidae; Spilomelinae; Cotachena .
FEATURES             Location/Qualifiers
     CDS             <1..>654
                     /gene="COI"
                     /codon_start=1
                     /transl_table=5
                     /product="cytochrome oxidase subunit I"
     gene            <1..>654
                     /gene="COI"
     source          16..>654
                     /organism="Cotachena nepalensis"
                     /organelle="mitochondrion"
                     /mol_type="genomic DNA"
ORIGIN      
        1 ctttatattt catttttggt attgagcaga atagtaggaa cttcattaag attactaatt
       61 cgagccgaat taggaaaccc tggatcttta attggagatg atcaaattta taatacaatt
      121 gttactgctc atgctttcat tataattttt tttatagtaa tgccaatcat aattggagga
      181 tttggaaatt gattaatccc attaatactg ggagctccag atatagcttt cccacgaata
      241 aataatataa gattttgatt attaccccca tcattaactt tactaatttc aagaagaatt
      301 gtagaaaatg gagcaggaac tggatgaact gtgtaccccc ccctttcatc aaatctcgcc
      361 catagaggaa gatctgtaga tttagcaatt ttctccctcc atttagcagg aatttcttca
      421 attttaggag ctattaattt tattactaca attattaata tacgaattaa tggtatatca
      481 tttgatcaaa taccattatt tatttgagca gtaggattaa ccgctttatt attactttta
      541 tctttacccg ttttagctgg agcaattaca atattattaa ctgatcgtaa tttaaataca
      601 tctttttttg atccagctgg aggaggagac cctattttat accaacattt attt
//
LOCUS       Diaphania_perspe         629 bp    DNA     linear   UNA 29-SEP-2021
DEFINITION  Diaphania perspectalis isolate cytochrome oxidase subunit I (COI)
            gene, partial cds; mitochondrial.
ACCESSION   urn.local...4k-dwwyr83
VERSION     urn.local...4k-dwwyr83
KEYWORDS    .
SOURCE      Diaphania perspectalis (mitochondrion Diaphania perspectalis)
  ORGANISM  Diaphania perspectalis
            Eukaryota; Metazoa; Ecdysozoa; Arthropoda; Hexapoda; Insecta;
            Pterygota; Neoptera; Endopterygota; Lepidoptera; Glossata;
            Ditrysia; Pyraloidea; Crambidae; Spilomelinae; Diaphania.
FEATURES             Location/Qualifiers
     CDS             <1..>629
                     /gene="COI"
                     /codon_start=1
                     /transl_table=5
                     /product="cytochrome oxidase subunit 1"
     gene            <1..>629
                     /gene="COI"
     source          <1..>629
                     /organism="Diaphania perspectalis"
                     /organelle="mitochondrion"
                     /mol_type="genomic DNA"
ORIGIN      
        1 actttatatt ttatttttgg aatttgagca ggtatagtag gaacatcatt aagattatta
       61 attcgagctg aattaggtaa tccaggttca ctaattggag atgatcaaat ttataatact
      121 attgttacag ctcatgcatt tattataatt ttctttatag ttatacctat tataattggt
      181 ggatttggaa attgattagt acctttaata ttaggagctc ctgatatagc tttcccccga
      241 ataaataata taagattttg attgctcccc ccttcattaa ctttattaat ctcaagaaga
      301 attgttgaaa atggagcagg aacaggatga acagtttatc ccccactttc atctaatatt
      361 gctcatggag gtagatcagt tgatctagct attttttccc ttcatttagc aggaatttca
      421 tcaattttag gagctattaa ttttattaca acaattatta atatacgaat taatggatta
      481 tcatttgatc aaataccatt atttgtttga gctgttggaa ttacagcctt attattatta
      541 ctttctttac cagttttagc aggtgctatt actatacggt taacagatcg taatttaaat
      601 acatcttttt ttgatcctgc cggaggagg
//
LOCUS       Diaphania_perspe         657 bp    DNA     linear   UNA 29-SEP-2021
DEFINITION  Diaphania perspectalis isolate cytochrome oxidase subunit I (COI)
            gene, partial cds; mitochondrial.
ACCESSION   urn.local...4l-dwwyr83
VERSION     urn.local...4l-dwwyr83
KEYWORDS    .
SOURCE      Diaphania perspectalis (mitochondrion Diaphania perspectalis  )
  ORGANISM  Diaphania perspectalis
            Eukaryota; Metazoa; Ecdysozoa; Arthropoda; Hexapoda; Insecta;
            Pterygota; Neoptera; Endopterygota; Lepidoptera; Glossata;
            Ditrysia; Pyraloidea; Crambidae; Spilomelinae; Diaphania.
FEATURES             Location/Qualifiers
     CDS             <1..>657
                     /gene="COI"
                     /codon_start=1
                     /transl_table=5
                     /product="cytochrome oxidase subunit 1"
     gene            <1..>657
                     /gene="COI"
     source          <1..634
                     /organism="Diaphania perspectalis"
                     /organelle="mitochondrion"
                     /mol_type="genomic DNA"
ORIGIN      
        1 actttatatt ttatttttgg aatttgagca ggtatagtag gaacatcatt aagattatta
       61 attcgagctg aattaggtaa tccaggttca ctaattggag atgatcaaat ttataatact
      121 attgttacag ctcatgcatt tattataatt ttctttatag ttatacctat tataattggt
      181 ggatttggaa attgattagt acctttaata ttaggagctc ctgatatagc tttcccccga
      241 ataaataata taagattttg attgctcccc ccttcattaa ctttattaat ctcaagaaga
      301 attgttgaaa atggagcagg aacaggatga acagtttatc ccccactttc atctaatatt
      361 gctcatggag gtagatcagt tgatctagct attttttccc ttcatttagc aggaatttca
      421 tcaattttag gagctattaa ttttattaca acaattatta atatacgaat taatggatta
      481 tcatttgatc aaataccatt atttgtttga gctgttggaa ttacagcctt attattatta
      541 ctttctttac cagttttagc aggtgctatt actatacttt taacagatcg taatttaaat
      601 acatcttttt ttgatcctgc cggaggagga gatccaattt tatatcaaca tttattt
//
LOCUS       Glyphodes_formos         657 bp    DNA     linear   UNA 29-SEP-2021
DEFINITION  Glyphodes formosanus isolate cytochrome oxidase subunit I (COI)
            gene, partial cds; mitochondrial.
ACCESSION   urn.local...5r-dwwyr84
VERSION     urn.local...5r-dwwyr84
KEYWORDS    .
SOURCE      Glyphodes formosanus  (mitochondrion Glyphodes formosanus )
  ORGANISM  Glyphodes formosanus 
            Eukaryota; Metazoa; Ecdysozoa; Arthropoda; Hexapoda; Insecta;
            Pterygota; Neoptera; Endopterygota; Lepidoptera; Glossata;
            Ditrysia; Pyraloidea; Crambidae; Spilomelinae; Glyphodes.
FEATURES             Location/Qualifiers
     CDS             <1..>657
                     /gene="COI"
                     /codon_start=1
                     /transl_table=5
                     /product="cytochrome oxidase subunit 1"
     gene            <1..>657
                     /gene="COI"
     source          <1..657
                     /organism="Glyphodes formosanus "
                     /organelle="mitochondrion"
                     /mol_type="genomic DNA"
ORIGIN      
        1 actttatatt ttatttttgg aatttgagca ggtatggttg gaacatcatt aagtttatta
       61 attcgagctg aactaggaaa tccaggatca ttaattggag atgatcaaat ttataatact
      121 attgtaacag ctcatgcttt tattataatt ttctttatag tcatacctat tataattggt
      181 ggatttggga attgattggt tccattaatg ttaggagctc ctgatatagc tttccctcga
      241 ataaataata taagattttg attacttcct ccttctttaa cacttttaat ttccagaaga
      301 attgtagaaa atggagctgg tacaggatga acagtttacc cccctctttc ctctaatatt
      361 gctcacggag gaagatctgt tgatttggca attttttctt tacatttagc gggaatttct
      421 tctattttag gtgctattaa ctttattact acaattatta atatacgaat taatggatta
      481 tcatttgatc aaatatcctt atttatttga gctgttggta ttacagcttt acttttatta
      541 ctttctttac cagtattagc tggagcaatt actatattat taacagatcg taatttaaat
      601 acttcttttt ttgatcctgc tggtggaggt gacccaattt tatatcaaca tttattt
//
LOCUS       Glyphodes_formos         657 bp    DNA     linear   UNA 29-SEP-2021
DEFINITION  Glyphodes formosanus isolate cytochrome oxidase subunit I (COI)
            gene, partial cds; mitochondrial.
ACCESSION   urn.local...5s-dwwyr84
VERSION     urn.local...5s-dwwyr84
KEYWORDS    .
SOURCE      Glyphodes formosanus  (mitochondrion Glyphodes formosanus   )
  ORGANISM  Glyphodes formosanus 
            Eukaryota; Metazoa; Ecdysozoa; Arthropoda; Hexapoda; Insecta;
            Pterygota; Neoptera; Endopterygota; Lepidoptera; Glossata;
            Ditrysia; Pyraloidea; Crambidae; Spilomelinae; Glyphodes.
FEATURES             Location/Qualifiers
     CDS             <1..>657
                     /gene="COI"
                     /codon_start=1
                     /transl_table=5
                     /product="cytochrome oxidase subunit 1"
     gene            <1..>657
                     /gene="COI"
     source          <1..657
                     /organism="Glyphodes formosanus "
                     /organelle="mitochondrion"
                     /mol_type="genomic DNA"
ORIGIN      
        1 actttatatt ttatttttgg aatttgagca ggtatggttg gaacatcatt aagtttatta
       61 attcgagctg aactaggaaa tccaggatca ttaattggag atgatcaaat ttataatact
      121 attgtaacag ctcatgcttt tattataatt ttctttatag tcatacctat tataattggt
      181 ggatttggga attgattggt tccattaatg ttaggagctc ctgatatagc tttccctcga
      241 ataaataata taagattttg attacttcct ccttctttaa cacttttaat ttccagaaga
      301 attgtagaaa atggagctgg tacaggatga acagtttacc cccctctttc ctctaatatt
      361 gctcacggag gaagatctgt tgatttggca attttttctt tacatttagc gggaatttct
      421 tctattttag gtgctattaa ctttattact acaattatta atatacgaat taatggatta
      481 tcatttgatc aaatatcctt atttatttga gctgttggta ttacagcttt acttttatta
      541 ctttctttac cagtattagc tggagcaatt actatattat taacagatcg taatttaaat
      601 acttcttttt ttgatcctgc tggtggaggt gacccaattt tatatcaaca tttattt
//
LOCUS       Glyphodes_quadri         657 bp    DNA     linear   UNA 23-SEP-2021
DEFINITION  Glyphodes quadrimaculalis isolate cytochrome oxidase subunit I
            (COI) gene, partial cds; mitochondrial.
ACCESSION   urn.local...35-dwwyr82
VERSION     urn.local...35-dwwyr82
KEYWORDS    .
SOURCE      Glyphodes quadrimaculalis  (mitochondrion Glyphodes quadrimaculalis )
  ORGANISM  Glyphodes quadrimaculalis 
            Eukaryota; Metazoa; Ecdysozoa; Arthropoda; Hexapoda; Insecta;
            Pterygota; Neoptera; Endopterygota; Lepidoptera; Glossata;
            Ditrysia; Pyraloidea; Crambidae; Spilomelinae; Glyphodes.
FEATURES             Location/Qualifiers
     source          1..>657
                     /organism="Glyphodes quadrimaculalis"
                     /organelle="mitochondrion"
                     /mol_type="genomic DNA"
     gene            <1..>657
                     /gene="COI"
     CDS             <1..>657
                     /gene="COI"
                     /codon_start=1
                     /transl_table=5
                     /product="cytochrome oxidase subunit I"
ORIGIN      
        1 actttatatt ttatttttgg aatttgagct ggaatagtag gaacatcatt aagtctatta
       61 attcgagcag aactaggtaa tccaggatca ttaattggag acgaccaaat ttataatact
      121 attgtaacag cacatgcttt tattataatt tttttcatag taatacctat tataattgga
      181 ggatttggaa attgattagt acctttaata ttaggggccc ctgatatagc tttcccccga
      241 ataaataata taagattctg attattacct ccttcattaa ccttattaat ttcaagaaga
      301 attgtagaaa atggagctgg aacaggatga acagtttacc cccctctttc ctctaatatt
      361 gcccacggag gaagttctgt agacttagca attttttccc tccatttagc tggaatttca
      421 tcaattttag gtgcaattaa ttttattaca acaattatta atatgcgaat taatggacta
      481 tcttttgatc aaatacccct atttatttga tcagtaggaa ttacagctct attacttctt
      541 ttatctttac ctgttttagc tggagctatt actatattat taacagatcg taatttaaat
      601 acatcctttt ttgatcctgc aggaggagga gatcctattc tttatcaaca tttattt
//
LOCUS       Glyphodes_quadri         657 bp    DNA     linear   UNA 29-SEP-2021
DEFINITION  Glyphodes quadrimaculalis isolate cytochrome oxidase subunit I
            (COI) gene, partial cds; mitochondrial.
ACCESSION   urn.local...36-dwwyr82
VERSION     urn.local...36-dwwyr82
KEYWORDS    .
SOURCE      Glyphodes quadrimaculalis  (mitochondrion Glyphodes quadrimaculalis  )
  ORGANISM  Glyphodes quadrimaculalis 
            Eukaryota; Metazoa; Ecdysozoa; Arthropoda; Hexapoda; Insecta;
            Pterygota; Neoptera; Endopterygota; Lepidoptera; Glossata;
            Ditrysia; Pyraloidea; Crambidae; Spilomelinae; Glyphodes.
FEATURES             Location/Qualifiers
     source          1..>657
                     /organism="Glyphodes quadrimaculalis"
                     /organelle="mitochondrion"
                     /mol_type="genomic DNA"
     gene            <1..>657
                     /gene="COI"
     CDS             <1..>657
                     /gene="COI"
                     /codon_start=1
                     /transl_table=5
                     /product="cytochrome oxidase subunit I"
ORIGIN      
        1 actttatatt ttatttttgg aatttgagct ggaatagtag gaacatcatt aagtctatta
       61 attcgagcag aactaggtaa tccaggatca ttaattggag acgaccaaat ttataatact
      121 attgtaacag cacatgcttt tattataatt tttttcatag taatacctat tataattgga
      181 ggatttggaa attgattagt acctttaata ttaggggccc ctgatatagc tttcccccga
      241 ataaataata taagattctg attattacct ccttcattaa ccttattaat ttcaagaaga
      301 attgtagaaa atggagctgg aacaggatga acagtttacc cccctctttc ctctaatatt
      361 gcccacggag gaagttctgt agacttagca attttttccc tccatttagc tggaatttca
      421 tcaattttag gtgcaattaa ttttattaca acaattatta atatgcgaat taatggacta
      481 tcttttgatc aaatacccct atttatttga tcagtaggaa ttacagctct attacttctt
      541 ttatctttac ctgttttagc tggagctatt actatattat taacagatcg taatttaaat
      601 acatcctttt ttgatcctgc aggaggagga gatcctattc tttatcaaca tttattt
//
LOCUS       Glyphodes_quadri         657 bp    DNA     linear   UNA 29-SEP-2021
DEFINITION  Glyphodes quadrimaculalis isolate cytochrome oxidase subunit I
            (COI) gene, partial cds; mitochondrial.
ACCESSION   urn.local...37-dwwyr82
VERSION     urn.local...37-dwwyr82
KEYWORDS    .
SOURCE      Glyphodes quadrimaculalis  (mitochondrion Glyphodes quadrimaculalis    )
  ORGANISM  Glyphodes quadrimaculalis 
            Eukaryota; Metazoa; Ecdysozoa; Arthropoda; Hexapoda; Insecta;
            Pterygota; Neoptera; Endopterygota; Lepidoptera; Glossata;
            Ditrysia; Pyraloidea; Crambidae; Spilomelinae; Glyphodes.
FEATURES             Location/Qualifiers
     source          1..>657
                     /organism="Glyphodes quadrimaculalis"
                     /organelle="mitochondrion"
                     /mol_type="genomic DNA"
     gene            <1..>657
                     /gene="COI"
     CDS             <1..>657
                     /gene="COI"
                     /codon_start=1
                     /transl_table=5
                     /product="cytochrome oxidase subunit I"
ORIGIN      
        1 actttatatt ttatttttgg aatttgagct ggaatagtag gaacatcatt aagtctatta
       61 attcgagcag aactaggtaa tccaggatca ttaattggag acgaccaaat ttataatact
      121 attgtaacag cacatgcttt tattataatt tttttcatag taatacctat tataattgga
      181 ggatttggaa attgattagt acctttaata ttaggggccc ctgatatagc tttccctcga
      241 ataaataata taagattctg attattacct ccttcattaa ccttattaat ttcaagaaga
      301 attgtagaaa atggagctgg aacaggatga acagtttacc cccctctttc ctctaatatt
      361 gcccacggag gaagttctgt agacttagca attttttccc tccatttagc tggaatttca
      421 tcaattttag gtgcaattaa ttttattaca acaattatta atatgcgaat taatggacta
      481 tcttttgatc aaatacccct atttatttga tcagtaggaa ttacagctct attacttctt
      541 ttatctttac ctgttttagc tggagctatt actatattat taacagatcg taatttaaat
      601 acatcctttt ttgatcctgc aggaggagga gatcctattc tttatcaaca tttattt
//
LOCUS       Glyphodes_quadri         657 bp    DNA     linear   UNA 29-SEP-2021
DEFINITION  Glyphodes quadrimaculalis isolate cytochrome oxidase subunit I
            (COI) gene, partial cds; mitochondrial.
ACCESSION   urn.local...38-dwwyr82
VERSION     urn.local...38-dwwyr82
KEYWORDS    .
SOURCE      Glyphodes quadrimaculalis  (mitochondrion Glyphodes quadrimaculalis     )
  ORGANISM  Glyphodes quadrimaculalis 
            Eukaryota; Metazoa; Ecdysozoa; Arthropoda; Hexapoda; Insecta;
            Pterygota; Neoptera; Endopterygota; Lepidoptera; Glossata;
            Ditrysia; Pyraloidea; Crambidae; Spilomelinae; Glyphodes.
FEATURES             Location/Qualifiers
     source          1..>657
                     /organism="Glyphodes quadrimaculalis"
                     /organelle="mitochondrion"
                     /mol_type="genomic DNA"
     gene            <1..>657
                     /gene="COI"
     CDS             <1..>657
                     /gene="COI"
                     /codon_start=1
                     /transl_table=5
                     /product="cytochrome oxidase subunit I"
ORIGIN      
        1 actttatatt ttatttttgg aatttgagct ggaatagtag gaacatcatt aagtctatta
       61 attcgagcag aactaggtaa tccaggatca ttaattggag acgaccaaat ttataatact
      121 attgtaacag cacatgcttt tattataatt tttttcatag taatacctat tataattgga
      181 ggatttggaa attgattagt acctttaata ttaggggccc ctgatatagc tttccctcga
      241 ataaataata taagattctg attattacct ccttcattaa ccttattaat ttcaagaaga
      301 attgtagaaa atggagctgg aacaggatga acagtttacc cccctctttc ctctaatatt
      361 gcccacggag gaagttctgt agacttagca attttttccc tccatttagc tggaatttca
      421 tcaattttag gtgcaattaa ttttattaca acaattatta atatgcgaat taatggacta
      481 tcttttgatc aaatacccct atttatttga tcagtaggaa ttacagctct attacttctt
      541 ttatctttac ctgttttagc tggagctatt actatattat taacagatcg taatttaaat
      601 acatcctttt ttgatcctgc aggaggagga gatcctattc tttatcaaca tttattt
//
LOCUS       Goniorhynchus_ex         654 bp    DNA     linear   UNA 29-SEP-2021
DEFINITION  Goniorhynchus exemplaris isolate cytochrome oxidase subunit I (COI)
            gene, partial cds; mitochondrial.
ACCESSION   urn.local...5u-dwwyr84
VERSION     urn.local...5u-dwwyr84
KEYWORDS    .
SOURCE      Goniorhynchus exemplaris  (mitochondrion Goniorhynchus exemplaris )
  ORGANISM  Goniorhynchus exemplaris 
            Eukaryota; Metazoa; Ecdysozoa; Arthropoda; Hexapoda; Insecta;
            Pterygota; Neoptera; Endopterygota; Lepidoptera; Glossata;
            Ditrysia; Pyraloidea; Crambidae; Spilomelinae; Goniorhynchus.
FEATURES             Location/Qualifiers
     CDS             <1..>654
                     /gene="COI"
                     /codon_start=1
                     /transl_table=2
                     /product="cytochrome oxidase subunit 1"
     gene            <1..>654
                     /gene="COI"
     source          <1..651
                     /organism="Goniorhynchus exemplaris "
                     /organelle="mitochondrion"
                     /mol_type="genomic DNA"
ORIGIN      
        1 ttatacttta tttttggaat ttgagcagga atagtaggaa catctttaag tttattaatt
       61 cgagctgaat taggaacccc aggttcacta attggagatg atcaaatcta taacactatt
      121 gttacagccc atgcattcat tataattttt tttatagtta taccaattat aattggagga
      181 tttggtaatt gattaattcc tttaatatta ggagctcctg atatagcttt tcctcgaata
      241 aataatataa gattttgact tttacccccg tcattaactt tattaatttc tagaagaatt
      301 gttgaaaatg gagctggaac aggatgaaca gtgtaccccc cactttcatc taacatcgct
      361 catagaggaa gttctgtaga tttagctatt ttttctttac atttagctgg aatctcatca
      421 attttaggtg caattaactt tattacaaca attattaata tacgaattaa tggattatca
      481 tttgatcaaa tacctttatt tgtttgagca gtgggaatta ctgccttatt attattactt
      541 tctttacctg tattagcagg tgcaattact atattattaa ctgatcgaaa tttaaataca
      601 tcttttttcg accctgcagg aggaggagat ccaattttat atcaacatct attt
//
LOCUS       Goniorhynchus_ex         654 bp    DNA     linear   UNA 29-SEP-2021
DEFINITION  Goniorhynchus exemplaris isolate cytochrome oxidase subunit I (COI)
            gene, partial cds; mitochondrial.
ACCESSION   urn.local...5v-dwwyr84
VERSION     urn.local...5v-dwwyr84
KEYWORDS    .
SOURCE      Goniorhynchus exemplaris  (mitochondrion Goniorhynchus exemplaris  )
  ORGANISM  Goniorhynchus exemplaris 
            Eukaryota; Metazoa; Ecdysozoa; Arthropoda; Hexapoda; Insecta;
            Pterygota; Neoptera; Endopterygota; Lepidoptera; Glossata;
            Ditrysia; Pyraloidea; Crambidae; Spilomelinae; Goniorhynchus.
FEATURES             Location/Qualifiers
     CDS             <1..>654
                     /gene="COI"
                     /codon_start=1
                     /transl_table=2
                     /product="cytochrome oxidase subunit 1"
     gene            <1..>654
                     /gene="COI"
     source          <1..651
                     /organism="Goniorhynchus exemplaris"
                     /organelle="mitochondrion"
                     /mol_type="genomic DNA"
ORIGIN      
        1 ctttatcttg tatttggtat ttgagcagga atagtaggaa catctttaag tttattaatt
       61 cgagctgaat taggaacacc aggttcacta attggagatg atcaaatcta taacactatt
      121 gttacagccc atgcattcat tataattttt tttatagtta taccaattat aattggagga
      181 tttggtaatt gattaattcc tttaatatta ggagctcctg atatagcttt tcctcgaata
      241 aataatataa gattttgact tttacccccg tcattaactt tattaatttc tagaagaatt
      301 gttgaaaatg gagctggaac aggatgaaca gtgtaccccc cactttcatc taacatcgct
      361 catagaggaa gttctgtaga tttagctatt ttttctttac atttagctgg aatctcatca
      421 attttaggtg caattaactt tattacaaca attattaata tacgaattaa tggattatca
      481 tttgatcaaa tacctttatt tgtttgagca gtgggaatta ctgccttatt attattactt
      541 tctttacctg tattagcagg tgcaattact atattattaa ctgatcgaaa tttaaataca
      601 tcttttttcg accctgcagg aggaggagat ccaattttat atcaacatct attt
//
LOCUS       Goniorhynchus_ex         654 bp    DNA     linear   UNA 29-SEP-2021
DEFINITION  Goniorhynchus exemplaris isolate cytochrome oxidase subunit I (COI)
            gene, partial cds; mitochondrial.
ACCESSION   urn.local...5x-dwwyr84
VERSION     urn.local...5x-dwwyr84
KEYWORDS    .
SOURCE      Goniorhynchus exemplaris  (mitochondrion Goniorhynchus exemplaris    )
  ORGANISM  Goniorhynchus exemplaris 
            Eukaryota; Metazoa; Ecdysozoa; Arthropoda; Hexapoda; Insecta;
            Pterygota; Neoptera; Endopterygota; Lepidoptera; Glossata;
            Ditrysia; Pyraloidea; Crambidae; Spilomelinae; Goniorhynchus.
FEATURES             Location/Qualifiers
     CDS             <1..>654
                     /gene="COI"
                     /codon_start=1
                     /transl_table=2
                     /product="cytochrome oxidase subunit 1"
     gene            <1..>654
                     /gene="COI"
     source          <1..651
                     /organism="Goniorhynchus exemplaris "
                     /organelle="mitochondrion"
                     /mol_type="genomic DNA"
ORIGIN      
        1 ttatacttta tttttggaat ttgagcagga atagtaggaa catctttaag tttattaatt
       61 cgagctgaat taggaacccc aggttcacta attggagatg atcaaatcta taacactatt
      121 gttacagccc atgcattcat tataattttt tttatagtta taccaattat aattggagga
      181 tttggtaatt gattaattcc tttaatatta ggagctcctg atatagcttt tcctcgaata
      241 aataatataa gattttgact tttacccccg tcattaactt tattaatttc tagaagaatt
      301 gttgaaaatg gagctggaac aggatgaaca gtgtaccccc cactttcatc taacatcgct
      361 catagaggaa gttctgtaga tttagctatt ttttctttac atttagctgg aatctcatca
      421 attttaggtg caattaactt tattacaaca attattaata tacgaattaa tggattatca
      481 tttgatcaaa tacctttatt tgtttgagca gtgggaatta ctgccttatt attattactt
      541 tctttacctg tattagcagg tgcaattact atattattaa ctgatcgaaa tttaaataca
      601 tcttttttcg accctgcagg aggaggagat ccaattttat atcaacatct attt
//
LOCUS       Goniorhynchus_ex         654 bp    DNA     linear   UNA 29-SEP-2021
DEFINITION  Goniorhynchus exemplaris isolate cytochrome oxidase subunit I (COI)
            gene, partial cds; mitochondrial.
ACCESSION   urn.local...5y-dwwyr84
VERSION     urn.local...5y-dwwyr84
KEYWORDS    .
SOURCE      Goniorhynchus exemplaris  (mitochondrion Goniorhynchus exemplaris      )
  ORGANISM  Goniorhynchus exemplaris 
            Eukaryota; Metazoa; Ecdysozoa; Arthropoda; Hexapoda; Insecta;
            Pterygota; Neoptera; Endopterygota; Lepidoptera; Glossata;
            Ditrysia; Pyraloidea; Crambidae; Spilomelinae; Goniorhynchus.
FEATURES             Location/Qualifiers
     CDS             <1..>654
                     /gene="COI"
                     /codon_start=1
                     /transl_table=2
                     /product="cytochrome oxidase subunit 1"
     gene            <1..>654
                     /gene="COI"
     source          <1..651
                     /organism="Goniorhynchus exemplaris "
                     /organelle="mitochondrion"
                     /mol_type="genomic DNA"
ORIGIN      
        1 ttatacttta tttttggaat ttgagcagga atagtaggaa catctttaag tttattaatt
       61 cgagctgaat taggaacccc aggttcacta attggagatg atcaaatcta taacactatt
      121 gttacagccc atgcattcat tataattttt tttatagtta taccaattat aattggagga
      181 tttggtaatt gattaattcc tttaatatta ggagctcctg atatagcttt tcctcgaata
      241 aataatataa gattttgact tttacccccg tcattaactt tattaatttc tagaagaatt
      301 gttgaaaatg gagctggaac aggatgaaca gtgtaccccc cactttcatc taacatcgct
      361 catagaggaa gttctgtaga tttagctatt ttttctttac atttagctgg aatctcatca
      421 attttaggtg caattaactt tattacaaca attattaata tacgaattaa tggattatca
      481 tttgatcaaa tacctttatt tgtttgagca gtgggaatta ctgccttatt attattactt
      541 tctttacctg tattagcagg tgcaattact atattattaa ctgatcgaaa tttaaataca
      601 tcttttttcg accctgcagg aggaggagat ccaattttat atcaacatct attt
//
LOCUS       Goniorhynchus_ex         654 bp    DNA     linear   UNA 29-SEP-2021
DEFINITION  Goniorhynchus exemplaris isolate cytochrome oxidase subunit I (COI)
            gene, partial cds; mitochondrial.
ACCESSION   urn.local...5z-dwwyr84
VERSION     urn.local...5z-dwwyr84
KEYWORDS    .
SOURCE      Goniorhynchus exemplaris  (mitochondrion Goniorhynchus exemplaris       )
  ORGANISM  Goniorhynchus exemplaris 
            Eukaryota; Metazoa; Ecdysozoa; Arthropoda; Hexapoda; Insecta;
            Pterygota; Neoptera; Endopterygota; Lepidoptera; Glossata;
            Ditrysia; Pyraloidea; Crambidae; Spilomelinae; Goniorhynchus.
FEATURES             Location/Qualifiers
     CDS             <1..>654
                     /gene="COI"
                     /codon_start=1
                     /transl_table=2
                     /product="cytochrome oxidase subunit 1"
     gene            <1..>654
                     /gene="COI"
     source          <1..651
                     /organism="Goniorhynchus exemplaris "
                     /organelle="mitochondrion"
                     /mol_type="genomic DNA"
ORIGIN      
        1 ttatacttta tttttggaat ttgagcagga atagtaggaa catctttaag tttattaatt
       61 cgagctgaat taggaacccc aggttcacta attggagatg atcaaatcta taacactatt
      121 gttacagccc atgcattcat tataattttt tttatagtta taccaattat aattggagga
      181 tttggtaatt gattaattcc tttaatatta ggagctcctg atatagcttt tcctcgaata
      241 aataatataa gattttgact tttacccccg tcattaactt tattaatttc tagaagaatt
      301 gttgaaaatg gagctggaac aggatgaaca gtgtaccccc cactttcatc taacatcgct
      361 catagaggaa gttctgtaga tttagctatt ttttctttac atttagctgg aatctcatca
      421 attttaggtg caattaactt tattacaaca attattaata tacgaattaa tggattatca
      481 tttgatcaaa tacctttatt tgtttgagca gtgggaatta ctgccttatt attattactt
      541 tctttacctg tattagcagg tgcaattact atattattaa ctgatcgaaa tttaaataca
      601 tcttttttcg accctgcagg aggaggagat ccaattttat atcaacatct attt
//
LOCUS       Goniorhynchus_ma         657 bp    DNA     linear   UNA 29-SEP-2021
DEFINITION  Goniorhynchus marginalis isolate cytochrome oxidase subunit I (COI)
            gene, partial cds; mitochondrial.
ACCESSION   urn.local...4c-dwwyr83
VERSION     urn.local...4c-dwwyr83
KEYWORDS    .
SOURCE      Goniorhynchus marginalis (mitochondrion Goniorhynchus marginalis)
  ORGANISM  Goniorhynchus marginalis
            Eukaryota; Metazoa; Ecdysozoa; Arthropoda; Hexapoda; Insecta;
            Pterygota; Neoptera; Endopterygota; Lepidoptera; Glossata;
            Ditrysia; Pyraloidea; Crambidae; Spilomelinae; Goniorhynchus.
FEATURES             Location/Qualifiers
     CDS             <1..>657
                     /gene="COI"
                     /codon_start=1
                     /transl_table=2
                     /product="cytochrome oxidase subunit 1"
     gene            <1..>657
                     /gene="COI"
     source          1..654
                     /organism="Goniorhynchus marginalis"
                     /organelle="mitochondrion"
                     /mol_type="genomic DNA"
ORIGIN      
        1 actttatatt ttatttttgg tatttgagca ggaatagtag gaacttcttt aagtttacta
       61 attcgagctg aattaggaac tccaggctca ttaattggag atgatcaaat ttataatact
      121 attgtaacag cccatgcatt tattataatt ttttttatag ttataccaat tataattgga
      181 ggatttggaa attgattagt acctttaata ttaggagccc ctgatatagc tttcccacga
      241 ataaataata taagattttg atttcttccc ccatcattga ctttattaat ttccagaaga
      301 attgtagaaa atggagccgg aactggatga acagtgtacc ccccactatc atctaatatt
      361 gcccatggtg gaagttcagt agatttagct attttttccc tacatttagc aggaatttcc
      421 tcaattttag gagcaattaa ttttatcaca acaattatta atatacgagt caatggtata
      481 ttatttgacc aaataccttt atttgtttga tcagtaggaa ttacagcatt attattatta
      541 ttatctcttc cagtattagc tggagcaatc actatattgt taacagatcg taatttaaat
      601 acatcttttt ttgatcctgc aggaggggga gacccaattc tttaccaaca tttattt
//
LOCUS       Goniorhynchus_ma         657 bp    DNA     linear   UNA 29-SEP-2021
DEFINITION  Goniorhynchus marginalis isolate cytochrome oxidase subunit I (COI)
            gene, partial cds; mitochondrial.
ACCESSION   urn.local...4d-dwwyr83
VERSION     urn.local...4d-dwwyr83
KEYWORDS    .
SOURCE      Goniorhynchus marginalis (mitochondrion Goniorhynchus marginalis  )
  ORGANISM  Goniorhynchus marginalis
            Eukaryota; Metazoa; Ecdysozoa; Arthropoda; Hexapoda; Insecta;
            Pterygota; Neoptera; Endopterygota; Lepidoptera; Glossata;
            Ditrysia; Pyraloidea; Crambidae; Spilomelinae; Goniorhynchus.
FEATURES             Location/Qualifiers
     CDS             <1..>657
                     /gene="COI"
                     /codon_start=1
                     /transl_table=2
                     /product="cytochrome oxidase subunit 1"
     gene            <1..>657
                     /gene="COI"
     source          1..654
                     /organism="Goniorhynchus marginalis"
                     /organelle="mitochondrion"
                     /mol_type="genomic DNA"
ORIGIN      
        1 actttatatt ttatttttgg tatttgagca ggaatagtag gaacttcttt aagtttacta
       61 attcgagctg aattaggaac tccaggctca ttaattggag atgatcaaat ttataatact
      121 attgtaacag cccatgcatt tattataatt ttttttatag ttataccaat tataattgga
      181 ggatttggaa attgattagt acctttaata ttaggagccc ctgatatagc tttcccacga
      241 ataaataata taagattttg atttcttccc ccatcattaa ctttattaat ttccagaaga
      301 attgtagaaa atggagccgg aactggatga acagtgtacc ccccactatc atctaatatt
      361 gcccatggtg gaagttcagt agatttagct attttttccc tacatttagc aggaatttcc
      421 tcaattttag gagcaattaa ttttatcaca acaattatta atatacgagt caatggtata
      481 ttatttgacc aaataccttt atttgtttga tcagtaggaa ttacagcatt attattatta
      541 ttatctcttc cagtattagc tggagcaatc actatattgt taacagatcg taatttaaat
      601 acatcttttt ttgatcctgc aggaggggga gacccaattc tttaccaaca tttattt
//
LOCUS       Goniorhynchus_ma         657 bp    DNA     linear   UNA 29-SEP-2021
DEFINITION  Goniorhynchus marginalis isolate cytochrome oxidase subunit I (COI)
            gene, partial cds; mitochondrial.
ACCESSION   urn.local...4e-dwwyr83
VERSION     urn.local...4e-dwwyr83
KEYWORDS    .
SOURCE      Goniorhynchus marginalis (mitochondrion Goniorhynchus marginalis     )
  ORGANISM  Goniorhynchus marginalis
            Eukaryota; Metazoa; Ecdysozoa; Arthropoda; Hexapoda; Insecta;
            Pterygota; Neoptera; Endopterygota; Lepidoptera; Glossata;
            Ditrysia; Pyraloidea; Crambidae; Spilomelinae; Goniorhynchus.
FEATURES             Location/Qualifiers
     CDS             <1..>657
                     /gene="COI"
                     /codon_start=1
                     /transl_table=2
                     /product="cytochrome oxidase subunit 1"
     gene            <1..>657
                     /gene="COI"
     source          1..654
                     /organism="Goniorhynchus marginalis"
                     /organelle="mitochondrion"
                     /mol_type="genomic DNA"
ORIGIN      
        1 actttatatt ttatttttgg tatttgagca ggaatagtag gaacttcttt aagtttacta
       61 attcgagctg aattaggaac tccaggctca ttaattggag atgatcaaat ttataatact
      121 attgtaacag cccatgcatt tattataatt ttttttatag ttataccaat tataattgga
      181 ggatttggaa attgattagt acctttaata ttaggagccc ctgatatagc tttcccacga
      241 ataaataata taagattttg atttcttccc ccatcattga ctttattaat ttccagaaga
      301 attgtagaaa atggagccgg aactggatga acagtgtacc ccccactatc atctaatatt
      361 gcccatggtg gaagttcagt agatttagct attttttccc tacatttagc aggaatttcc
      421 tcaattttag gagcaattaa ttttatcaca acaattatta atatacgagt caatggtata
      481 ttatttgacc aaataccttt atttgtttga tcagtaggaa ttacagcatt attattatta
      541 ttatctcttc cagtattagc tggagcaatc actatattgt taacagatcg taatttaaat
      601 acatcttttt ttgatcctgc aggaggggga gacccaattc tttaccaaca tttattt
//
LOCUS       Haritalodes_dero         657 bp    DNA     linear   UNA 24-SEP-2021
DEFINITION  Haritalodes derogata  isolate cytochrome oxidase subunit I (COI)
            gene, partial cds; mitochondrial.
ACCESSION   urn.local...3t-dwwyr82
VERSION     urn.local...3t-dwwyr82
KEYWORDS    .
SOURCE      Haritalodes derogata (mitochondrion Haritalodes derogata)
  ORGANISM  Haritalodes derogata
            Eukaryota; Metazoa; Ecdysozoa; Arthropoda; Hexapoda; Insecta;
            Pterygota; Neoptera; Endopterygota; Lepidoptera; Glossata;
            Ditrysia; Pyraloidea; Crambidae; Spilomelinae; Haritalodes.
FEATURES             Location/Qualifiers
     CDS             <1..>657
                     /gene="COI"
                     /codon_start=1
                     /transl_table=5
                     /product="cytochrome oxidase subunit I"
     gene            <1..>657
                     /gene="COI"
     source          1..>657
                     /organism="Haritalodes derogata"
                     /organelle="mitochondrion"
                     /mol_type="genomic DNA"
ORIGIN      
        1 accttatact ttatttttgg aatttgagca ggaatagtag gaacatcttt aagattatta
       61 attcgagctg aattaggaaa tccaggatca ttaattggtg atgatcaaat ttataacact
      121 attgttacag ctcatgcatt tattataatt ttttttatag taataccaat tataattggt
      181 ggatttggaa attgattagt acctttaata ttaggagccc cagatatagc ctttcctcga
      241 ataaataata taagattttg attattacct ccctcattaa ctttattaat ttctagaaga
      301 attgttgaaa atggagctgg aacaggatga acagtttacc ctcctctttc ttctaatatt
      361 gcccatggag gaagatcagt agatttagct attttttctc ttcatttagc tggtatttct
      421 tctattttag gagcaattaa ttttattaca acaattatta acataaaaat taatggatta
      481 tcatttgacc aaatacctct atttgtatga gctgttggaa ttacagctct attattatta
      541 ctctctctac cagttttagc tggtgctatt actatacttt taactgatcg taatttaaat
      601 acatcatttt ttgacccagc aggaggggga gatccaattc tttatcaaca tttattt
//
LOCUS       Haritalodes_dero         657 bp    DNA     linear   UNA 29-SEP-2021
DEFINITION  Haritalodes derogata  isolate cytochrome oxidase subunit I (COI)
            gene, partial cds; mitochondrial.
ACCESSION   urn.local...3u-dwwyr82
VERSION     urn.local...3u-dwwyr82
KEYWORDS    .
SOURCE      Haritalodes derogata (mitochondrion Haritalodes derogata )
  ORGANISM  Haritalodes derogata
            Eukaryota; Metazoa; Ecdysozoa; Arthropoda; Hexapoda; Insecta;
            Pterygota; Neoptera; Endopterygota; Lepidoptera; Glossata;
            Ditrysia; Pyraloidea; Crambidae; Spilomelinae; Haritalodes.
FEATURES             Location/Qualifiers
     CDS             <1..>657
                     /gene="COI"
                     /codon_start=1
                     /transl_table=5
                     /product="cytochrome oxidase subunit I"
     gene            <1..>657
                     /gene="COI"
     source          1..>657
                     /organism="Haritalodes derogata"
                     /organelle="mitochondrion"
                     /mol_type="genomic DNA"
ORIGIN      
        1 accttatact ttatttttgg aatttgagca ggaatagtag gaacatcttt aagattatta
       61 attcgagctg aattaggaaa tccaggatca ttaattggtg atgatcaaat ttataacact
      121 attgttacag ctcatgcatt tattataatt ttttttatag taataccaat tataattggt
      181 ggatttggaa attgattagt acctttaata ttaggagccc cagatatagc ctttcctcga
      241 ataaataata taagattttg attattacct ccctcattaa ctttattaat ttctagaaga
      301 attgttgaaa atggagctgg aacaggatga acagtttacc ctcctctttc ttctaatatt
      361 gcccatggag gaagatcagt agatttagct attttttctc ttcatttagc tggtatttct
      421 tctattttag gagcaattaa ttttattaca acaattatta acataaaaat taatggatta
      481 tcatttgacc aaatacctct atttgtatga gctgttggaa ttacagctct attattatta
      541 ctctctctac cagttttagc tggtgctatt actatacttt taactgatcg taatttaaat
      601 acatcatttt ttgacccagc aggaggggga gatccaattc tttatcaaca tttattt
//
LOCUS       Haritalodes_dero         657 bp    DNA     linear   UNA 29-SEP-2021
DEFINITION  Haritalodes derogata  isolate cytochrome oxidase subunit I (COI)
            gene, partial cds; mitochondrial.
ACCESSION   urn.local...3w-dwwyr82
VERSION     urn.local...3w-dwwyr82
KEYWORDS    .
SOURCE      Haritalodes derogata (mitochondrion Haritalodes derogata  )
  ORGANISM  Haritalodes derogata
            Eukaryota; Metazoa; Ecdysozoa; Arthropoda; Hexapoda; Insecta;
            Pterygota; Neoptera; Endopterygota; Lepidoptera; Glossata;
            Ditrysia; Pyraloidea; Crambidae; Spilomelinae; Haritalodes.
FEATURES             Location/Qualifiers
     CDS             <1..>657
                     /gene="COI"
                     /codon_start=1
                     /transl_table=5
                     /product="cytochrome oxidase subunit I"
     gene            <1..>657
                     /gene="COI"
     source          1..>657
                     /organism="Haritalodes derogata"
                     /organelle="mitochondrion"
                     /mol_type="genomic DNA"
ORIGIN      
        1 accttatact ttatttttgg aatttgagca ggaatagtag gaacatcttt aagattatta
       61 attcgagctg aattaggaaa tccaggatca ttaattggtg atgatcaaat ttataacact
      121 attgttacag ctcatgcatt tattataatt ttttttatag taataccaat tataattggt
      181 ggatttggaa attgattagt acctttaata ttaggagccc cagatatagc ctttcctcga
      241 ataaataata taagattttg attattacct ccctcattaa ctttattaat ttctagaaga
      301 attgttgaaa atggagctgg aacaggatga acagtttacc ctcctctttc ttctaatatt
      361 gcccatggag gtagatcagt agatttagct attttttctc ttcatttagc tggtatttct
      421 tctattttag gagcaattaa ttttattaca acaattatta acataaaaat taatggatta
      481 tcatttgacc aaatacctct atttgtgtga gctgttggaa ttacagctct attattatta
      541 ctctctctac cagttttagc tggtgctatt actatacttt taactgatcg taatttaaat
      601 acatcatttt ttgacccagc aggaggggga gatccaattc tttatcaaca tttattt
//
LOCUS       Haritalodes_dero         657 bp    DNA     linear   UNA 29-SEP-2021
DEFINITION  Haritalodes derogata  isolate cytochrome oxidase subunit I (COI)
            gene, partial cds; mitochondrial.
ACCESSION   urn.local...3x-dwwyr82
VERSION     urn.local...3x-dwwyr82
KEYWORDS    .
SOURCE      Haritalodes derogata (mitochondrion Haritalodes derogata    )
  ORGANISM  Haritalodes derogata
            Eukaryota; Metazoa; Ecdysozoa; Arthropoda; Hexapoda; Insecta;
            Pterygota; Neoptera; Endopterygota; Lepidoptera; Glossata;
            Ditrysia; Pyraloidea; Crambidae; Spilomelinae; Haritalodes.
FEATURES             Location/Qualifiers
     CDS             <1..>657
                     /gene="COI"
                     /codon_start=1
                     /transl_table=5
                     /product="cytochrome oxidase subunit I"
     gene            <1..>657
                     /gene="COI"
     source          1..>657
                     /organism="Haritalodes derogata"
                     /organelle="mitochondrion"
                     /mol_type="genomic DNA"
ORIGIN      
        1 accttatact ttatttttgg aatttgagca ggaatagtag gaacatcttt aagattatta
       61 attcgagctg aattaggaaa tccaggatca ttaattggtg atgatcaaat ttataacact
      121 attgttacag ctcatgcatt tattataatt ttttttatag taataccaat tataattggt
      181 ggatttggaa attgattagt acctttaata ttaggagccc cagatatagc ctttcctcga
      241 ataaataata taagattttg attattacct ccctcattaa ctttattaat ttctagaaga
      301 attgttgaaa atggagctgg aacaggatga acagtttacc ctcctctttc ttctaatatt
      361 gcccatggag gcagatcagt agatttagct attttttctc ttcatttagc tggtatttct
      421 tctattttag gagcaattaa ttttattaca acaattatta acataaaaat taatggatta
      481 tcatttgacc aaatacctct atttgtatga gctgttggaa ttacagctct attattatta
      541 ctctctctac cagttttagc tggtgctatt actatacttt taactgatcg taatttaaat
      601 acatcatttt ttgacccagc aggaggagga gatccaattc tttatcaaca tttattt
//
LOCUS       Herpetogramma_lu         657 bp    DNA     linear   UNA 29-SEP-2021
DEFINITION  Herpetogramma luctuosalis  isolate cytochrome oxidase subunit I
            (COI) gene, partial cds; mitochondrial.
ACCESSION   urn.local...2c-dwwyr81
VERSION     urn.local...2c-dwwyr81
KEYWORDS    .
SOURCE      Herpetogramma luctuosalis (mitochondrion Herpetogramma luctuosalis)
  ORGANISM  Herpetogramma luctuosalis
            Eukaryota; Metazoa; Ecdysozoa; Arthropoda; Hexapoda; Insecta;
            Pterygota; Neoptera; Endopterygota; Lepidoptera; Glossata;
            Ditrysia; Pyraloidea; Crambidae; Spilomelinae; Herpetogramma.
FEATURES             Location/Qualifiers
     CDS             <1..>657
                     /gene="COI"
                     /codon_start=1
                     /transl_table=5
                     /product="cytochrome oxidase subunit I"
     gene            <1..>657
                     /gene="COI"
     source          1..>657
                     /organism="Herpetogramma luctuosalis"
                     /organelle="mitochondrion"
                     /mol_type="genomic DNA"
ORIGIN      
        1 acattatatt ttatttttgg aatttgagca ggaatagtag gaacatcttt aagtttatta
       61 attcgagctg aattagggaa tcctggatct ttaattggag atgatcaaat ttataatacc
      121 attgtaacag cccatgcatt tattataatt ttttttatag ttataccaat tataattgga
      181 ggatttggaa attgattagt tcctttaata ttaggagccc ctgatatagc tttcccccga
      241 ataaataata taagattttg attactgccc ccctctttaa ctcttttaat ttccagaaga
      301 attgttgaaa atggagctgg aacaggatga acagtttacc cccctctatc atcaaatatt
      361 gcccatggag gtagttcagt tgatttagct attttttccc ttcatttagc tggtatttca
      421 tcaattttag gggcaattaa tttcattaca acaattatta atatacgaat taatggaata
      481 tcttttgatc aaataccttt atttgtttga gctgttggaa ttacagcttt attattactt
      541 ctttctttac cagttttagc tggtgcaatt actatacttt taacagaccg taatttaaat
      601 acatcatttt ttgaccctgc tggaggggga gacccaattt tataccaaca tttattt
//
LOCUS       Herpetogramma_lu         657 bp    DNA     linear   UNA 29-SEP-2021
DEFINITION  Herpetogramma luctuosalis  isolate cytochrome oxidase subunit I
            (COI) gene, partial cds; mitochondrial.
ACCESSION   urn.local...2e-dwwyr81
VERSION     urn.local...2e-dwwyr81
KEYWORDS    .
SOURCE      Herpetogramma luctuosalis (mitochondrion Herpetogramma luctuosalis )
  ORGANISM  Herpetogramma luctuosalis
            Eukaryota; Metazoa; Ecdysozoa; Arthropoda; Hexapoda; Insecta;
            Pterygota; Neoptera; Endopterygota; Lepidoptera; Glossata;
            Ditrysia; Pyraloidea; Crambidae; Spilomelinae; Herpetogramma.
FEATURES             Location/Qualifiers
     CDS             <1..>657
                     /gene="COI"
                     /codon_start=1
                     /transl_table=5
                     /product="cytochrome oxidase subunit I"
     gene            <1..>657
                     /gene="COI"
     source          1..>657
                     /organism="Herpetogramma luctuosalis"
                     /organelle="mitochondrion"
                     /mol_type="genomic DNA"
ORIGIN      
        1 acattatatt ttatttttgg aatttgagca ggaatagtag gaacatcttt aagtttatta
       61 attcgagctg aattagggaa tcctggatct ttaattggag atgatcaaat ttataatacc
      121 attgtaacag cccatgcatt tattataatt ttttttatag ttataccaat tataattgga
      181 ggatttggaa attgattagt tcctttaata ttaggagccc ctgatatagc tttcccccga
      241 ataaataata taagattttg attactgccc ccctctttaa ctcttttaat ttccagaaga
      301 attgttgaaa atggagctgg aacaggatga acagtttacc cccctctatc atcaaatatt
      361 gcccatggag gtagttcagt tgatttagct attttttccc ttcatttagc tggtatttca
      421 tcaattttag gggcaattaa tttcattaca acaattatta atatacgaat taatggaata
      481 tcttttgatc aaataccttt atttgtttga gctgttggaa ttacagcttt attattactt
      541 ctttctttac cagttttagc tggtgcaatt actatacttt taacagaccg taatttaaat
      601 acatcatttt ttgaccctgc tggaggagga gacccaattt tataccaaca tttattt
//
LOCUS       Herpetogramma_lu         657 bp    DNA     linear   UNA 29-SEP-2021
DEFINITION  Herpetogramma luctuosalis  isolate cytochrome oxidase subunit I
            (COI) gene, partial cds; mitochondrial.
ACCESSION   urn.local...2f-dwwyr81
VERSION     urn.local...2f-dwwyr81
KEYWORDS    .
SOURCE      Herpetogramma luctuosalis (mitochondrion Herpetogramma luctuosalis   )
  ORGANISM  Herpetogramma luctuosalis
            Eukaryota; Metazoa; Ecdysozoa; Arthropoda; Hexapoda; Insecta;
            Pterygota; Neoptera; Endopterygota; Lepidoptera; Glossata;
            Ditrysia; Pyraloidea; Crambidae; Spilomelinae; Herpetogramma.
FEATURES             Location/Qualifiers
     CDS             <1..>657
                     /gene="COI"
                     /codon_start=1
                     /transl_table=5
                     /product="cytochrome oxidase subunit I"
     gene            <1..>657
                     /gene="COI"
     source          1..>657
                     /organism="Herpetogramma luctuosalis"
                     /organelle="mitochondrion"
                     /mol_type="genomic DNA"
ORIGIN      
        1 acattatatt ttatttttgg aatttgagca ggaatagtag gaacatcttt aagtttatta
       61 attcgagctg aattagggaa tcctggatct ttaattggag atgatcaaat ttataatacc
      121 attgtaacag cccatgcatt tattataatt ttttttatag ttataccaat tataattgga
      181 ggatttggaa attgattagt tcctttaata ttaggagccc ctgatatagc tttcccccga
      241 ataaataata taagattttg attactgccc ccctctttaa ctcttttaat ttccagaaga
      301 attgttgaaa atggagctgg aacaggatga acagtttacc cccctctatc atcaaatatt
      361 gcccatggag gtagttcagt tgatttagct attttttccc ttcatttagc tggtatttca
      421 tcaattttag gggcaattaa tttcattaca acaattatta atatacgaat taatggaata
      481 tcttttgatc aaataccttt atttgtttga gctgttggaa ttacagcttt attattactt
      541 ctttctttac cagttttagc tggtgcaatt actatacttt taacagaccg taatttaaat
      601 acatcatttt ttgaccctgc tggaggagga gacccaattt tataccaaca tttattt
//
LOCUS       Herpetogramma_lu         657 bp    DNA     linear   UNA 29-SEP-2021
DEFINITION  Herpetogramma luctuosalis  isolate cytochrome oxidase subunit I
            (COI) gene, partial cds; mitochondrial.
ACCESSION   urn.local...2g-dwwyr81
VERSION     urn.local...2g-dwwyr81
KEYWORDS    .
SOURCE      Herpetogramma luctuosalis (mitochondrion Herpetogramma luctuosalis    )
  ORGANISM  Herpetogramma luctuosalis
            Eukaryota; Metazoa; Ecdysozoa; Arthropoda; Hexapoda; Insecta;
            Pterygota; Neoptera; Endopterygota; Lepidoptera; Glossata;
            Ditrysia; Pyraloidea; Crambidae; Spilomelinae; Herpetogramma.
FEATURES             Location/Qualifiers
     CDS             <1..>657
                     /gene="COI"
                     /codon_start=1
                     /transl_table=5
                     /product="cytochrome oxidase subunit I"
     gene            <1..>657
                     /gene="COI"
     source          1..>657
                     /organism="Herpetogramma luctuosalis"
                     /organelle="mitochondrion"
                     /mol_type="genomic DNA"
ORIGIN      
        1 acattatatt ttatttttgg aatttgagca ggaatagtag gaacatcttt aagtttatta
       61 attcgagctg aattagggaa tcctggatct ttaattggag atgatcaaat ttataatacc
      121 attgtaacag cccatgcatt tattataatt ttttttatag ttataccaat tataattgga
      181 ggatttggaa attgattagt tcctttaata ttaggagccc ctgatatagc tttcccccga
      241 ataaataata taagattttg attactgccc ccctctttaa ctcttttaat ttccagaaga
      301 attgttgaaa atggagctgg aacaggatga acagtttacc cccctctatc atcaaatatt
      361 gcccatggag gtagttcagt tgatttagct attttttccc ttcatttagc tggtatttca
      421 tcaattttag gggcaattaa tttcattaca acaattatta atatacgaat taatggaata
      481 tcttttgatc aaataccttt atttgtttga gctgttggaa ttacagcttt attattactt
      541 ctttctttac cagttttagc tggtgcaatt actatacttt taacagaccg taatttaaat
      601 acatcatttt ttgaccctgc tggaggagga gacccaattt tataccaaca tttattt
//
LOCUS       Herpetogramma_lu         657 bp    DNA     linear   UNA 29-SEP-2021
DEFINITION  Herpetogramma luctuosalis isolate cytochrome oxidase subunit I
            (COI) gene, partial cds; mitochondrial .
ACCESSION   urn.local...6w-dwwyr85
VERSION     urn.local...6w-dwwyr85
KEYWORDS    .
SOURCE      Herpetogramma luctuosalis (mitochondrion Herpetogramma luctuosalis      )
  ORGANISM  Herpetogramma luctuosalis
            Eukaryota; Metazoa; Ecdysozoa; Arthropoda; Hexapoda; Insecta;
            Pterygota; Neoptera; Endopterygota; Lepidoptera; Glossata;
            Ditrysia; Pyraloidea; Crambidae; Spilomelinae; Herpetogramma.
FEATURES             Location/Qualifiers
     CDS             <1..>657
                     /gene="COI"
                     /codon_start=1
                     /transl_table=5
                     /product="cytochrome oxidase subunit I"
     gene            <1..>657
                     /gene="COI"
     source          1..>657
                     /organism="Herpetogramma luctuosalis"
                     /organelle="mitochondrion"
                     /mol_type="genomic DNA"
ORIGIN      
        1 acattatatt ttatttttgg aatttgagca ggaatagtag gaacatcttt aagtttatta
       61 attcgagctg aattaggaaa ccccggatct ttaattggag atgatcaaat ttacaatact
      121 attgtaacag cccatgcatt tattataatt ttttttatag ttatacctat tataattgga
      181 gggtttggaa attgattagt acctttaata ttaggggcac ctgatatagc tttcccccga
      241 ataaataaca taagattctg attattaccc ccttctttaa ctttattaat ttctagaaga
      301 attgttgaaa atggagctgg aacaggatga acagtttacc cccctctttc atctaatatt
      361 gcacatggtg gaagttctgt tgatttagct attttttctc tccatttagc tggtatttct
      421 tcaattttag gagcaatcaa ttttattaca acaattatta atatacgaat taatggtata
      481 tcttttgatc aaataccttt atttgtttga gctgttggaa ttacagcttt actattactt
      541 ctttctttac cagttttagc tggtgcaatt actatacttt taacagatcg taatttaaat
      601 acatcatttt ttgatcctgc tggaggagga gacccaattt tatatcaaca tttattt
//
LOCUS       Herpetogramma_ma         657 bp    DNA     linear   UNA 29-SEP-2021
DEFINITION  Herpetogramma magna isolate cytochrome oxidase subunit I (COI)
            gene, partial cds; mitochondrial.
ACCESSION   urn.local...2k-dwwyr81
VERSION     urn.local...2k-dwwyr81
KEYWORDS    .
SOURCE      Herpetogramma magna (mitochondrion Herpetogramma magna)
  ORGANISM  Herpetogramma magna
            Eukaryota; Metazoa; Ecdysozoa; Arthropoda; Hexapoda; Insecta;
            Pterygota; Neoptera; Endopterygota; Lepidoptera; Glossata;
            Ditrysia; Pyraloidea; Crambidae; Spilomelinae; Herpetogramma.
FEATURES             Location/Qualifiers
     CDS             <1..>657
                     /codon_start=1
                     /transl_table=5
                     /product="cytochrome oxidase subunit I"
     source          <1..657
                     /organism="Herpetogramma magna"
                     /organelle="mitochondrion"
                     /mol_type="genomic DNA"
     gene            <1..>657
                     /gene="COI"
ORIGIN      
        1 actttatatt tcatttttgg aatttgagca ggaatagtag gaacatcttt aagtttatta
       61 attcgagctg aattaggtaa tccaggttca ttaattggtg atgatcaaat ttataacact
      121 attgtaacag ctcatgcttt tattataatt ttttttatag taatacctat tataattgga
      181 ggatttggaa attgattagt tccattaata cttggagctc cagatatagc ttttccccga
      241 ataaataata taagattttg acttcttcct ccctcattaa tactattaat ttcaagaaga
      301 attgtagaaa atggagctgg aacaggatga acagtttacc ccccactgtc atctaatatt
      361 gctcacagag gaagatcagt tgatttagct attttttctt tacatttagc tggaatttca
      421 tctattttag gagcaattaa ttttattaca acaattatta atatacgaat taatagtata
      481 aattttgacc aaataccatt atttgtttga gctgtaggaa ttacagcttt attattatta
      541 ctttctttac ctgttttagc tggagctatt acaatacttt taactgatcg aaatttaaat
      601 acatcttttt ttgatcctgc aggaggagga gaccctattt tataccaaca tttattt
//
LOCUS       Herpetogramma_ma         657 bp    DNA     linear   UNA 29-SEP-2021
DEFINITION  Herpetogramma magna isolate cytochrome oxidase subunit I (COI)
            gene, partial cds; mitochondrial.
ACCESSION   urn.local...2m-dwwyr81
VERSION     urn.local...2m-dwwyr81
KEYWORDS    .
SOURCE      Herpetogramma magna (mitochondrion Herpetogramma magna  )
  ORGANISM  Herpetogramma magna
            Eukaryota; Metazoa; Ecdysozoa; Arthropoda; Hexapoda; Insecta;
            Pterygota; Neoptera; Endopterygota; Lepidoptera; Glossata;
            Ditrysia; Pyraloidea; Crambidae; Spilomelinae; Herpetogramma.
FEATURES             Location/Qualifiers
     CDS             <1..>657
                     /codon_start=1
                     /transl_table=5
                     /product="cytochrome oxidase subunit I"
     source          <1..657
                     /organism="Herpetogramma magna"
                     /organelle="mitochondrion"
                     /mol_type="genomic DNA"
     gene            <1..>657
                     /gene="COI"
ORIGIN      
        1 actttatatt tcatttttgg aatttgagca ggaatagtag gaacatcttt aagtttatta
       61 attcgagctg aattaggtaa tccaggttca ttaattggtg atgatcaaat ttataacact
      121 attgtaacag ctcatgcttt tattataatt ttttttatag taatacctat tataattgga
      181 ggatttggaa attgattagt tccattaata cttggagctc cagatatagc ttttccccga
      241 ataaataata taagattttg acttcttcct ccctcattaa tactattaat ttcaagaaga
      301 attgtagaaa atggagctgg aacaggatga acagtttacc ccccactgtc atctaatatt
      361 gctcacagag gaagatcagt tgatttagct attttttctt tacatttagc tggaatttca
      421 tctattttag gagcaattaa ttttattaca acaattatta atatacgaat taatagtata
      481 aattttgacc aaataccatt atttgtttga gctgtaggaa ttacagcttt attattatta
      541 ctttctttac ctgttttagc tggagctatt acaatacttt taactgatcg aaatttaaat
      601 acatcttttt ttgatcctgc aggaggagga gaccctattt tataccaaca tttattt
//
LOCUS       Herpetogramma_ps         657 bp    DNA     linear   UNA 29-SEP-2021
DEFINITION  Herpetogramma pseudomagna isolate cytochrome oxidase subunit I
            (COI) gene, partial cds; mitochondrial.
ACCESSION   urn.local...3m-dwwyr82
VERSION     urn.local...3m-dwwyr82
KEYWORDS    .
SOURCE      Herpetogramma pseudomagna (mitochondrion Herpetogramma pseudomagna)
  ORGANISM  Herpetogramma pseudomagna
            Eukaryota; Metazoa; Ecdysozoa; Arthropoda; Hexapoda; Insecta;
            Pterygota; Neoptera; Endopterygota; Lepidoptera; Glossata;
            Ditrysia; Pyraloidea; Crambidae; Spilomelinae; Herpetogramma.
FEATURES             Location/Qualifiers
     CDS             <1..>657
                     /gene="COI"
                     /codon_start=1
                     /transl_table=5
                     /product="cytochrome oxidase subunit I"
     gene            <1..>657
                     /gene="COI"
     source          10..>657
                     /organism="Herpetogramma pseudomagna"
                     /organelle="mitochondrion"
                     /mol_type="genomic DNA"
ORIGIN      
        1 acattatatt ttatttttgg aatttgagca ggaatagtag gaacatcttt aagtttatta
       61 attcgagcag aattaggtaa tccaggttca ttaattggag atgatcaaat ttataatacc
      121 attgtaacag cacatgcttt tattataatt ttttttatag taatacctat tataattgga
      181 ggttttggaa attgattaat tcctttaata cttggagccc ctgatatagc tttcccccga
      241 ataaataata taagattttg acttcttccc ccttcattaa cattattaat ttctagaaga
      301 attgtagaaa atggagcagg aacaggatga acagtttatc cacctttatc ctcaaatatt
      361 gctcatggag gtagatcagt tgatttagct attttttctt tacatttagc tggaatttca
      421 tcaattttag gagcaattaa tttcattaca acaattatta atatacgaat taatagaata
      481 aattttgatc agataccttt atttgtgtga gctgtaggaa ttacagcctt attattatta
      541 ctttctttac ctgtattagc aggtgctatt acaatacttt taactgatcg aaatttaaat
      601 acatcttttt ttgaccctgc aggaggagga gatccaattc tttatcaaca tttattt
//
LOCUS       Herpetogramma_ps         657 bp    DNA     linear   UNA 29-SEP-2021
DEFINITION  Herpetogramma pseudomagna isolate cytochrome oxidase subunit I
            (COI) gene, partial cds; mitochondrial.
ACCESSION   urn.local...3n-dwwyr82
VERSION     urn.local...3n-dwwyr82
KEYWORDS    .
SOURCE      Herpetogramma pseudomagna (mitochondrion Herpetogramma pseudomagna   )
  ORGANISM  Herpetogramma pseudomagna
            Eukaryota; Metazoa; Ecdysozoa; Arthropoda; Hexapoda; Insecta;
            Pterygota; Neoptera; Endopterygota; Lepidoptera; Glossata;
            Ditrysia; Pyraloidea; Crambidae; Spilomelinae; Herpetogramma.
FEATURES             Location/Qualifiers
     CDS             <1..>657
                     /gene="COI"
                     /codon_start=1
                     /transl_table=5
                     /product="cytochrome oxidase subunit I"
     gene            <1..>657
                     /gene="COI"
     source          10..>657
                     /organism="Herpetogramma pseudomagna"
                     /organelle="mitochondrion"
                     /mol_type="genomic DNA"
ORIGIN      
        1 acattatatt ttatttttgg aatttgagca ggaatagtag gaacatcttt aagtttatta
       61 attcgagcag aattaggtaa tccaggttca ttaattggag atgatcaaat ttataatacc
      121 attgtaacag cacatgcttt tattataatt ttttttatag taatacctat tataattgga
      181 ggttttggaa attgattaat tcctttaata cttggagccc ctgatatagc tttcccccga
      241 ataaataata taagattttg acttcttccc ccttcattaa cattattaat ttctagaaga
      301 attgtagaaa atggagcagg aacaggatga acagtttatc cacctttatc ctcaaatatt
      361 gctcatggag gtagatcagt tgatttagct attttttctt tacatttagc tggaatttca
      421 tcaattttag gagcaattaa tttcattaca acaattatta atatacgaat taatagaata
      481 aattttgatc agataccttt atttgtgtga gctgtaggaa ttacagcctt attattatta
      541 ctttctttac ctgtattagc aggtgctatt acaatacttt taactgatcg aaatttaaat
      601 acatcttttt ttgaccctgc aggaggagga gatccaattc tttatcaaca tttattt
//
LOCUS       Lamprosema_commi         657 bp    DNA     linear   UNA 29-SEP-2021
DEFINITION  Lamprosema commixta isolate cytochrome oxidase subunit I (COI)
            gene, partial cds; mitochondrial .
ACCESSION   urn.local...4x-dwwyr83
VERSION     urn.local...4x-dwwyr83
KEYWORDS    .
SOURCE      Lamprosema commixta  (mitochondrion Lamprosema commixta )
  ORGANISM  Lamprosema commixta 
            Eukaryota; Metazoa; Ecdysozoa; Arthropoda; Hexapoda; Insecta;
            Pterygota; Neoptera; Endopterygota; Lepidoptera; Glossata;
            Ditrysia; Pyraloidea; Crambidae; Spilomelinae; Lamprosema.
FEATURES             Location/Qualifiers
     CDS             <1..>657
                     /gene="COI"
                     /codon_start=1
                     /transl_table=5
                     /product="cytochrome oxidase subunit I"
     gene            <1..>657
                     /gene="COI"
     source          40..657
                     /organism="Lamprosema commixta"
                     /organelle="mitochondrion"
                     /mol_type="genomic DNA"
ORIGIN      
        1 actttatatt ttatttttgg gatttgagca ggaataattg gaacctcttt aagtttatta
       61 attcgagcag aattaggaaa tccaggttct ttaattggag atgatcaaat ttataatact
      121 attgttacag ctcatgcttt tattataatt ttttttatag ttatgcctat tataattgga
      181 ggatttggaa attgactagt tccattaata ttaggagccc ctgatatagc ttttcctcga
      241 ataaataata taagattttg attattacct ccatctttaa cattattaat ctcaagaaga
      301 attgtagaaa atggagctgg aacaggatga acagtgtacc cccccctttc atcaaatatc
      361 actcatagtg gaagatctgt tgatttagct attttttctt tacatttagc tggaatttct
      421 tctattttag gagcaattaa ttttattaca acaattatta atatgcgaat taatggatta
      481 tcttttgatc aaataccttt atttgtatga tccgtaggaa ttactgcttt attattactt
      541 ctatctcttc cagttttagc tggggctatt acaatacttt taacagatcg taatttaaat
      601 acatcttttt ttgatcctgc aggaggagga gatcctattt tataccaaca tttattt
//
LOCUS       Lamprosema_commi         657 bp    DNA     linear   UNA 29-SEP-2021
DEFINITION  Lamprosema commixta isolate cytochrome oxidase subunit I (COI)
            gene, partial cds; mitochondrial .
ACCESSION   urn.local...4y-dwwyr83
VERSION     urn.local...4y-dwwyr83
KEYWORDS    .
SOURCE      Lamprosema commixta  (mitochondrion Lamprosema commixta   )
  ORGANISM  Lamprosema commixta 
            Eukaryota; Metazoa; Ecdysozoa; Arthropoda; Hexapoda; Insecta;
            Pterygota; Neoptera; Endopterygota; Lepidoptera; Glossata;
            Ditrysia; Pyraloidea; Crambidae; Spilomelinae; Lamprosema.
FEATURES             Location/Qualifiers
     CDS             <1..>657
                     /gene="COI"
                     /codon_start=1
                     /transl_table=5
                     /product="cytochrome oxidase subunit I"
     gene            <1..>657
                     /gene="COI"
     source          40..657
                     /organism="Lamprosema commixta"
                     /organelle="mitochondrion"
                     /mol_type="genomic DNA"
ORIGIN      
        1 actttatatt ttatttttgg gatttgagca ggaataattg gaacctcttt aagtttatta
       61 attcgagcag aattaggaaa tccaggttct ttaattggag atgatcaaat ttataatact
      121 attgttacag ctcatgcttt tattataatt ttttttatag ttatgcctat tataattgga
      181 ggatttggaa attgactagt tccattaata ttaggagccc ctgatatagc ttttcctcga
      241 ataaataata taagattttg attattacct ccatctttaa cattattaat ctcaagaaga
      301 attgtagaaa atggagctgg aacaggatga acagtgtacc cccccctttc atcaaatatc
      361 actcatagtg gaagatctgt tgatttagct attttttctt tacatttagc tggaatttct
      421 tctattttag gagcaattaa ttttattaca acaattatta atatgcgaat taatggatta
      481 tcttttgatc aaataccttt atttgtatga tccgtaggaa ttactgcttt attattactt
      541 ctatctcttc cagttttagc tggggctatt acaatacttt taacagatcg taatttaaat
      601 acatcttttt ttgatcctgc aggaggagga gatcctattt tataccaaca tttattt
//
LOCUS       Lamprosema_sibir         657 bp    DNA     linear   UNA 29-SEP-2021
DEFINITION  Lamprosema sibirialis isolate cytochrome oxidase subunit I (COI)
            gene, partial cds; mitochondrial.
ACCESSION   urn.local...4n-dwwyr83
VERSION     urn.local...4n-dwwyr83
KEYWORDS    .
SOURCE      Lamprosema sibirialis (mitochondrion Lamprosema sibirialis )
  ORGANISM  Lamprosema sibirialis
            Eukaryota; Metazoa; Ecdysozoa; Arthropoda; Hexapoda; Insecta;
            Pterygota; Neoptera; Endopterygota; Lepidoptera; Glossata;
            Ditrysia; Pyraloidea; Crambidae; Spilomelinae; Lamprosema.
FEATURES             Location/Qualifiers
     source          1..657
                     /organism="Lamprosema sibirialis"
                     /organelle="mitochondrion"
                     /mol_type="genomic DNA"
     gene            <1..>657
                     /gene="COI"
     CDS             <1..>657
                     /gene="COI"
                     /codon_start=1
                     /transl_table=5
                     /product="cytochrome c oxidase subunit I"
ORIGIN      
        1 actttatatt ttatctttgg aatttgagca ggaataattg gtacatcttt aagattatta
       61 attcgtgctg aattaggaaa tcctggatct ttaattggtg atgatcaaat ttataatact
      121 attgtcacag ctcatgcatt tattataatt ttttttatag taatgcctat tataattgga
      181 ggatttggaa attgattagt tcctttaata ttaggagctc ctgatatagc tttcccacga
      241 ataaataata taagattctg actcttacct ccctcattaa ttcttttaat ttttagaaga
      301 attgttgaaa atggagcagg aactggatga acagtttatc cccctctttc atctaatatt
      361 tttcatagag gaagatctgt agatttagct attttttctt tacatttagc tggtatttct
      421 tctattttag gagctattaa ctttattaca acaattatta atatacggat taatagatta
      481 tcatttgatc aaataccttt atttatttga tctgtaggaa ttacagctct tttacttctt
      541 ctttcattac ctgttttagc tggagcaatt actatacttt taactgatcg taatttaaat
      601 acatcttttt tcgaccctgc tggaggagga gatcctattc tttaccaaca tttattt
//
LOCUS       Mecyna_dissipata         657 bp    DNA     linear   UNA 29-SEP-2021
DEFINITION  Mecyna dissipatalis isolate cytochrome oxidase subunit I(COI)gene,
            partial cds; mitochondrial.
ACCESSION   urn.local...3o-dwwyr82
VERSION     urn.local...3o-dwwyr82
KEYWORDS    .
SOURCE      Mecyna dissipatalis (mitochondrion Mecyna dissipatalis )
  ORGANISM  Mecyna dissipatalis
            Eukaryota; Metazoa; Ecdysozoa; Arthropoda; Hexapoda; Insecta;
            Pterygota; Neoptera; Endopterygota; Lepidoptera; Glossata;
            Ditrysia; Pyraloidea; Crambidae; Spilomelinae; Mecyna.
FEATURES             Location/Qualifiers
     CDS             <1..>657
                     /gene="COI"
                     /codon_start=1
                     /transl_table=5
                     /product="cytochrome oxidase subunit I"
     gene            <1..>657
                     /gene="COI"
     source          1..>657
                     /organism="Mecyna dissipatalis"
                     /organelle="mitochondrion"
                     /mol_type="genomic DNA"
ORIGIN      
        1 actttatatt tcatttttgg aatttgagca ggaatagtag gtacatcttt aagattatta
       61 attcgagctg aattaggaaa tccaggctca ttaattgggg atgatcaaat ttataacact
      121 atcgtaacag ctcatgcatt tattataatt ttttttatag ttatgcctat tataattgga
      181 ggatttggaa attgattagt acctttaata ttaggagccc ctgatatagc ttttcctcga
      241 ataaataata taagtttctg attactcccc ccttcattaa cattattaat ttctagaaga
      301 attgttgaaa atggagctgg aacaggatga acagtttacc ccccactttc atcaaatatt
      361 gcacatggtg gaagttctgt agatttagct attttttctt tacatttagc tggaatttca
      421 tcaattttag gagcaattaa cttcattaca acaattatta atatacgaat taatggatta
      481 tcatttgatc aaataccttt atttgtttga tctgtaggaa ttacagcttt attattatta
      541 ttatctttac cagttttagc tggtgcaatt actatattat taactgatcg taacttaaat
      601 acatcatttt ttgacccagc tggaggggga gatcctattc tttaccaaca tttattt
//
LOCUS       Mecyna_dissipata         657 bp    DNA     linear   UNA 29-SEP-2021
DEFINITION  Mecyna dissipatalis isolate cytochrome oxidase subunit I (COI)
            gene, partial cds; mitochondrial.
ACCESSION   urn.local...3p-dwwyr82
VERSION     urn.local...3p-dwwyr82
KEYWORDS    .
SOURCE      Mecyna dissipatalis (mitochondrion Mecyna dissipatalis )
  ORGANISM  Mecyna dissipatalis
            Eukaryota; Metazoa; Ecdysozoa; Arthropoda; Hexapoda; Insecta;
            Pterygota; Neoptera; Endopterygota; Lepidoptera; Glossata;
            Ditrysia; Pyraloidea; Crambidae; Spilomelinae; Mecyna.
FEATURES             Location/Qualifiers
     CDS             <1..>657
                     /gene="COI"
                     /codon_start=1
                     /transl_table=5
                     /product="cytochrome oxidase subunit I"
     gene            <1..>657
                     /gene="COI"
     source          1..>657
                     /organism="Mecyna dissipatalis"
                     /organelle="mitochondrion"
                     /mol_type="genomic DNA"
ORIGIN      
        1 actttatatt tcatttttgg aatttgagca ggaatagtag gtacatcttt aagattatta
       61 attcgagctg aattaggaaa tccaggctca ttaattgggg atgatcaaat ttataacact
      121 atcgtaacag ctcatgcatt tattataatt ttttttatag ttatgcctat tataattgga
      181 ggatttggaa attgattagt acctttaata ttaggagccc ctgatatagc ttttcctcga
      241 ataaataata taagtttctg attactcccc ccttcattaa cattattaat ttctagaaga
      301 attgttgaaa atggagctgg aacaggatga acagtttacc ccccactttc atcaaatatt
      361 gcacatggtg gaagttctgt agatttagct attttttctt tacatttagc tggaatttca
      421 tcaattttag gagcaattaa cttcattaca acaattatta atatacgaat taatggatta
      481 tcatttgatc aaataccttt atttgtttga tctgtaggaa ttacagcttt attattatta
      541 ttatctttac cagttttagc tggtgcaatt actatattat taactgatcg taacttaaat
      601 acatcatttt ttgacccagc tggaggggga gatcctattc tttaccaaca tttattt
//
LOCUS       Mecyna_dissipata         657 bp    DNA     linear   UNA 29-SEP-2021
DEFINITION  Mecyna dissipatalis isolate cytochrome oxidase subunit I (COI)
            gene, partial cds; mitochondrial.
ACCESSION   urn.local...3q-dwwyr82
VERSION     urn.local...3q-dwwyr82
KEYWORDS    .
SOURCE      Mecyna dissipatalis (mitochondrion Mecyna dissipatalis )
  ORGANISM  Mecyna dissipatalis
            Eukaryota; Metazoa; Ecdysozoa; Arthropoda; Hexapoda; Insecta;
            Pterygota; Neoptera; Endopterygota; Lepidoptera; Glossata;
            Ditrysia; Pyraloidea; Crambidae; Spilomelinae; Mecyna.
FEATURES             Location/Qualifiers
     CDS             <1..>657
                     /gene="COI"
                     /codon_start=1
                     /transl_table=5
                     /product="cytochrome oxidase subunit I"
     gene            <1..>657
                     /gene="COI"
     source          1..>657
                     /organism="Mecyna dissipatalis"
                     /organelle="mitochondrion"
                     /mol_type="genomic DNA"
ORIGIN      
        1 actttatatt tcatttttgg aatttgagca ggaatagtag gtacatcttt aagattatta
       61 attcgagctg aattaggaaa tccaggctca ttaattgggg atgatcaaat ttataacact
      121 atcgtaacag ctcatgcatt tattataatt ttttttatag ttatgcctat tataattgga
      181 ggatttggaa attgattagt acctttaata ttaggagccc ctgatatagc ttttcctcga
      241 ataaataata taagtttctg attactcccc ccttcattaa cattattaat ttctagaaga
      301 attgttgaaa atggagctgg aacaggatga acagtttacc ccccactttc atcaaatatt
      361 gcacatggtg gaagttctgt agatttagct attttttctt tacatttagc tggaatttca
      421 tcaattttag gagcaattaa cttcattaca acaattatta atatacgaat taatggatta
      481 tcatttgatc aaataccttt atttgtttga tctgtaggaa ttacagcttt attattatta
      541 ttatctttac cagttttagc tggtgcaatt actatattat taactgatcg taacttaaat
      601 acatcatttt ttgacccagc tggaggggga gatcctattc tttaccaaca tttattt
//
LOCUS       Mecyna_dissipata         657 bp    DNA     linear   UNA 29-SEP-2021
DEFINITION  Mecyna dissipatalis isolate cytochrome oxidase subunit I (COI)
            gene, partial cds; mitochondrial.
ACCESSION   urn.local...3s-dwwyr82
VERSION     urn.local...3s-dwwyr82
KEYWORDS    .
SOURCE      Mecyna dissipatalis (mitochondrion Mecyna dissipatalis )
  ORGANISM  Mecyna dissipatalis
            Eukaryota; Metazoa; Ecdysozoa; Arthropoda; Hexapoda; Insecta;
            Pterygota; Neoptera; Endopterygota; Lepidoptera; Glossata;
            Ditrysia; Pyraloidea; Crambidae; Spilomelinae; Mecyna.
FEATURES             Location/Qualifiers
     CDS             <1..>657
                     /gene="COI"
                     /codon_start=1
                     /transl_table=5
                     /product="cytochrome oxidase subunit I"
     gene            <1..>657
                     /gene="COI"
     source          1..>657
                     /organism="Mecyna dissipatalis"
                     /organelle="mitochondrion"
                     /mol_type="genomic DNA"
ORIGIN      
        1 actttatatt tcatttttgg aatttgagca ggaatagtag gtacatcttt aagattatta
       61 attcgagctg aattaggaaa tccaggctca ttaattgggg atgatcaaat ttataacact
      121 atcgtaacag ctcatgcatt tattataatt ttttttatag ttatgcctat tataattgga
      181 ggatttggaa attgattagt acctttaata ttaggagccc ctgatatagc tttccctcga
      241 ataaataata taagtttctg attactcccc ccttcattaa cattattaat ttctagaaga
      301 attgttgaaa atggagctgg aacaggatga acagtttacc ccccactttc atcaaatatt
      361 gcacatggtg gaagttctgt agatttagct attttttctt tacatttagc tggaatttca
      421 tcaattttag gagcaattaa cttcattaca acaattatta atatacgaat taatggatta
      481 tcatttgatc aaataccttt atttgtttga tctgtaggaa ttacagcttt attattatta
      541 ttatctttac cagttttagc tggtgcaatt actatattat taactgatcg taacttaaat
      601 acatcatttt ttgacccagc tggaggggga gatcctattc tttaccaaca tttattt
//
LOCUS       Mecyna_flavalis          657 bp    DNA     linear   UNA 29-SEP-2021
DEFINITION  Mecyna flavalis isolate cytochrome oxidase subunit I (COI) gene,
            partial cds; mitochondrial.
ACCESSION   urn.local...5m-dwwyr84
VERSION     urn.local...5m-dwwyr84
KEYWORDS    .
SOURCE      Mecyna flavalis (mitochondrion Mecyna flavalis )
  ORGANISM  Mecyna flavalis
            Eukaryota; Metazoa; Ecdysozoa; Arthropoda; Hexapoda; Insecta;
            Pterygota; Neoptera; Endopterygota; Lepidoptera; Glossata;
            Ditrysia; Pyraloidea; Crambidae; Spilomelinae; Mecyna.
FEATURES             Location/Qualifiers
     CDS             <1..>657
                     /gene="COI"
                     /codon_start=1
                     /transl_table=5
                     /product="cytochrome oxidase subunit 1"
     gene            <1..>657
                     /gene="COI"
     source          <1..657
                     /organism="Mecyna flavalis"
                     /organelle="mitochondrion"
                     /mol_type="genomic DNA"
ORIGIN      
        1 acattatatt ttatttttgg tatttgagca ggaatagtcg gaacatcttt aagtttatta
       61 attcgagctg aattaggaaa tccaggttca ttaattggag acgatcaaat ttacaatact
      121 attgtaacag cacatgcttt tattataatt ttttttatag taatacctat tataattgga
      181 ggatttggaa attgattagt ccctttaata cttggtgccc cagatatagc tttcccccga
      241 ataaataaca taagattttg attattaccc ccatctttaa ctttattaat ttctagaaga
      301 attgttgaaa atggagctgg aacaggatga acagtatacc cccccctttc atctaatatt
      361 gctcatggag gaagttctgt agatttagct attttttctt tacatttagc tggaatttct
      421 tctattttag gagctattaa ttttattaca actattatta atatacgaat taatggtata
      481 tattttgatc aaataccttt atttgtatga gctgtaggta tcacagcact attattatta
      541 ctttctttac ctgtattagc tggagctatt acaatattat taacagatcg taatttaaat
      601 acatcatttt ttgaccctgc tggaggaggg gatccaattt tataccaaca tttattt
//
LOCUS       Mecyna_gracilis          657 bp    DNA     linear   UNA 29-SEP-2021
DEFINITION  Mecyna gracilis isolate cytochrome oxidase subunit I (COI) gene,
            partial cds; mitochondrial.
ACCESSION   urn.local...3f-dwwyr82 (modified)
VERSION     urn.local...3f-dwwyr82
KEYWORDS    .
SOURCE      Mecyna gracilis (mitochondrion Mecyna gracilis)
  ORGANISM  Mecyna gracilis
            Eukaryota; Metazoa; Ecdysozoa; Arthropoda; Hexapoda; Insecta;
            Pterygota; Neoptera; Endopterygota; Lepidoptera; Glossata;
            Ditrysia; Pyraloidea; Crambidae; Spilomelinae; Mecyna.
FEATURES             Location/Qualifiers
     CDS             <1..>657
                     /gene="COI"
                     /codon_start=1
                     /transl_table=5
                     /product="cytochrome c oxidase subunit I"
     gene            <1..>657
                     /gene="COI"
     source          1..657
                     /organism="Mecyna gracilis"
                     /organelle="mitochondrion"
                     /mol_type="genomic DNA"
ORIGIN      
        1 acattatatt ttatttttgg aatttgagca ggaatagtgg gaacatcttt aagtttatta
       61 attcgagctg aattaggaaa tccaggttca ttaattggag acgatcaaat ttataatact
      121 attgtaacag cacatgcttt tattataatt ttttttatag taatacctat tataattgga
      181 ggatttggaa attgattagt ccctttaata cttggtgccc cagatatagc tttcccccga
      241 ataaataaca taagattttg attactaccc ccctctttaa ctttattaac ttctagaaga
      301 attgttgaaa atggagctgg aacaggatga acagtatacc cccccctttc atctaatatt
      361 gctcacggag gaagttcagt agatttagct attttttcat tacatttggc tggaatttct
      421 tctattttag gagcaattaa ttttattaca acaattatta atatacgaat taatggaata
      481 tcctttgatc aaataccttt atttgtatga gctgttggaa ttactgcatt attattatta
      541 ctatctttac cagtattagc tggagctatt acaatattac taacagaccg taacttaaat
      601 acatcatttt tcgacccagc tgggggagga gatccaattt tatatcaaca tttattt
//
LOCUS       Mecyna_gracilis          657 bp    DNA     linear   UNA 29-SEP-2021
DEFINITION  Mecyna gracilis isolate cytochrome oxidase subunit I (COI) gene,
            partial cds; mitochondrial.
ACCESSION   urn.local...3g-dwwyr82 (modified)
VERSION     urn.local...3g-dwwyr82
KEYWORDS    .
SOURCE      Mecyna gracilis (mitochondrion Mecyna gracilis)
  ORGANISM  Mecyna gracilis
            Eukaryota; Metazoa; Ecdysozoa; Arthropoda; Hexapoda; Insecta;
            Pterygota; Neoptera; Endopterygota; Lepidoptera; Glossata;
            Ditrysia; Pyraloidea; Crambidae; Spilomelinae; Mecyna.
FEATURES             Location/Qualifiers
     CDS             <1..>657
                     /gene="COI"
                     /codon_start=1
                     /transl_table=5
                     /product="cytochrome c oxidase subunit I"
     gene            <1..>657
                     /gene="COI"
     source          1..657
                     /organism="Mecyna gracilis"
                     /organelle="mitochondrion"
                     /mol_type="genomic DNA"
ORIGIN      
        1 acattatatt ttatttttgg aatttgagca ggaatagtag gaacatcttt aagtttatta
       61 attcgagctg aattaggaaa tccaggttca ttaattggag acgatcaaat ttataatact
      121 attgtaacag cacatgcttt tattataatt ttttttatag taatacctat tataattgga
      181 ggatttggaa attgattagt ccctttaata cttggtgccc cagatatagc tttcccccga
      241 ataaataaca taagattttg attactaccc ccctctttaa ctttattaac ttctagaaga
      301 attgttgaaa atggagctgg aacaggatga acagtatacc cccccctttc atctaatatt
      361 gctcacggag gaagttcagt agatttagct attttttcat tacatttggc tggaatttct
      421 tctattttag gagcaattaa ttttattaca acaattatta atatacgaat taatggaata
      481 tcctttgatc aaataccttt atttgtatga gctgttggaa ttactgcatt attattatta
      541 ctatctttac cagtattagc tggagctatt acaatattac taacagaccg taacttaaat
      601 acatcatttt tcgacccagc tgggggagga gatccaattt tatatcaaca tttattt
//
LOCUS       Mecyna_tricolor          657 bp    DNA     linear   UNA 29-SEP-2021
DEFINITION  Mecyna tricolor isolate cytochrome oxidase subunit I (COI) gene,
            partial cds; mitochondrial.
ACCESSION   urn.local...5a-dwwyr84 (modified)
VERSION     urn.local...5a-dwwyr84
KEYWORDS    .
SOURCE      Mecyna tricolor (mitochondrion Mecyna tricolor)
  ORGANISM  Mecyna tricolor
            Eukaryota; Metazoa; Ecdysozoa; Arthropoda; Hexapoda; Insecta;
            Pterygota; Neoptera; Endopterygota; Lepidoptera; Glossata;
            Ditrysia; Pyraloidea; Crambidae; Spilomelinae; Mecyna.
FEATURES             Location/Qualifiers
     CDS             <1..>657
                     /gene="COI"
                     /codon_start=1
                     /transl_table=5
                     /product="cytochrome oxidase subunit I"
     gene            <1..>657
                     /gene="COI"
     source          1..>657
                     /organism="Mecyna tricolor"
                     /organelle="mitochondrion"
                     /mol_type="genomic DNA"
ORIGIN      
        1 actttatatt ttatttttgg aatttgagca ggaatagtag gaacatcttt aagattatta
       61 attcgagctg aattaggaaa tccgggttct ttaattggag atgatcaaat ttataatact
      121 attgtaacag cccatgcatt tattataatt ttttttatag taatacctat tataattgga
      181 ggatttggta attgattagt acctttaata ttaggagccc cagatatagc tttcccccga
      241 ataaataata taagattttg attattacca ccttcattaa tattattaat ttcaagaaga
      301 attgttgaaa atggagcagg tacaggatga acagtttacc ccccactttc atcaaatatt
      361 gctcatagag gaagctctgt agatttagct attttctctt tacatttagc aggaatttcc
      421 tccattttag gagcaattaa ctttattaca acaattatta atatacgaat taatggatta
      481 tcttttgatc aaataccttt atttgtatga gcagtaggaa ttacagcatt attattactt
      541 ctttctttac cggttttagc aggtgcaatt actatattat taactgatcg taatttaaat
      601 acatcatttt ttgatcctgc tggaggagga gatcctattc tttatcaaca tttattt
//
LOCUS       Nagiella_occulta         657 bp    DNA     linear   UNA 28-SEP-2021
DEFINITION  Nagiella occultalis isolate cytochrome oxidase subunit I (COI)
            gene, partial cds; mitochondrial .
ACCESSION   urn.local...5f-dwwyr84
VERSION     urn.local...5f-dwwyr84
KEYWORDS    .
SOURCE      Nagiella occultalis  (mitochondrion Nagiella occultalis )
  ORGANISM  Nagiella occultalis 
            Eukaryota; Metazoa; Ecdysozoa; Arthropoda; Hexapoda; Insecta;
            Pterygota; Neoptera; Endopterygota; Lepidoptera; Glossata;
            Ditrysia; Pyraloidea; Crambidae; Spilomelinae; Nagiella.
FEATURES             Location/Qualifiers
     CDS             <1..>657
                     /gene="COI"
                     /codon_start=1
                     /transl_table=5
                     /product="cytochrome oxidase subunit 1"
     gene            <1..>657
                     /gene="COI"
     source          <1..657
                     /organism="Nagiella occultalis"
                     /organelle="mitochondrion"
                     /mol_type="genomic DNA"
ORIGIN      
        1 actttatatt ttatctttgg aatttgagct ggaatagtag gaacatcatt aagattatta
       61 attcgagctg aattaggtaa tcctggttct ttaattggag atgatcaaat ttataataca
      121 attgtaacag ctcatgcatt tattataatt ttttttatag ttataccaat cataattgga
      181 ggatttggta attgattagt accattaata ttaggagctc cagatatagc ttttccacga
      241 ataaataata taagattttg attattacca ccttcattaa ctttattaat ttctagaaga
      301 attgttgaaa atggagctgg aacaggatga acagtttatc caccactttc atctaacatt
      361 gctcatagag gaagttcagt agatttagct attttttcat tacatttagc tggaatttca
      421 tcaatcttag gagcaattaa ttttattact acaattatta acataaaaat taatggaata
      481 tcttttgatc aaataccatt attcatttga gctgttggaa ttacagcctt attattatta
      541 ctctcattac cagttttagc tggtgctatt actatattat taactgatcg taatttaaat
      601 acatcatttt ttgacccagc tggaggggga gatccaattt tatatcaaca tttattt
//
LOCUS       Nagiella_occulta         657 bp    DNA     linear   UNA 29-SEP-2021
DEFINITION  Nagiella occultalis isolate cytochrome oxidase subunit I (COI)
            gene, partial cds; mitochondrial .
ACCESSION   urn.local...5g-dwwyr84
VERSION     urn.local...5g-dwwyr84
KEYWORDS    .
SOURCE      Nagiella occultalis  (mitochondrion Nagiella occultalis  )
  ORGANISM  Nagiella occultalis 
            Eukaryota; Metazoa; Ecdysozoa; Arthropoda; Hexapoda; Insecta;
            Pterygota; Neoptera; Endopterygota; Lepidoptera; Glossata;
            Ditrysia; Pyraloidea; Crambidae; Spilomelinae; Nagiella.
FEATURES             Location/Qualifiers
     CDS             <1..>657
                     /gene="COI"
                     /codon_start=1
                     /transl_table=5
                     /product="cytochrome oxidase subunit 1"
     gene            <1..>657
                     /gene="COI"
     source          <1..657
                     /organism="Nagiella occultalis"
                     /organelle="mitochondrion"
                     /mol_type="genomic DNA"
ORIGIN      
        1 actttatatt tcatttttgg aatttgagca ggaatagttg gtacttcact aagactttta
       61 attcgaactg aattaggaaa tcctggatca ttaattggag atgatcaaat ttataataca
      121 attgtaacag ctcatgcatt tattataatt ttttttatag ttataccaat tataattggt
      181 ggatttggaa attgattagt tcctttaata ttgggagctc ctgatatagc atttccacga
      241 ataaataata taagattttg attattacct ccttctttaa cattattaat ttcaagaaga
      301 attgtagaaa atggagcagg aacaggatga acggtatacc cccccctatc atctaatatt
      361 gctcatggag gaagttcagt tgatttagct attttttctc ttcatttagc tggtatttca
      421 tcaattttag gagctattaa ttttattact acaattatta atatacgaat taatggatta
      481 tcatttgatc aaataccttt atttgtttga tccgtaggaa ttacagcttt attacttctt
      541 ctctcattac cagtattagc tggtgctatt actatactat taactgatcg taatttaaat
      601 acttcatttt ttgatccagc aggtggagga gatcctattt tatatcaaca tttattt
//
LOCUS       Nagiella_occulta         657 bp    DNA     linear   UNA 29-SEP-2021
DEFINITION  Nagiella occultalis isolate cytochrome oxidase subunit I (COI)
            gene, partial cds; mitochondrial .
ACCESSION   urn.local...5h-dwwyr84
VERSION     urn.local...5h-dwwyr84
KEYWORDS    .
SOURCE      Nagiella occultalis  (mitochondrion Nagiella occultalis   )
  ORGANISM  Nagiella occultalis 
            Eukaryota; Metazoa; Ecdysozoa; Arthropoda; Hexapoda; Insecta;
            Pterygota; Neoptera; Endopterygota; Lepidoptera; Glossata;
            Ditrysia; Pyraloidea; Crambidae; Spilomelinae; Nagiella.
FEATURES             Location/Qualifiers
     CDS             <1..>657
                     /gene="COI"
                     /codon_start=1
                     /transl_table=5
                     /product="cytochrome oxidase subunit 1"
     gene            <1..>657
                     /gene="COI"
     source          <1..657
                     /organism="Nagiella occultalis"
                     /organelle="mitochondrion"
                     /mol_type="genomic DNA"
ORIGIN      
        1 actttatatt ttatctttgg aatttgagct ggaatagtag gaacatcatt aagattatta
       61 attcgagctg aattaggtaa tcctggttct ttaattggag atgatcaaat ttataataca
      121 attgtaacag ctcatgcatt tattataatt ttttttatag ttataccaat cataattgga
      181 ggatttggta attgattagt accattaata ttaggagctc cagatatagc ttttccacga
      241 ataaataata taagattttg attattacca ccttcattaa ctttattaat ttctagaaga
      301 attgttgaaa atggagctgg aacaggatga acagtttatc caccactttc atctaacatt
      361 gctcatagag gaagttcagt agatttagct attttttcat tacatttagc tggaatttca
      421 tcaatcttag gagcaattaa ttttattact acaattatta acataaaaat taatggaata
      481 tcttttgatc aaataccatt attcatttga gctgttggaa ttacagcctt attattatta
      541 ctctcattac cagttttagc tggtgctatt actatattat taactgatcg taatttaaat
      601 acatcatttt ttgacccagc tggaggggga gatccaattt tatatcaaca tttattt
//
LOCUS       Nagiella_occulta         657 bp    DNA     linear   UNA 29-SEP-2021
DEFINITION  Nagiella occultalis isolate cytochrome oxidase subunit I (COI)
            gene, partial cds; mitochondrial .
ACCESSION   urn.local...5i-dwwyr84
VERSION     urn.local...5i-dwwyr84
KEYWORDS    .
SOURCE      Nagiella occultalis  (mitochondrion Nagiella occultalis    )
  ORGANISM  Nagiella occultalis 
            Eukaryota; Metazoa; Ecdysozoa; Arthropoda; Hexapoda; Insecta;
            Pterygota; Neoptera; Endopterygota; Lepidoptera; Glossata;
            Ditrysia; Pyraloidea; Crambidae; Spilomelinae; Nagiella.
FEATURES             Location/Qualifiers
     CDS             <1..>657
                     /gene="COI"
                     /codon_start=1
                     /transl_table=5
                     /product="cytochrome oxidase subunit 1"
     gene            <1..>657
                     /gene="COI"
     source          <1..657
                     /organism="Nagiella occultalis"
                     /organelle="mitochondrion"
                     /mol_type="genomic DNA"
ORIGIN      
        1 actttatatt ttatctttgg aatttgagct ggaatagtag gaacatcatt aagattatta
       61 attcgagctg aattaggtaa tcctggttct ttaattggag atgatcaaat ttataataca
      121 attgtaacag ctcatgcatt tattataatt ttttttatag ttataccaat cataattgga
      181 ggatttggta attgattagt accattaata ttaggagctc cagatatagc ttttccacga
      241 ataaataata taagattttg attattacca ccttcattaa ctttattaat ttctagaaga
      301 attgttgaaa atggagctgg aacaggatga acagtttatc caccactttc atctaacatt
      361 gctcatagag gaagttcagt agatttagct attttttcat tacatttagc tggaatttca
      421 tcaatcttag gagcaattaa ttttattact acaattatta acataaaaat taatggaata
      481 tcttttgatc aaataccatt attcatttga gctgttggaa ttacagcctt attattatta
      541 ctctcattac cagttttagc tggtgctatt actatattat taactgatcg taatttaaat
      601 acatcatttt ttgacccagc tggaggggga gatccaattt tatatcaaca tttattt
//
LOCUS       Nagiella_occulta         657 bp    DNA     linear   UNA 29-SEP-2021
DEFINITION  Nagiella occultalis isolate cytochrome oxidase subunit I (COI)
            gene, partial cds; mitochondrial .
ACCESSION   urn.local...5j-dwwyr84
VERSION     urn.local...5j-dwwyr84
KEYWORDS    .
SOURCE      Nagiella occultalis  (mitochondrion Nagiella occultalis     )
  ORGANISM  Nagiella occultalis 
            Eukaryota; Metazoa; Ecdysozoa; Arthropoda; Hexapoda; Insecta;
            Pterygota; Neoptera; Endopterygota; Lepidoptera; Glossata;
            Ditrysia; Pyraloidea; Crambidae; Spilomelinae; Nagiella.
FEATURES             Location/Qualifiers
     CDS             <1..>657
                     /gene="COI"
                     /codon_start=1
                     /transl_table=5
                     /product="cytochrome oxidase subunit 1"
     gene            <1..>657
                     /gene="COI"
     source          <1..657
                     /organism="Nagiella occultalis"
                     /organelle="mitochondrion"
                     /mol_type="genomic DNA"
ORIGIN      
        1 actttatatt ttattttcgg aatttgagct ggaatagtag gaacatcatt aagattatta
       61 attcgagctg aattaggtaa tcctggttct ttaattggag atgatcaaat ttataataca
      121 atcgtaacag ctcatgcatt tattataatt ttttttatag ttataccaat tataattgga
      181 ggatttggta attgattagt accattaata ttaggagctc cagatatagc cttcccacga
      241 ataaataata taagattttg attattacct ccctcattaa ctttattaat ttctagaaga
      301 attgttgaaa atggagctgg aacaggatga acagtttacc cacccctttc atctaatatt
      361 gctcatagag gaagttcagt agatttagct attttttcat tacatttagc tggaatttca
      421 tcaattttag gagcaattaa ttttatcact acaattatta atataaaaat taatggatta
      481 ttttttgatc aaataccatt atttatttga gctgttggaa ttacagcttt attattatta
      541 ctttcattac cagttttagc tggtgctatt actatattat taactgatcg taatttaaat
      601 acatcatttt ttgacccagc tggaggagga gatccaattt tatatcaaca tttattt
//
LOCUS       Nagiella_occulta         657 bp    DNA     linear   UNA 29-SEP-2021
DEFINITION  Nagiella occultalis isolate cytochrome oxidase subunit I (COI)
            gene, partial cds; mitochondrial .
ACCESSION   urn.local...5k-dwwyr84
VERSION     urn.local...5k-dwwyr84
KEYWORDS    .
SOURCE      Nagiella occultalis  (mitochondrion Nagiella occultalis      )
  ORGANISM  Nagiella occultalis 
            Eukaryota; Metazoa; Ecdysozoa; Arthropoda; Hexapoda; Insecta;
            Pterygota; Neoptera; Endopterygota; Lepidoptera; Glossata;
            Ditrysia; Pyraloidea; Crambidae; Spilomelinae; Nagiella.
FEATURES             Location/Qualifiers
     CDS             <1..>657
                     /gene="COI"
                     /codon_start=1
                     /transl_table=5
                     /product="cytochrome oxidase subunit 1"
     gene            <1..>657
                     /gene="COI"
     source          <1..657
                     /organism="Nagiella occultalis"
                     /organelle="mitochondrion"
                     /mol_type="genomic DNA"
ORIGIN      
        1 actttatatt ttattttcgg aatttgagct ggaatagtag gaacatcatt aagattatta
       61 attcgagctg aattaggtaa tcctggttct ttaattggag atgatcaaat ttataataca
      121 atcgtaacag ctcatgcatt tattataatt ttttttatag ttataccaat tataattgga
      181 ggatttggta attgattagt accattaata ttaggagctc cagatatagc cttcccacga
      241 ataaataata taagattttg attattacct ccctcattaa ctttattaat ttctagaaga
      301 attgttgaaa atggagctgg aacaggatga acagtttacc cacccctttc atctaatatt
      361 gctcatagag gaagttcagt agatttagct attttttcat tacatttagc tggaatttca
      421 tcaattttag gagcaattaa ttttatcact acaattatta atataaaaat taatggatta
      481 ttttttgatc aaataccatt atttatttga gctgttggaa ttacagcttt attattatta
      541 ctttcattac cagttttagc tggtgctatt actatattat taactgatcg taatttaaat
      601 acatcatttt ttgacccagc tggaggagga gatccaattt tatatcaaca tttattt
//
LOCUS       Nomophila_noctue         657 bp    DNA     linear   UNA 29-SEP-2021
DEFINITION  Nomophila noctuella isolate cytochrome oxidase subunit I (COI)
            gene, partial cds; mitochondrial.
ACCESSION   urn.local...3c-dwwyr82
VERSION     urn.local...3c-dwwyr82
KEYWORDS    .
SOURCE      Nomophila noctuella (mitochondrion Nomophila noctuella )
  ORGANISM  Nomophila noctuella
            Eukaryota; Metazoa; Ecdysozoa; Arthropoda; Hexapoda; Insecta;
            Pterygota; Neoptera; Endopterygota; Lepidoptera; Glossata;
            Ditrysia; Pyraloidea; Crambidae; Spilomelinae; Nomophila.
FEATURES             Location/Qualifiers
     CDS             <1..>657
                     /gene="COI"
                     /codon_start=1
                     /transl_table=5
                     /product="cytochrome oxidase subunit I"
     gene            <1..>657
                     /gene="COI"
     source          1..>657
                     /organism="Nomophila noctuella"
                     /organelle="mitochondrion"
                     /mol_type="genomic DNA"
ORIGIN      
        1 acattatatt ttatttttgg aatttgagca ggaatagtag gaacttcttt aagtttatta
       61 attcgagctg aattaggaaa tccaggatca ttaattggag atgatcaaat ttataatact
      121 attgtaacag ctcatgcatt tattataatt ttttttatag ttatgcctat tataattgga
      181 ggatttggta attgattagt acctcttata ttaggagccc ctgatatagc ttttcctcga
      241 ataaataata taagattttg acttttaccc ccttctttaa ctttattaat ttctagaaga
      301 attgttgaaa atggagctgg aacaggatga acagtttacc cacccctttc atctaatatt
      361 gctcatggag gaagatcagt agatttagca attttctctt tacatttagc tggaatttca
      421 tcaattttag gagctatcaa ttttattaca acaattatta atatacgaat taatggatta
      481 tcatttgatc aaataccttt atttgtatga gctgtaggaa ttacagcttt attattactt
      541 ttatctttac ctgttttagc tggagcaatt acaatattac taacagatcg aaatttaaat
      601 acatcttttt ttgatcctgc aggaggtgga gatccaattc tttatcaaca tttattt
//
LOCUS       Omiodes_poeonali         657 bp    DNA     linear   UNA 29-SEP-2021
DEFINITION  Omiodes poeonalis isolate cytochrome oxidase subunit I (COI) gene,
            partial cds; mitochondrial.
ACCESSION   urn.local...45-dwwyr82
VERSION     urn.local...45-dwwyr82
KEYWORDS    .
SOURCE      Omiodes poeonalis (mitochondrion Omiodes poeonalis )
  ORGANISM  Omiodes poeonalis
            Eukaryota; Metazoa; Ecdysozoa; Arthropoda; Hexapoda; Insecta;
            Pterygota; Neoptera; Endopterygota; Lepidoptera; Glossata;
            Ditrysia; Pyraloidea; Crambidae; Spilomelinae; Omiodes.
FEATURES             Location/Qualifiers
     source          <1..657
                     /organism="Omiodes poeonalis"
                     /organelle="mitochondrion"
                     /mol_type="genomic DNA"
     gene            <1..>657
                     /gene="COI"
     CDS             <1..>657
                     /gene="COI"
                     /codon_start=1
                     /transl_table=5
                     /product="cytochrome oxidase subunit 1"
ORIGIN      
        1 actttatatt ttatttttgg tatttgagca ggaatagtag gaacatcttt aagattatta
       61 attcgagcag aattaggaaa tccaggttct ttaattggtg atgatcaaat ttataacaca
      121 attgttacag ctcatgcatt tattataatt ttttttatag taatacctat cataattgga
      181 ggatttggaa attgattagt acccttaata ttaggagctc ctgatatagc tttcccccga
      241 ataaataata taagattttg attacttcca ccttcattga ctttattaat ttcaagaaga
      301 attgttgaaa atggagcagg aactggttga acggtatacc cccccctttc atctaatatt
      361 gcccatagag gaagatcagt agatttagct attttttcat tacatttagc aggtatttct
      421 tcaattttag gagctattaa ttttattaca acaattatca atatacgaat taatggatta
      481 atatttgacc aaataccttt atttatttga gctgttggaa ttacagcttt attactatta
      541 ttatctttac ctgttttagc aggagctatt actatactat taacagatcg aaatttaaat
      601 acatcttttt ttgatcctgc aggaggagga gatccaattc tttatcaaca tctattt
//
LOCUS       Omiodes_tristria         657 bp    DNA     linear   UNA 29-SEP-2021
DEFINITION  Omiodes tristrialis isolate cytochrome oxidase subunit I (COI)
            gene, partial cds; mitochondrial.
ACCESSION   urn.local...57-dwwyr84 (modified)
VERSION     urn.local...57-dwwyr84
KEYWORDS    .
SOURCE      Omiodes tristrialis (mitochondrion Omiodes tristrialis)
  ORGANISM  Omiodes tristrialis
            Eukaryota; Metazoa; Ecdysozoa; Arthropoda; Hexapoda; Insecta;
            Pterygota; Neoptera; Endopterygota; Lepidoptera; Glossata;
            Ditrysia; Pyraloidea; Crambidae; Spilomelinae; Omiodes.
FEATURES             Location/Qualifiers
     CDS             <1..>657
                     /gene="COI"
                     /codon_start=1
                     /transl_table=5
                     /product="cytochrome oxidase subunit I"
     gene            <1..>657
                     /gene="COI"
     source          1..>657
                     /organism="Omiodes tristrialis"
                     /organelle="mitochondrion"
                     /mol_type="genomic DNA"
ORIGIN      
        1 actttatatt ttatttttgg tatttgagct ggaatagtag gaacatcttt aagattatta
       61 attcgagcag aattaggaaa tccaggttct ttaattggag atgatcaaat ttataataca
      121 attgttacag ctcatgcatt tattataatt ttttttatag taatacctat tataattgga
      181 ggatttggaa attgattagt acctctaata ttaggagccc ctgatatagc tttcccccga
      241 ataaataata taagattttg attactccca ccttcactaa ctttattaat ttcaagaaga
      301 attgttgaaa atggagcagg aactggttga acggtatacc cccccctttc atctaatatc
      361 gctcatagag gaagatcagt agatttggct attttttctc tacatttagc gggtatttct
      421 tcaattttag gagctattaa ttttattaca acaattatta atatgcgaat taatggatta
      481 tcatttgatc aaatacctct attcatttga gctgttggaa ttacagcttt attactatta
      541 ttatctttac ctgttttagc tggagctatt actatattat taacagatcg aaacttaaat
      601 acatcctttt ttgaccccgc aggaggagga gatccaattc tttatcaaca tttattt
//
LOCUS       Omiodes_tristria         657 bp    DNA     linear   UNA 29-SEP-2021
DEFINITION  Omiodes tristrialis isolate cytochrome oxidase subunit I (COI)
            gene, partial cds; mitochondrial.
ACCESSION   urn.local...58-dwwyr84
VERSION     urn.local...58-dwwyr84
KEYWORDS    .
SOURCE      Omiodes tristrialis (mitochondrion Omiodes tristrialis)
  ORGANISM  Omiodes tristrialis
            Eukaryota; Metazoa; Ecdysozoa; Arthropoda; Hexapoda; Insecta;
            Pterygota; Neoptera; Endopterygota; Lepidoptera; Glossata;
            Ditrysia; Pyraloidea; Crambidae; Spilomelinae; Omiodes.
FEATURES             Location/Qualifiers
     CDS             <1..>657
                     /gene="COI"
                     /codon_start=1
                     /transl_table=5
                     /product="cytochrome oxidase subunit I"
     gene            <1..>657
                     /gene="COI"
     source          1..>657
                     /organism="Omiodes tristrialis"
                     /organelle="mitochondrion"
                     /mol_type="genomic DNA"
ORIGIN      
        1 actttatatt ttatttttgg tatttgagct ggaatagtag gaacatcttt aagattatta
       61 attcgagcag aattaggaaa tccaggttct ttaattggag atgatcaaat ttataataca
      121 attgttacag ctcatgcatt tattataatt ttttttatag taatacctat tataattgga
      181 ggatttggaa attgattagt acctctaata ttaggagccc ctgatatagc tttcccccga
      241 ataaataata taagattttg attactccca ccttcactaa ctttattaat ttcaagaaga
      301 attgttgaaa atggagcagg aactggttga acggtatacc cccccctttc atctaatatc
      361 gctcatagag gaagatcagt agatttggct attttttctc tacatttagc gggtatttct
      421 tcaattttag gagctattaa ttttattaca acaattatta atatgcgaat taatggatta
      481 tcatttgatc aaatacctct attcatttga gctgttggaa ttacagcttt attactatta
      541 ttatctttac ctgttttagc tggagctatt actatattat taacagatcg aaacttaaat
      601 acatcctttt ttgaccccgc aggaggagga gatccaattc tttatcaaca tttattt
//
LOCUS       Opsibotys_fuscal         657 bp    DNA     linear   UNA 29-SEP-2021
DEFINITION  Opsibotys fuscalis isolate cytochrome oxidase subunit I (COI) gene,
            partial cds; mitochondrial.
ACCESSION   urn.local...5d-dwwyr84
VERSION     urn.local...5d-dwwyr84
KEYWORDS    .
SOURCE      Opsibotys fuscalis (mitochondrion Opsibotys fuscalis )
  ORGANISM  Opsibotys fuscalis
            Eukaryota; Metazoa; Ecdysozoa; Arthropoda; Hexapoda; Insecta;
            Pterygota; Neoptera; Endopterygota; Lepidoptera; Glossata;
            Ditrysia; Pyraloidea; Crambidae; Pyraustunae; Opsibotys.
FEATURES             Location/Qualifiers
     CDS             <1..>657
                     /gene="COI"
                     /codon_start=1
                     /transl_table=5
                     /product="cytochrome oxidase subunit 1"
     gene            <1..>657
                     /gene="COI"
     source          <1..657
                     /organism="Opsibotys fuscalis"
                     /organelle="mitochondrion"
                     /mol_type="genomic DNA"
ORIGIN      
        1 acattatatt ttatttttgg aatttgaaga ggaatagtag gaacatcttt aagtttatta
       61 attcgagctg aattaggtaa cccaggatca ttaattggag atgaccaaat ttataataca
      121 attgttacag cccatgcatt tattataatt ttttttatag ttatgcctat tataattgga
      181 ggatttggaa attgattaat cccccttata ttaggggctc ccgatatggc atttccacga
      241 ataaataata taagattttg attattaccc ccctctttaa cccttttaat ttcaagaagt
      301 attgttgaaa atggagcagg aactggatga actgtttatc cccctttatc atctaatatt
      361 gctcatgggg gaagatctgt agatttagca attttttctt tacatttagc tggaatttct
      421 tcaatcttag gtgcaattaa ttttatcact acaattatta atatacgaat taatggtata
      481 tcatttgatc aaataccatt atttgtgtga gctgtaggaa ttacagcatt attattatta
      541 ctttcactcc cagttctagc aggtgctatt actatactac taactgatcg aaatttaaat
      601 acatcatttt ttgatcctgc gggtggggga gacccaattt tataccaaca tttattt
//
LOCUS       Opsibotys_fuscal         657 bp    DNA     linear   UNA 29-SEP-2021
DEFINITION  Opsibotys fuscalis isolate cytochrome oxidase subunit I (COI) gene,
            partial cds; mitochondrial.
ACCESSION   urn.local...5e-dwwyr84
VERSION     urn.local...5e-dwwyr84
KEYWORDS    .
SOURCE      Opsibotys fuscalis (mitochondrion Opsibotys fuscalis )
  ORGANISM  Opsibotys fuscalis
            Eukaryota; Metazoa; Ecdysozoa; Arthropoda; Hexapoda; Insecta;
            Pterygota; Neoptera; Endopterygota; Lepidoptera; Glossata;
            Ditrysia; Pyraloidea; Crambidae; Pyraustunae; Opsibotys.
FEATURES             Location/Qualifiers
     CDS             <1..>657
                     /gene="COI"
                     /codon_start=1
                     /transl_table=5
                     /product="cytochrome oxidase subunit 1"
     gene            <1..>657
                     /gene="COI"
     source          <1..657
                     /organism="Opsibotys fuscalis"
                     /organelle="mitochondrion"
                     /mol_type="genomic DNA"
ORIGIN      
        1 acattatatt ttatttttgg aatttgaaga ggaatagtag gaacatcttt aagtttatta
       61 attcgagctg aattaggtaa cccaggatca ttaattggag atgaccaaat ttataataca
      121 attgttacag cccatgcatt tattataatt ttttttatag ttatacctat tataattgga
      181 ggatttggaa attgattaat tccccttata ttaggagctc ctgatatggc atttccacga
      241 ataaataata taagattttg attattaccc ccttctttaa cccttttaat ttcaagaagt
      301 attgttgaaa atggagcagg aactggatga actgtttatc cccctttatc atctaatatt
      361 gcccatggag gaagatctgt agatttagca attttttctt tacatttagc tggaatttct
      421 tcaatcttag gtgcaattaa ttttatcact acaattatta atatacgaat taatggttta
      481 tcatttgatc aaataccatt atttgtgtga gctgtaggaa ttacagcatt attattatta
      541 ctttcactcc cagttctagc aggtgctatt actatactac taactgatcg aaatttaaat
      601 acatcatttt ttgatcctgc aggtggggga gacccaattt tatatcaaca tttattt
//
LOCUS       Ostrinia_furnaca         657 bp    DNA     linear   UNA 29-SEP-2021
DEFINITION  Ostrinia furnacalis isolate cytochrome oxidase subunit I (COI)
            gene, partial cds; mitochondrial.
ACCESSION   urn.local...2v-dwwyr81
VERSION     urn.local...2v-dwwyr81
KEYWORDS    .
SOURCE      Ostrinia furnacalis (mitochondrion Ostrinia furnacalis )
  ORGANISM  Ostrinia furnacalis
            Eukaryota; Metazoa; Ecdysozoa; Arthropoda; Hexapoda; Insecta;
            Pterygota; Neoptera; Endopterygota; Lepidoptera; Glossata;
            Ditrysia; Pyraloidea; Crambidae; Pyraustunae; Ostrinia.
FEATURES             Location/Qualifiers
     CDS             <1..>657
                     /gene="COX1"
                     /codon_start=1
                     /transl_table=5
                     /product="cytochrome c oxidase subunit I"
     gene            <1..>657
                     /gene="COX1"
     source          <1..657
                     /organism="Ostrinia furnacalis"
                     /organelle="mitochondrion"
                     /mol_type="genomic DNA"
ORIGIN      
        1 actttatatt ttatttttgg aatttgaaga ggaatagtag gaacttctct aagtttatta
       61 attcgagctg aattaggtaa tcctggatca ttaattggag atgatcaaat ttataataca
      121 attgtaacag ctcatgcatt tattataatt ttttttatag taatacctat tataattggt
      181 ggttttggaa attgattagt acctctaata ttaggagctc ctgatatagc attcccacga
      241 ataaataata taagattttg attattaccc ccatcattaa cccttttaat ttcaagaaga
      301 atcgttgaaa atggagcagg aactggttga actgtttacc ccccactttc atctaatatt
      361 gctcatggag gtagatctgt agatctagct attttttcat tacatttagc tggtatttct
      421 tcaattttag gagcaattaa cttcattaca acaattatca atatacgaat taatggaata
      481 tcttttgatc aaataccatt atttgtatga tctgtaggaa ttacagcatt attattatta
      541 ttatcacttc ctgttttagc tggggctatc actatactat taacagatcg aaatttaaat
      601 acatcatttt ttgatcctgc tggaggagga gaccctattt tatatcaaca tttattt
//
LOCUS       Ostrinia_furnaca         657 bp    DNA     linear   UNA 29-SEP-2021
DEFINITION  Ostrinia furnacalis isolate cytochrome oxidase subunit I (COI)
            gene, partial cds; mitochondrial.
ACCESSION   urn.local...2w-dwwyr81
VERSION     urn.local...2w-dwwyr81
KEYWORDS    .
SOURCE      Ostrinia furnacalis (mitochondrion Ostrinia furnacalis )
  ORGANISM  Ostrinia furnacalis
            Eukaryota; Metazoa; Ecdysozoa; Arthropoda; Hexapoda; Insecta;
            Pterygota; Neoptera; Endopterygota; Lepidoptera; Glossata;
            Ditrysia; Pyraloidea; Crambidae; Pyraustunae; Ostrinia.
FEATURES             Location/Qualifiers
     CDS             <1..>657
                     /gene="COX1"
                     /codon_start=1
                     /transl_table=5
                     /product="cytochrome c oxidase subunit I"
     gene            <1..>657
                     /gene="COX1"
     source          <1..657
                     /organism="Ostrinia furnacalis"
                     /organelle="mitochondrion"
                     /mol_type="genomic DNA"
ORIGIN      
        1 actttatatt ttatttttgg aatttgaaga ggaatagtag gaacttctct aagtttatta
       61 attcgagctg aattaggtaa tcctggatca ttaattggag atgatcaaat ttataataca
      121 attgtaacag ctcatgcatt tattataatt ttttttatag taatacctat tataattggt
      181 ggttttggaa attgattagt acctctaata ttaggagctc ctgatatagc attcccacga
      241 ataaataata taagattttg attattgccc ccatcattaa cccttttaat ttcaagaaga
      301 atcgttgaaa acggagcagg aactggttga actgtttacc ccccactttc atctaatatt
      361 gctcatggag gtagatctgt agatctagct attttttcat tacatttagc tggtatttct
      421 tcaattttag gagcaattaa cttcattaca acaattatca atatacgaat taatggaata
      481 tcttttgatc aaataccatt atttgtatga tctgtaggaa ttacagcatt attattatta
      541 ctatcacttc ctgttttagc tggggctatc actatactat taacagatcg aaatttaaat
      601 acatcatttt ttgatcctgc tggaggagga gaccctattt tatatcaaca tttattt
//
LOCUS       Ostrinia_furnaca         657 bp    DNA     linear   UNA 29-SEP-2021
DEFINITION  Ostrinia furnacalis isolate cytochrome oxidase subunit I (COI)
            gene, partial cds; mitochondrial.
ACCESSION   urn.local...2x-dwwyr81
VERSION     urn.local...2x-dwwyr81
KEYWORDS    .
SOURCE      Ostrinia furnacalis (mitochondrion Ostrinia furnacalis )
  ORGANISM  Ostrinia furnacalis
            Eukaryota; Metazoa; Ecdysozoa; Arthropoda; Hexapoda; Insecta;
            Pterygota; Neoptera; Endopterygota; Lepidoptera; Glossata;
            Ditrysia; Pyraloidea; Crambidae; Pyraustunae; Ostrinia.
FEATURES             Location/Qualifiers
     CDS             <1..>657
                     /gene="COX1"
                     /codon_start=1
                     /transl_table=5
                     /product="cytochrome c oxidase subunit I"
     gene            <1..>657
                     /gene="COX1"
     source          <1..657
                     /organism="Ostrinia furnacalis"
                     /organelle="mitochondrion"
                     /mol_type="genomic DNA"
ORIGIN      
        1 actttatatt ttatttttgg aatttgaaga ggaatagtag gaacttctct aagtttatta
       61 attcgagctg aattaggtaa tcctggatca ttaattggag atgatcaaat ttataataca
      121 attgtaacag ctcatgcatt tattataatt ttttttatag taatacctat tataattggt
      181 ggatttggaa attgattagt acctctaata ttaggagctc ctgatatagc attcccacga
      241 ataaataata taagattttg attattaccc ccatcattaa cccttttaat ttcaagaaga
      301 atcgttgaaa atggagcagg aactggttga actgtttacc ccccactttc atctaatatt
      361 gctcatggag gtagatctgt agacctagct attttttcat tacatttagc tggtatttct
      421 tcaattttag gagcaattaa cttcattaca acaattatta acatacgaat taacggaata
      481 tcttttgatc aaataccatt atttgtatga tctgtaggaa ttacagcatt attattatta
      541 ttatcacttc ctgttttagc tggagctatc actatattat taacagatcg aaatttaaat
      601 acatcatttt ttgatcctgc tggaggggga gatcctattt tatatcaaca tttattt
//
LOCUS       Ostrinia_furnaca         657 bp    DNA     linear   UNA 29-SEP-2021
DEFINITION  Ostrinia furnacalis isolate cytochrome oxidase subunit I (COI)
            gene, partial cds; mitochondrial.
ACCESSION   urn.local...2y-dwwyr81
VERSION     urn.local...2y-dwwyr81
KEYWORDS    .
SOURCE      Ostrinia furnacalis (mitochondrion Ostrinia furnacalis )
  ORGANISM  Ostrinia furnacalis
            Eukaryota; Metazoa; Ecdysozoa; Arthropoda; Hexapoda; Insecta;
            Pterygota; Neoptera; Endopterygota; Lepidoptera; Glossata;
            Ditrysia; Pyraloidea; Crambidae; Pyraustunae; Ostrinia.
FEATURES             Location/Qualifiers
     CDS             <1..>657
                     /gene="COX1"
                     /codon_start=1
                     /transl_table=5
                     /product="cytochrome c oxidase subunit I"
     gene            <1..>657
                     /gene="COX1"
     source          <1..657
                     /organism="Ostrinia furnacalis"
                     /organelle="mitochondrion"
                     /mol_type="genomic DNA"
ORIGIN      
        1 actttatatt ttatttttgg aatttgaaga ggaatagtag gaacttctct aagtttatta
       61 attcgagctg aattaggtaa tcctggatca ttaattggag atgatcaaat ttataataca
      121 attgtaacag ctcatgcatt tattataatt ttttttatag taatacctat tataattggt
      181 ggttttggaa attgattagt acctctaata ttaggagctc ctgatatagc attcccacga
      241 ataaataata taagattttg attattgccc ccatcattaa cccttttaat ttcaagaaga
      301 atcgttgaaa acggagcagg aactggttga actgtttacc ccccactttc atctaatatt
      361 gctcatggag gtagatctgt agatctagct attttttcat tacatttagc tggtatttct
      421 tcaattttag gagcaattaa cttcattaca acaattatca atatacgaat taatggaata
      481 tcttttgatc aaataccatt atttgtatga tctgtaggaa ttacagcatt attattatta
      541 ctatcacttc ctgttttagc tggggctatc actatactat taacagatcg aaatttaaat
      601 acatcatttt ttgatcctgc tggaggagga gaccctattt tatatcaaca tttattt
//
LOCUS       Ostrinia_furnaca         657 bp    DNA     linear   UNA 29-SEP-2021
DEFINITION  Ostrinia furnacalis isolate cytochrome oxidase subunit I (COI)
            gene, partial cds; mitochondrial.
ACCESSION   urn.local...2z-dwwyr81
VERSION     urn.local...2z-dwwyr81
KEYWORDS    .
SOURCE      Ostrinia furnacalis (mitochondrion Ostrinia furnacalis )
  ORGANISM  Ostrinia furnacalis
            Eukaryota; Metazoa; Ecdysozoa; Arthropoda; Hexapoda; Insecta;
            Pterygota; Neoptera; Endopterygota; Lepidoptera; Glossata;
            Ditrysia; Pyraloidea; Crambidae; Pyraustunae; Ostrinia.
FEATURES             Location/Qualifiers
     CDS             <1..>657
                     /gene="COX1"
                     /codon_start=1
                     /transl_table=5
                     /product="cytochrome c oxidase subunit I"
     gene            <1..>657
                     /gene="COX1"
     source          <1..657
                     /organism="Ostrinia furnacalis"
                     /organelle="mitochondrion"
                     /mol_type="genomic DNA"
ORIGIN      
        1 actttatatt ttatttttgg aatttgaaga ggaatagtag gaacttctct aagtttatta
       61 attcgagctg aattaggtaa tcctggatca ttaattggag atgatcaaat ttataataca
      121 attgtaacag ctcatgcatt tattataatt ttttttatag taatacctat tataattggt
      181 ggttttggaa attgattagt acctctaata ttaggagctc ctgatatagc attcccacga
      241 ataaataata taagattttg attattgccc ccatcattaa cccttttaat ttcaagaaga
      301 atcgttgaaa acggagcagg aactggttga actgtttacc ccccactttc atctaatatt
      361 gctcatggag gtagatctgt agatctagct attttttcat tacatttagc tggtatttct
      421 tcaattttag gagcaattaa cttcattaca acaattatca atatacgaat taatggaata
      481 tcttttgatc aaataccatt atttgtatga tctgtaggaa ttacagcatt attattatta
      541 ctatcacttc ctgttttagc tggggctatc actatactat taacagatcg aaatttaaat
      601 acatcatttt ttgatcctgc tggaggagga gaccctattt tatatcaaca tttattt
//
LOCUS       Palpita_nigroupu         657 bp    DNA     linear   UNA 29-SEP-2021
DEFINITION  Palpita nigroupunctalis isolate cytochrome oxidase subunit I (COI)
            gene, partial cds; mitochondrial  .
ACCESSION   urn.local...40-dwwyr82
VERSION     urn.local...40-dwwyr82
KEYWORDS    .
SOURCE      Palpita nigroupunctalis (mitochondrion Palpita nigroupunctalis)
  ORGANISM  Palpita nigroupunctalis
            Eukaryota; Metazoa; Ecdysozoa; Arthropoda; Hexapoda; Insecta;
            Pterygota; Neoptera; Endopterygota; Lepidoptera; Glossata;
            Ditrysia; Pyraloidea; Crambidae; Spilomelinae; Palpita.
FEATURES             Location/Qualifiers
     CDS             <1..>657
                     /gene="COI"
                     /codon_start=1
                     /transl_table=5
                     /product="cytochrome oxidase subunit 1"
     gene            <1..>657
                     /gene="COI"
     source          <1..657
                     /organism="Palpita nigroupunctalis"
                     /organelle="mitochondrion"
                     /mol_type="genomic DNA"
ORIGIN      
        1 actctatatt ttatttttgg aatttgatca ggaatagtag gaacttcttt aagactatta
       61 attcgagcag aattaggtaa tccaggatca ttaattggtg atgatcaaat ttataatact
      121 attgtcacag ctcatgcttt tattataatt ttttttatag ttatacctat tataattgga
      181 gggtttggaa attgattagt accattaata ttaggggctc cagatatagc tttcccccga
      241 ataaataata taagattttg aatattaccc ccttcattaa cattactaat ttctagaaga
      301 attgttgaaa atggagctgg aacaggatga acagtatacc cacctctttc atctaacatt
      361 gctcatgggg gaagatcagt agatttagct attttttccc tacatttagc aggaatttca
      421 tcaattttag gagcaattaa ttttattaca acaattatta atatacgaat taatggaata
      481 tcatttgatc aaataccttt attcgtatga gctgttggta ttacagcatt acttctttta
      541 ttatctttac ctgtattagc tggagctatt acaatattat taacagatcg taatcttaat
      601 acttcatttt ttgatcctgc tggaggagga gatcctattc tttaccaaca tttattt
//
LOCUS       Palpita_nigroupu         657 bp    DNA     linear   UNA 29-SEP-2021
DEFINITION  Palpita nigroupunctalis isolate cytochrome oxidase subunit I (COI)
            gene, partial cds; mitochondrial  .
ACCESSION   urn.local...41-dwwyr82
VERSION     urn.local...41-dwwyr82
KEYWORDS    .
SOURCE      Palpita nigroupunctalis (mitochondrion Palpita nigroupunctalis )
  ORGANISM  Palpita nigroupunctalis
            Eukaryota; Metazoa; Ecdysozoa; Arthropoda; Hexapoda; Insecta;
            Pterygota; Neoptera; Endopterygota; Lepidoptera; Glossata;
            Ditrysia; Pyraloidea; Crambidae; Spilomelinae; Palpita.
FEATURES             Location/Qualifiers
     CDS             <1..>657
                     /gene="COI"
                     /codon_start=1
                     /transl_table=5
                     /product="cytochrome oxidase subunit 1"
     gene            <1..>657
                     /gene="COI"
     source          <1..657
                     /organism="Palpita nigroupunctalis"
                     /organelle="mitochondrion"
                     /mol_type="genomic DNA"
ORIGIN      
        1 actctatatt ttatttttgg aatttgatca ggaatagtag gaacttcttt aagactatta
       61 attcgagcag aattaggtaa tccaggatca ttaattggtg atgatcaaat ttataatact
      121 attgtcacag ctcatgcttt tattataatt ttttttatag ttatacctat tataattgga
      181 gggtttggaa attgattagt accattaata ttaggggctc cagatatagc tttcccccga
      241 ataaataata taagattttg aatattaccc ccttcattaa cattactaat ttctagaaga
      301 attgttgaaa atggagctgg aacaggatga acagtatacc cacctctttc atctaacatt
      361 gctcatgggg gaagatcagt agatttagct attttttccc tacatttagc aggaatttca
      421 tcaattttag gggcaattaa ttttattaca acaattatta atatacgaat taatggaata
      481 tcatttgatc aaataccttt attcgtatga gctgttggta ttacagcatt acttctttta
      541 ttatctttac ctgtattagc tggagctatt acaatattat taacagatcg taatcttaat
      601 acttcatttt ttgatcctgc tggaggagga gatcctattc tttaccaaca tttattt
//
LOCUS       Palpita_nigroupu         657 bp    DNA     linear   UNA 29-SEP-2021
DEFINITION  Palpita nigroupunctalis isolate cytochrome oxidase subunit I (COI)
            gene, partial cds; mitochondrial  .
ACCESSION   urn.local...42-dwwyr82
VERSION     urn.local...42-dwwyr82
KEYWORDS    .
SOURCE      Palpita nigroupunctalis (mitochondrion Palpita nigroupunctalis  )
  ORGANISM  Palpita nigroupunctalis
            Eukaryota; Metazoa; Ecdysozoa; Arthropoda; Hexapoda; Insecta;
            Pterygota; Neoptera; Endopterygota; Lepidoptera; Glossata;
            Ditrysia; Pyraloidea; Crambidae; Spilomelinae; Palpita.
FEATURES             Location/Qualifiers
     CDS             <1..>657
                     /gene="COI"
                     /codon_start=1
                     /transl_table=5
                     /product="cytochrome oxidase subunit 1"
     gene            <1..>657
                     /gene="COI"
     source          <1..657
                     /organism="Palpita nigroupunctalis"
                     /organelle="mitochondrion"
                     /mol_type="genomic DNA"
ORIGIN      
        1 actctatatt ttatttttgg aatttgatca ggaatagtag gaacttcttt aagactatta
       61 attcgagcag aattaggtaa tccaggatca ttaattggtg atgatcaaat ttataatact
      121 attgtcacag ctcatgcttt tattataatt ttttttatag ttatacctat tataattgga
      181 gggtttggaa attgattagt accattaata ttaggggctc cagatatagc tttcccccga
      241 ataaataata taagattttg aatattaccc ccttcattaa cattactaat ttctagaaga
      301 attgttgaaa atggagctgg aacaggatga acagtatacc cacctctttc atctaacatt
      361 gctcatgggg gaagatcagt agatttagct attttttccc tacatttagc aggaatttca
      421 tcaattttag gggcaattaa ttttattaca acaattatta atatacgaat taatggaata
      481 tcatttgatc aaataccttt attcgtatga gctgttggta ttacagcatt acttctttta
      541 ttatctttac ctgtattagc tggagctatt acaatattat taacagatcg taatcttaat
      601 acttcatttt ttgatcctgc tggaggagga gatcctattc tttaccaaca tttattt
//
LOCUS       Palpita_nigroupu         657 bp    DNA     linear   UNA 29-SEP-2021
DEFINITION  Palpita nigroupunctalis isolate cytochrome oxidase subunit I (COI)
            gene, partial cds; mitochondrial  .
ACCESSION   urn.local...43-dwwyr82
VERSION     urn.local...43-dwwyr82
KEYWORDS    .
SOURCE      Palpita nigroupunctalis (mitochondrion Palpita nigroupunctalis   )
  ORGANISM  Palpita nigroupunctalis
            Eukaryota; Metazoa; Ecdysozoa; Arthropoda; Hexapoda; Insecta;
            Pterygota; Neoptera; Endopterygota; Lepidoptera; Glossata;
            Ditrysia; Pyraloidea; Crambidae; Spilomelinae; Palpita.
FEATURES             Location/Qualifiers
     CDS             <1..>657
                     /gene="COI"
                     /codon_start=1
                     /transl_table=5
                     /product="cytochrome oxidase subunit 1"
     gene            <1..>657
                     /gene="COI"
     source          <1..657
                     /organism="Palpita nigroupunctalis"
                     /organelle="mitochondrion"
                     /mol_type="genomic DNA"
ORIGIN      
        1 actctatatt ttatttttgg aatttgatca ggaatagtag gaacttcttt aagactatta
       61 attcgagcag aattaggtaa tccaggatca ttaattggtg atgatcaaat ttataatact
      121 attgtcacag ctcatgcttt tattataatt ttttttatag ttatacctat tataattgga
      181 gggtttggaa attgattagt accattaata ttaggggctc cagatatagc tttcccccga
      241 ataaataata taagattttg aatattaccc ccttcattaa cattactaat ttctagaaga
      301 attgttgaaa atggagctgg aacaggatga acagtatacc cacctctttc atctaacatt
      361 gctcatgggg gaagatcagt agatttagct attttttccc tacatttagc aggaatttca
      421 tcaattttag gggcaattaa ttttattaca acaattatta atatacgaat taatggaata
      481 tcatttgatc aaataccttt attcgtatga gctgttggta ttacagcatt acttctttta
      541 ttatctttac ctgtattagc tggagctatt acaatattat taacagatcg taatcttaat
      601 acttcatttt ttgatcctgc tggaggagga gatcctattc tttaccaaca tttattt
//
LOCUS       Pleuroptya_chlor         657 bp    DNA     linear   UNA 29-SEP-2021
DEFINITION  Pleuroptya chlorophanta isolate cytochrome oxidase subunit I (COI)
            gene, partial cds; mitochondrial.
ACCESSION   urn.local...4z-dwwyr83 (modified)
VERSION     urn.local...4z-dwwyr83
KEYWORDS    .
SOURCE      Pleuroptya chlorophanta (mitochondrion Pleuroptya chlorophanta )
  ORGANISM  Pleuroptya chlorophanta
            Eukaryota; Metazoa; Ecdysozoa; Arthropoda; Hexapoda; Insecta;
            Pterygota; Neoptera; Endopterygota; Lepidoptera; Glossata;
            Ditrysia; Pyraloidea; Crambidae; Spilomelinae; Pleuroptya.
FEATURES             Location/Qualifiers
     CDS             <1..>657
                     /gene="COI"
                     /codon_start=1
                     /transl_table=5
                     /product="cytochrome oxidase subunit I"
     gene            <1..>657
                     /gene="COI"
     source          <1..657
                     /organism="Pleuroptya chlorophanta"
                     /organelle="mitochondrion"
                     /mol_type="genomic DNA"
ORIGIN      
        1 actttatatt tcattttcgg aatttgagca ggaatagtag gtacatcatt aagactttta
       61 attcgagctg aattaggtaa tccaggatca ttaattggag atgatcaaat ttataataca
      121 attgttacag cccatgcatt tattataatt ttttttatag ttatacctat tataattgga
      181 ggatttggaa attgattaat tccacttata ttaggagccc cagatatagc tttcccacga
      241 ataaataata taagattttg attactaccc ccctcattaa ctctcttaat ttcaagaaga
      301 attgtagaaa acggagctgg tacaggatga acagtatacc ccccactttc atctaatatt
      361 gctcatggag gaagttcagt agatttagct attttttctt tacatttagc tggaatttct
      421 tctattctag gtgctattaa ttttatcacc acaattatta atatacgaat taatggatta
      481 tcatttgatc aaataccttt atttgtttga tcagtaggaa ttacagcttt attactccta
      541 ctttcattac cagtattagc tggtgctatt actatattat taacagatcg aaatttaaat
      601 acatcttttt ttgatccagc tggaggtgga gatcctattc tttatcaaca tttattt
//
LOCUS       Pleuroptya_chlor         657 bp    DNA     linear   UNA 29-SEP-2021
DEFINITION  Pleuroptya chlorophanta isolate cytochrome oxidase subunit I (COI)
            gene, partial cds; mitochondrial.
ACCESSION   urn.local...50-dwwyr83 (modified)
VERSION     urn.local...50-dwwyr83
KEYWORDS    .
SOURCE      Pleuroptya chlorophanta (mitochondrion Pleuroptya chlorophanta )
  ORGANISM  Pleuroptya chlorophanta
            Eukaryota; Metazoa; Ecdysozoa; Arthropoda; Hexapoda; Insecta;
            Pterygota; Neoptera; Endopterygota; Lepidoptera; Glossata;
            Ditrysia; Pyraloidea; Crambidae; Spilomelinae; Pleuroptya.
FEATURES             Location/Qualifiers
     CDS             <1..>657
                     /gene="COI"
                     /codon_start=1
                     /transl_table=5
                     /product="cytochrome oxidase subunit I"
     gene            <1..>657
                     /gene="COI"
     source          <1..657
                     /organism="Pleuroptya chlorophanta"
                     /organelle="mitochondrion"
                     /mol_type="genomic DNA"
ORIGIN      
        1 actttatatt tcattttcgg aatttgagca ggaatagtag gtacatcatt aagactttta
       61 attcgagctg aattaggtaa tccaggatca ttaattggag atgatcaaat ttataataca
      121 attgttacag cccatgcatt tattataatt ttttttatag ttatacctat tataattgga
      181 ggatttggaa attgattaat tccacttata ttaggagccc cagatatagc tttcccacga
      241 ataaataata taagattttg attactaccc ccctcattaa ctctcttaat ttcaagaaga
      301 attgtagaaa acggagctgg tacaggatga acagtatacc ccccactttc atctaatatt
      361 gctcatggag gaagttcagt agatttagct attttttctt tacatttagc tggaatttct
      421 tctattctag gtgctattaa ttttatcacc acaattatta atatacgaat taatggatta
      481 tcatttgatc aaataccttt atttgtttga tcagtaggaa ttacagcttt attactccta
      541 ctttcattac cagtattagc tggtgctatt actatattat taacagatcg aaatttaaat
      601 acatcttttt ttgatccagc tggaggtgga gatcctattc tttatcaaca tttattt
//
LOCUS       Pleuroptya_chlor         657 bp    DNA     linear   UNA 29-SEP-2021
DEFINITION  Pleuroptya chlorophanta isolate cytochrome oxidase subunit I (COI)
            gene, partial cds; mitochondrial.
ACCESSION   urn.local...51-dwwyr83 (modified)
VERSION     urn.local...51-dwwyr83
KEYWORDS    .
SOURCE      Pleuroptya chlorophanta (mitochondrion Pleuroptya chlorophanta )
  ORGANISM  Pleuroptya chlorophanta
            Eukaryota; Metazoa; Ecdysozoa; Arthropoda; Hexapoda; Insecta;
            Pterygota; Neoptera; Endopterygota; Lepidoptera; Glossata;
            Ditrysia; Pyraloidea; Crambidae; Spilomelinae; Pleuroptya.
FEATURES             Location/Qualifiers
     CDS             <1..>657
                     /gene="COI"
                     /codon_start=1
                     /transl_table=5
                     /product="cytochrome oxidase subunit I"
     gene            <1..>657
                     /gene="COI"
     source          <1..657
                     /organism="Pleuroptya chlorophanta"
                     /organelle="mitochondrion"
                     /mol_type="genomic DNA"
ORIGIN      
        1 actttatatt tcattttcgg aatttgagca ggaatagtag gtacatcatt aagactttta
       61 attcgagctg aattaggtaa tccaggatca ttaattggag atgatcaaat ttataataca
      121 attgttacag cccatgcatt tattataatt ttttttatag ttatacctat tataattgga
      181 ggatttggaa attgattaat tccacttata ttaggagccc cagatatagc tttcccacga
      241 ataaataata taagattttg attactaccc ccctcattaa ctctcttaat ttcaagaaga
      301 attgtagaaa acggagctgg tacaggatga acagtatacc ccccactttc atctaatatt
      361 gctcatggag gaagttcagt agatttagct attttttctt tacatttagc tggaatttct
      421 tctattctag gtgctattaa ttttatcacc acaattatta atatacgaat taatggatta
      481 tcatttgatc aaataccttt atttgtttga tcagtaggaa ttacagcttt attactccta
      541 ctttcattac cagtattagc tggtgctatt actatattat taacagatcg aaatttaaat
      601 acatcttttt ttgatccagc tggaggtgga gatcctattc tttatcaaca tttattt
//
LOCUS       Pleuroptya_infer         657 bp    DNA     linear   UNA 29-SEP-2021
DEFINITION  Pleuroptya inferior isolate cytochrome oxidase subunit I (COI)
            gene, partial cds; mitochondrial.
ACCESSION   urn.local...3h-dwwyr82
VERSION     urn.local...3h-dwwyr82
KEYWORDS    .
SOURCE      Pleuroptya inferior (mitochondrion Pleuroptya inferior)
  ORGANISM  Pleuroptya inferior
            Eukaryota; Metazoa; Ecdysozoa; Arthropoda; Hexapoda; Insecta;
            Pterygota; Neoptera; Endopterygota; Lepidoptera; Glossata;
            Ditrysia; Pyraloidea; Crambidae; Spilomelinae; Pleuroptya.
FEATURES             Location/Qualifiers
     CDS             <1..>657
                     /gene="COI"
                     /codon_start=1
                     /transl_table=5
                     /product="cytochrome oxidase subunit I"
     gene            <1..>657
                     /gene="COI"
     source          1..>657
                     /organism="Pleuroptya inferior"
                     /organelle="mitochondrion"
                     /mol_type="genomic DNA"
ORIGIN      
        1 actttatatt ttatttttgg aatttgagct ggaatagtgg gaacatcttt aagattatta
       61 attcgagctg aattaggtaa tcctggttca ttaattggag atgatcaaat ttataataca
      121 attgtaacag cacatgcatt tattataatt ttttttatag ttataccaat tataattgga
      181 ggatttggta attgattagt accattaata ttgggggcac ctgatatagc tttcccacga
      241 ataaataata taagattttg attattaccc ccctcattaa cattattaat ttccagaaga
      301 attgtcgaaa atggagctgg aacaggatga acagtttacc cacctctttc atctaatatt
      361 gctcatagag gaagatcagt agatttagcc attttttctt tacatttagc tggaatttca
      421 tcaattttag gagcaattaa ttttattacc acaattatca atataaaaat taatggatta
      481 ttttttgatc aaataccctt atttatttga gctgtaggaa ttacagcatt attattatta
      541 ttatcattac cagttttagc tggagctatt actatattat taactgatcg taatttaaat
      601 acatcatttt ttgatccagc tggaggagga gatccaattc tatatcaaca tttattt
//
LOCUS       Pleuroptya_infer         657 bp    DNA     linear   UNA 29-SEP-2021
DEFINITION  Pleuroptya inferior isolate cytochrome oxidase subunit I (COI)
            gene, partial cds; mitochondrial.
ACCESSION   urn.local...3i-dwwyr82
VERSION     urn.local...3i-dwwyr82
KEYWORDS    .
SOURCE      Pleuroptya inferior (mitochondrion Pleuroptya inferior)
  ORGANISM  Pleuroptya inferior
            Eukaryota; Metazoa; Ecdysozoa; Arthropoda; Hexapoda; Insecta;
            Pterygota; Neoptera; Endopterygota; Lepidoptera; Glossata;
            Ditrysia; Pyraloidea; Crambidae; Spilomelinae; Pleuroptya.
FEATURES             Location/Qualifiers
     CDS             <1..>657
                     /gene="COI"
                     /codon_start=1
                     /transl_table=5
                     /product="cytochrome oxidase subunit I"
     gene            <1..>657
                     /gene="COI"
     source          1..>657
                     /organism="Pleuroptya inferior"
                     /organelle="mitochondrion"
                     /mol_type="genomic DNA"
ORIGIN      
        1 actttatatt ttatttttgg aatttgagct ggaatagtgg gaacatcttt aagattatta
       61 attcgagctg aattaggtaa tcctggttca ttaattggag atgatcaaat ttataataca
      121 attgtaacag cacatgcatt tattataatt ttttttatag ttataccaat tataattgga
      181 ggatttggta attgattagt accattaata ttgggggcac ctgatatagc tttcccacga
      241 ataaataata taagattttg attattaccc ccctcattaa cattattaat ttccagaaga
      301 attgtcgaaa atggagctgg aacaggatga acagtttacc cacctctttc atctaatatt
      361 gctcatagag gaagatcagt agatttagcc attttttctt tacatttagc tggaatttca
      421 tcaattttag gagcaattaa ttttattacc acaattatca atataaaaat taatggatta
      481 ttttttgatc aaataccctt atttatttga gctgtaggaa ttacagcatt attattatta
      541 ttatcattac cagttttagc tggagctatt actatattat taactgatcg taatttaaat
      601 acatcatttt ttgatccagc tggaggagga gatccaattc tatatcaaca tttattt
//
LOCUS       Pleuroptya_infer         657 bp    DNA     linear   UNA 29-SEP-2021
DEFINITION  Pleuroptya inferior isolate cytochrome oxidase subunit I (COI)
            gene, partial cds; mitochondrial.
ACCESSION   urn.local...3j-dwwyr82
VERSION     urn.local...3j-dwwyr82
KEYWORDS    .
SOURCE      Pleuroptya inferior (mitochondrion Pleuroptya inferior)
  ORGANISM  Pleuroptya inferior
            Eukaryota; Metazoa; Ecdysozoa; Arthropoda; Hexapoda; Insecta;
            Pterygota; Neoptera; Endopterygota; Lepidoptera; Glossata;
            Ditrysia; Pyraloidea; Crambidae; Spilomelinae; Pleuroptya.
FEATURES             Location/Qualifiers
     CDS             <1..>657
                     /gene="COI"
                     /codon_start=1
                     /transl_table=5
                     /product="cytochrome oxidase subunit I"
     gene            <1..>657
                     /gene="COI"
     source          1..>657
                     /organism="Pleuroptya inferior"
                     /organelle="mitochondrion"
                     /mol_type="genomic DNA"
ORIGIN      
        1 actttatatt ttatttttgg aatttgagct ggaatagtgg gaacatcttt aagattatta
       61 attcgagctg aattaggtaa tcctggttca ttaattggag atgatcaaat ttataataca
      121 attgtaacag cacatgcatt tattataatt ttttttatag ttataccaat tataattgga
      181 ggatttggta attgattagt accattaata ttgggggcac ctgatatagc tttcccacga
      241 ataaataata taagattttg attattaccc ccctcattaa cattattaat ttccagaaga
      301 attgtcgaaa atggagctgg aacaggatga acagtttacc cacctctttc atctaatatt
      361 gctcatagag gaagatcagt agatttagcc attttttctt tacatttagc tggaatttca
      421 tcaattttag gagcaattaa ttttattacc acaattatca atataaaaat taatggatta
      481 ttttttgatc aaataccctt atttatttga gctgtaggaa ttacagcatt attattatta
      541 ttatcattac cagttttagc tggagctatt actatattat taactgatcg taatttaaat
      601 acatcatttt ttgatccagc tggaggagga gatccaattc tatatcaaca tttattt
//
LOCUS       Pleuroptya_munda         657 bp    DNA     linear   UNA 29-SEP-2021
DEFINITION  Pleuroptya mundalis isolate cytochrome oxidase subunit I (COI)
            gene, partial cds; mitochondrial .
ACCESSION   urn.local...47-dwwyr83
VERSION     urn.local...47-dwwyr83
KEYWORDS    .
SOURCE      Pleuroptya mundalis (mitochondrion Pleuroptya mundalis)
  ORGANISM  Pleuroptya mundalis
            Eukaryota; Metazoa; Ecdysozoa; Arthropoda; Hexapoda; Insecta;
            Pterygota; Neoptera; Endopterygota; Lepidoptera; Glossata;
            Ditrysia; Pyraloidea; Crambidae; Spilomelinae; Pleuroptya.
FEATURES             Location/Qualifiers
     CDS             <1..>657
                     /gene="COI"
                     /codon_start=1
                     /transl_table=5
                     /product="cytochrome oxidase subunit 1"
     gene            <1..>657
                     /gene="COI"
     source          <1..657
                     /organism="Pleuroptya mundalis"
                     /organelle="mitochondrion"
                     /mol_type="genomic DNA"
ORIGIN      
        1 actttatatt ttatttttgg tatttgagca ggaatagttg gaacatcatt aagattatta
       61 attcgagctg aattaggtaa tcctggttat ttaattggtg atgatcaaat ttacaatact
      121 attgtaacag ctcatgcatt tattataatt ttttttatag taatacctat tataattggg
      181 ggatttggaa attgattaat tccactaata ttaggtgctc cagatatagc ttttccacga
      241 ataaataata taagattttg attattaccc ccctcattaa ctttactaat ttctagaaga
      301 attgttgaaa atggagctgg aactggatga acagtttacc caccactttc atctaatatt
      361 gctcatagag gaagatcagt agatttagct atcttttctt tacatttagc tggaatttct
      421 tcaattttag gggcaattaa ttttattacc acaattatta atatacgaat caatggttta
      481 tcatttgatc aaataccttt atttatttga gcagttggaa ttacagcttt actattatta
      541 ctttcattac cagtattagc aggtgctatt acaatacttt taactgatcg taatctaaat
      601 acatcatttt ttgatcctgc tggaggagga gatcctattt tatatcaaca tttattt
//
LOCUS       Pleuroptya_munda         657 bp    DNA     linear   UNA 29-SEP-2021
DEFINITION  Pleuroptya mundalis isolate cytochrome oxidase subunit I (COI)
            gene, partial cds; mitochondrial .
ACCESSION   urn.local...48-dwwyr83
VERSION     urn.local...48-dwwyr83
KEYWORDS    .
SOURCE      Pleuroptya mundalis (mitochondrion Pleuroptya mundalis )
  ORGANISM  Pleuroptya mundalis
            Eukaryota; Metazoa; Ecdysozoa; Arthropoda; Hexapoda; Insecta;
            Pterygota; Neoptera; Endopterygota; Lepidoptera; Glossata;
            Ditrysia; Pyraloidea; Crambidae; Spilomelinae; Pleuroptya.
FEATURES             Location/Qualifiers
     CDS             <1..>657
                     /gene="COI"
                     /codon_start=1
                     /transl_table=5
                     /product="cytochrome oxidase subunit 1"
     gene            <1..>657
                     /gene="COI"
     source          <1..657
                     /organism="Pleuroptya mundalis"
                     /organelle="mitochondrion"
                     /mol_type="genomic DNA"
ORIGIN      
        1 actttatatt ttatttttgg tatttgagca ggaatagttg gaacatcatt aagattatta
       61 attcgagctg aattaggtaa tcctggttat ttaattggtg atgatcaaat ttacaatact
      121 attgtaacag ctcatgcatt tattataatt ttttttatag taatacctat tataattggg
      181 ggatttggaa attgattaat tccactaata ttaggtgctc cagatatagc ttttccacga
      241 ataaataata taagattttg attattaccc ccctcattaa ctttactaat ttctagaaga
      301 attgttgaaa atggagctgg aactggatga acagtttacc caccactttc atctaatatt
      361 gctcatagag gaagatcagt agatttagct atcttttctt tacatttagc tggaatttct
      421 tcaattttag gggcaattaa ttttattacc acaattatta atatacgaat caatggttta
      481 tcatttgatc aaataccttt atttatttga gcagttggaa ttacagcttt actattatta
      541 ctttcattac cagtattagc aggtgctatt acaatacttt taactgatcg taatctaaat
      601 acatcatttt ttgatcctgc tggaggagga gatcctattt tatatcaaca tttattt
//
LOCUS       Pleuroptya_munda         657 bp    DNA     linear   UNA 29-SEP-2021
DEFINITION  Pleuroptya mundalis isolate cytochrome oxidase subunit I (COI)
            gene, partial cds; mitochondrial .
ACCESSION   urn.local...49-dwwyr83
VERSION     urn.local...49-dwwyr83
KEYWORDS    .
SOURCE      Pleuroptya mundalis (mitochondrion Pleuroptya mundalis  )
  ORGANISM  Pleuroptya mundalis
            Eukaryota; Metazoa; Ecdysozoa; Arthropoda; Hexapoda; Insecta;
            Pterygota; Neoptera; Endopterygota; Lepidoptera; Glossata;
            Ditrysia; Pyraloidea; Crambidae; Spilomelinae; Pleuroptya.
FEATURES             Location/Qualifiers
     CDS             <1..>657
                     /gene="COI"
                     /codon_start=1
                     /transl_table=5
                     /product="cytochrome oxidase subunit 1"
     gene            <1..>657
                     /gene="COI"
     source          <1..657
                     /organism="Pleuroptya mundalis"
                     /organelle="mitochondrion"
                     /mol_type="genomic DNA"
ORIGIN      
        1 actttatatt ttatttttgg tatttgagca ggaatagttg gaacatcatt aagattatta
       61 attcgagctg aattaggtaa tcctggttat ttaattggtg atgatcaaat ttacaatact
      121 attgtaacag ctcatgcatt tattataatt ttttttatag taatacctat tataattggg
      181 ggatttggaa attgattaat tccactaata ttaggtgctc cagatatagc ttttccacga
      241 ataaataata taagattttg attattaccc ccctcattaa ctttactaat ttctagaaga
      301 attgttgaaa atggagctgg aactggatga acagtttacc caccactttc atctaatatt
      361 gctcatagag gaagatcagt agatttagct atcttttctt tacatttagc tggaatttct
      421 tcaattttag gggcaattaa ttttattacc acaattatta atatacgaat taatggttta
      481 tcatttgatc aaataccttt atttatttga gcagttggaa ttacagcttt actattatta
      541 ctttcattac cagtattagc aggtgctatt acaatacttt taactgatcg taatctaaat
      601 acatcatttt ttgatcctgc tggaggagga gatcctattt tatatcaaca tttattt
//
LOCUS       Pleuroptya_munda         657 bp    DNA     linear   UNA 29-SEP-2021
DEFINITION  Pleuroptya mundalis isolate cytochrome oxidase subunit I (COI)
            gene, partial cds; mitochondrial .
ACCESSION   urn.local...4a-dwwyr83
VERSION     urn.local...4a-dwwyr83
KEYWORDS    .
SOURCE      Pleuroptya mundalis (mitochondrion Pleuroptya mundalis   )
  ORGANISM  Pleuroptya mundalis
            Eukaryota; Metazoa; Ecdysozoa; Arthropoda; Hexapoda; Insecta;
            Pterygota; Neoptera; Endopterygota; Lepidoptera; Glossata;
            Ditrysia; Pyraloidea; Crambidae; Spilomelinae; Pleuroptya.
FEATURES             Location/Qualifiers
     CDS             <1..>657
                     /gene="COI"
                     /codon_start=1
                     /transl_table=5
                     /product="cytochrome oxidase subunit 1"
     gene            <1..>657
                     /gene="COI"
     source          <1..657
                     /organism="Pleuroptya mundalis"
                     /organelle="mitochondrion"
                     /mol_type="genomic DNA"
ORIGIN      
        1 actttatatt ttatttttgg tatttgagca ggaatagttg gaacatcatt aagattatta
       61 attcgagctg aattaggtaa tcctggttat ttaattggtg atgatcaaat ttacaatact
      121 attgtaacag ctcatgcatt tattataatt ttttttatag taatacctat tataattggg
      181 ggatttggaa attgattaat tccactaata ttaggtgctc cagatatagc ttttccacga
      241 ataaataata taagattttg attattaccc ccctcattaa ctttactaat ttctagaaga
      301 attgttgaaa atggagctgg aactggatga acagtttacc caccactttc atctaatatt
      361 gctcatagag gaagatcagt agatttagct atcttttctt tacatttagc tggaatttct
      421 tcaattttag gggcaattaa ttttattacc acaattatta atatacgaat taatggttta
      481 tcatttgatc aaataccttt atttatttga gcagttggaa ttacagcttt actattatta
      541 ctttcattac cagtattagc aggtgctatt acaatacttt taactgatcg taatctaaat
      601 acatcatttt ttgatcctgc tggaggagga gatcctattt tatatcaaca tttattt
//
LOCUS       Proteurrhypara_c         657 bp    DNA     linear   UNA 29-SEP-2021
DEFINITION  Proteurrhypara cuspidata isolate cytochrome oxidase subunit I (COI)
            gene, partial cds; mitochondrial .
ACCESSION   urn.local...68-dwwyr85
VERSION     urn.local...68-dwwyr85
KEYWORDS    .
SOURCE      Proteurrhypara cuspidata  (mitochondrion Proteurrhypara cuspidata )
  ORGANISM  Proteurrhypara cuspidata 
            Eukaryota; Metazoa; Ecdysozoa; Arthropoda; Hexapoda; Insecta;
            Pterygota; Neoptera; Endopterygota; Lepidoptera; Glossata;
            Ditrysia; Pyraloidea; Crambidae; Pyraustunae; Proteurrhypara.
FEATURES             Location/Qualifiers
     CDS             <1..>657
                     /gene="COI"
                     /codon_start=1
                     /transl_table=5
                     /product="cytochrome oxidase subunit 1"
     gene            <1..>657
                     /gene="COI"
     source          <1..657
                     /organism="Proteurrhypara cuspidata "
                     /organelle="mitochondrion"
                     /mol_type="genomic DNA"
ORIGIN      
        1 acaatatatt ttatttttgg aatttgaaga gggatagtag gaacatcttt aagtttatta
       61 atccgagctg agttaggaaa tccaggatca ttaattggag atgatcaaat ttataataca
      121 attgttacag cccatgcatt tattataatt ttttttatag taatacctat tataattgga
      181 ggttttggaa attgattaat cccccttata ttgggagccc ctgatatagc attccctcga
      241 ataaataata taagattttg attattaccc ccctctttga ctcttttaat ttcaagaagt
      301 attgttgaga gtggagcagg aactggatga actgtttacc cccccctttc atctaatatt
      361 gcccatggcg gaagatcagt agatttagca attttttctt tacatcttgc tggaatttca
      421 tcaattttag gagcaattaa ctttattacc acaattatta atatacgaat taatggaata
      481 tcatttgatc aaataccatt atttgtttga gctgtaggaa ttacagctct attactacta
      541 ctttcactac ctgttttagc aggtgctatt actatattat taactgatcg aaatttaaat
      601 acatcatttt ttgacccagc aggtggggga gacccaattt tatatcaaca tttattt
//
LOCUS       Pseudebulea_fent         675 bp    DNA     linear   UNA 29-SEP-2021
DEFINITION  Pseudebulea fentoni isolate cytochrome oxidase subunit I (COI)
            gene, partial cds; mitochondrial .
ACCESSION   urn.local...6b-dwwyr85
VERSION     urn.local...6b-dwwyr85
KEYWORDS    .
SOURCE      Pseudebulea fentoni (mitochondrion Pseudebulea fentoni)
  ORGANISM  Pseudebulea fentoni
            Eukaryota; Metazoa; Ecdysozoa; Arthropoda; Hexapoda; Insecta;
            Pterygota; Neoptera; Endopterygota; Lepidoptera; Glossata;
            Ditrysia; Pyraloidea; Crambidae; Pyraustunae; Pseudebulea.
FEATURES             Location/Qualifiers
     CDS             <1..>675
                     /gene="COI"
                     /codon_start=1
                     /transl_table=5
                     /product="cytochrome oxidase subunit I"
     gene            <1..>675
                     /gene="COI"
     source          1..675
                     /organism="Pseudebulea fentoni"
                     /organelle="mitochondrion"
                     /mol_type="genomic DNA"
ORIGIN      
        1 actttatatt ttatttttgg aatttgagca agaatagtag gaacatcatt aagattatta
       61 attcgagcag aattgggaag cccaggctct ttaattggag acgatcaaat ctataatact
      121 attgtcactg cccatgcatt tattataatt ttttttatag ttataccaat tataattgga
      181 ggatttggaa attgattagt ccccttaata ttaggagctc ctgatatagc tttcccacga
      241 ataaataata taagattctg attattgcca ccttcattaa ttcttttaat ttctagaaga
      301 attgtcgaaa atggagctgg tacaggatga acagtttacc ccccactttc atctaatatc
      361 gctcatagtg gaagatcagt agatttagct attttttcac tccatttagc tggaatttca
      421 tcaattttag gagcaattaa ttttattact acaattatta atatacgaat taatgggtta
      481 gcttttgatc aaataccttt atttatttga gcagtaggct taacagcttt attattatta
      541 ctctctttgc ctgtattagc tggagctatc actatacttt taacagaccg aaatttaaat
      601 acatcttttt ttgacccggc tgggggggga gaccctatct tataccaaca tttattttga
      661 ttttttggtc ccggg
//
LOCUS       Pseudebulea_fent         675 bp    DNA     linear   UNA 29-SEP-2021
DEFINITION  Pseudebulea fentoni isolate cytochrome oxidase subunit I (COI)
            gene, partial cds; mitochondrial .
ACCESSION   urn.local...6d-dwwyr85
VERSION     urn.local...6d-dwwyr85
KEYWORDS    .
SOURCE      Pseudebulea fentoni (mitochondrion Pseudebulea fentoni )
  ORGANISM  Pseudebulea fentoni
            Eukaryota; Metazoa; Ecdysozoa; Arthropoda; Hexapoda; Insecta;
            Pterygota; Neoptera; Endopterygota; Lepidoptera; Glossata;
            Ditrysia; Pyraloidea; Crambidae; Pyraustunae; Pseudebulea.
FEATURES             Location/Qualifiers
     CDS             <1..>675
                     /gene="COI"
                     /codon_start=1
                     /transl_table=5
                     /product="cytochrome oxidase subunit I"
     gene            <1..>675
                     /gene="COI"
     source          1..675
                     /organism="Pseudebulea fentoni"
                     /organelle="mitochondrion"
                     /mol_type="genomic DNA"
ORIGIN      
        1 actttatatt ttatttttgg aatttgagca agaatagtag gaacatcatt aagattatta
       61 attcgagcag aattgggaag cccaggctct ttaattggag acgatcaaat ctataatact
      121 attgtcactg cccatgcatt tattataatt ttttttatag ttataccaat tataattgga
      181 ggatttggaa attgattagt ccccttaata ttaggagctc ctgatatagc tttcccacga
      241 ataaataata taagattctg attattgcca ccttcattaa ttcttttaat ttctagaaga
      301 attgtcgaaa atggagctgg tacaggatga acagtttacc ccccactttc atctaatatc
      361 gctcatagtg gaagatcagt agatttagct attttttcac tccatttagc tggaatttca
      421 tcaattttag gagcaattaa ttttattact acaattatta atatacgaat taatgggtta
      481 gcttttgatc aaataccttt atttgtttga gcagtaggct taacagcttt attattatta
      541 ctctctttgc ctgtattagc tggagctatc actatacttt taacagaccg aaatttaaat
      601 acatcttttt ttgacccagc tgggggggga gaccctatct tataccaaca tttattttga
      661 ttttttggtc ccggg
//
LOCUS       Pycnarmon_panthe         657 bp    DNA     linear   UNA 29-SEP-2021
DEFINITION  Pycnarmon pantherata isolate cytochrome oxidase subunit I (COI)
            gene, partial cds; mitochondrial.
ACCESSION   urn.local...6e-dwwyr85
VERSION     urn.local...6e-dwwyr85
KEYWORDS    .
SOURCE      Pycnarmon pantherata (mitochondrion Pycnarmon pantherata)
  ORGANISM  Pycnarmon pantherata
            Eukaryota; Metazoa; Ecdysozoa; Arthropoda; Hexapoda; Insecta;
            Pterygota; Neoptera; Endopterygota; Lepidoptera; Glossata;
            Ditrysia; Pyraloidea; Crambidae; Spilomelinae; Pycnarmon.
FEATURES             Location/Qualifiers
     source          <1..657
                     /organism="Pycnarmon pantherata"
                     /organelle="mitochondrion"
                     /mol_type="genomic DNA"
     gene            <1..>657
                     /gene="COI"
     CDS             <1..>657
                     /gene="COI"
                     /codon_start=1
                     /transl_table=5
                     /product="cytochrome oxidase subunit 1"
ORIGIN      
        1 actttatatt ttatttttgg aatttgagca ggaatagtag gaacatctct tagtttatta
       61 attcgggctg aattaggaaa tcctggatct ctaattggag atgatcaaat ttataatact
      121 atcgtaacag ctcatgcatt tattataatt ttttttatag ttatacctat tataattgga
      181 ggatttggaa attgattagt acctttaata ttaggagccc cagatatagc tttcccacga
      241 ataaataata taagattttg attattaccc ccatcattaa ctttattaat ttcaagaaga
      301 attgtagaaa atggagcagg aacaggatga acagtttacc ccccactttc atctaatatt
      361 gcccatggag gaagttctgt agatttagct attttttcct tacatttagc gggaatttca
      421 tcaattttag gagcaattaa ctttattact acaattatta atatacgaat taatggatta
      481 tcatttgatc agataccttt atttgtttga gctgtaggaa ttacagctct attattacta
      541 ctttcattac cagtattagc tggtgctatt actatacttt taacagatcg aaatttaaat
      601 acatcatttt ttgatccggc tggaggggga gatcctattt tataccaaca tttattt
//
LOCUS       Pycnarmon_panthe         657 bp    DNA     linear   UNA 29-SEP-2021
DEFINITION  Pycnarmon pantherata isolate cytochrome oxidase subunit I (COI)
            gene, partial cds; mitochondrial.
ACCESSION   urn.local...6f-dwwyr85
VERSION     urn.local...6f-dwwyr85
KEYWORDS    .
SOURCE      Pycnarmon pantherata (mitochondrion Pycnarmon pantherata)
  ORGANISM  Pycnarmon pantherata
            Eukaryota; Metazoa; Ecdysozoa; Arthropoda; Hexapoda; Insecta;
            Pterygota; Neoptera; Endopterygota; Lepidoptera; Glossata;
            Ditrysia; Pyraloidea; Crambidae; Spilomelinae; Pycnarmon.
FEATURES             Location/Qualifiers
     source          <1..657
                     /organism="Pycnarmon pantherata"
                     /organelle="mitochondrion"
                     /mol_type="genomic DNA"
     gene            <1..>657
                     /gene="COI"
     CDS             <1..>657
                     /gene="COI"
                     /codon_start=1
                     /transl_table=5
                     /product="cytochrome oxidase subunit 1"
ORIGIN      
        1 actttatatt ttatttttgg aatttgagca ggaatagtag gaacatctct tagtttatta
       61 attcgggctg aattaggaaa tcctggatct ctaattggag atgatcaaat ttataatact
      121 atcgtaacag ctcatgcatt tattataatt ttttttatag ttatacctat tataattgga
      181 ggatttggaa attgattagt acctttaata ttaggagccc cagatatagc tttcccacga
      241 ataaataata taagattttg attattaccc ccatcattaa ctttattaat ttcaagaaga
      301 attgtagaaa atggagcagg aacaggatga acagtttacc ccccactttc atctaatatt
      361 gcccatggag gaagttctgt agatttagct attttttcct tacatttagc gggaatttca
      421 tcaattttag gagcaattaa ctttattact acaattatta atatacgaat taatggatta
      481 tcatttgatc agataccttt atttgtttga gctgtaggaa ttacagctct attattacta
      541 ctttcattac cagtattagc tggtgctatt actatacttt taacagatcg aaatttaaat
      601 acatcatttt ttgatccggc tggaggggga gatcctattt tataccaaca tttattt
//
LOCUS       Pycnarmon_panthe         657 bp    DNA     linear   UNA 29-SEP-2021
DEFINITION  Pycnarmon pantherata isolate cytochrome oxidase subunit I (COI)
            gene, partial cds; mitochondrial.
ACCESSION   urn.local...6h-dwwyr85
VERSION     urn.local...6h-dwwyr85
KEYWORDS    .
SOURCE      Pycnarmon pantherata (mitochondrion Pycnarmon pantherata)
  ORGANISM  Pycnarmon pantherata
            Eukaryota; Metazoa; Ecdysozoa; Arthropoda; Hexapoda; Insecta;
            Pterygota; Neoptera; Endopterygota; Lepidoptera; Glossata;
            Ditrysia; Pyraloidea; Crambidae; Spilomelinae; Pycnarmon.
FEATURES             Location/Qualifiers
     source          <1..657
                     /organism="Pycnarmon pantherata"
                     /organelle="mitochondrion"
                     /mol_type="genomic DNA"
     gene            <1..>657
                     /gene="COI"
     CDS             <1..>657
                     /gene="COI"
                     /codon_start=1
                     /transl_table=5
                     /product="cytochrome oxidase subunit 1"
ORIGIN      
        1 actttatatt ttatttttgg aatttgagca ggaatagtag gaacatctct tagtttatta
       61 attcgggctg aattaggaaa tcctggatct ctaattggag atgatcaaat ttataatact
      121 atcgtaacag ctcatgcatt tattataatt ttttttatag ttatacctat tataattgga
      181 ggatttggaa attgattagt acctttaata ttaggagctc cagatatagc tttcccacga
      241 ataaataata taagattttg attattaccc ccatcattaa ctttattaat ttcaagaaga
      301 attgtagaaa atggagcagg aacaggatga acagtttacc ccccactttc atctaatatt
      361 gcccatggag gaagttctgt agatttagct attttttcct tacatttagc gggaatttca
      421 tcaattttag gagcaattaa ctttattact acaattatta atatacgaat taatggatta
      481 tcatttgatc agataccttt atttgtttga gctgtaggaa ttacagctct attattacta
      541 ctttcattac cagtattagc tggtgctatt actatacttt taacagatcg aaatttaaat
      601 acatcatttt ttgatccggc tggaggggga gatcctattt tataccaaca tttattt
//
LOCUS       Rehimena_phrynea         657 bp    DNA     linear   UNA 29-SEP-2021
DEFINITION  Rehimena phrynealis isolate cytochrome oxidase subunit I (COI)
            gene, partial cds; mitochondrial.
ACCESSION   urn.local...7q-dwwyr86 (modified)
VERSION     urn.local...7q-dwwyr86
KEYWORDS    .
SOURCE      Rehimena phrynealis (mitochondrion Rehimena phrynealis )
  ORGANISM  Rehimena phrynealis
            Eukaryota; Metazoa; Ecdysozoa; Arthropoda; Hexapoda; Insecta;
            Pterygota; Neoptera; Endopterygota; Lepidoptera; Glossata;
            Ditrysia; Pyraloidea; Crambidae; Spilomelinae; Rehimena.
FEATURES             Location/Qualifiers
     CDS             <1..>657
                     /gene="COI"
                     /codon_start=1
                     /transl_table=5
                     /product="cytochrome oxidase subunit I"
     gene            <1..>657
                     /gene="COI"
     source          1..654
                     /organism="Rehimena phrynealis"
                     /organelle="mitochondrion"
                     /mol_type="genomic DNA"
ORIGIN      
        1 actttatatt ttatttttgg aatttgagca ggaatagtag gaacttcatt aagattatta
       61 attcgagctg aattaggtaa tcctggatct ttaattggag atgatcaaat ttataatact
      121 atcgtcactg cccatgcatt tattataatt ttttttatgg ttatacctat tataattgga
      181 ggatttggaa attgattagt acctttaata ttaggagctc ctgatatagc atttcctcga
      241 ataaataata taagattttg attattaccc ccctcattaa tactattaat ttctagaaga
      301 atcgttgaaa acggagctgg aacaggatga acagtttacc ccccactttc atctaatatt
      361 gctcatggag gaagctcagt agacttagct attttttcct tacatttagc tggaatttca
      421 tctattttag gagcaattaa ttttattaca acaattatta atatacgaat taatggatta
      481 tcttttgatc aaataccttt atttgtatga gcagttggaa ttacagcttt actacttctt
      541 ctttcattgc cagtattagc aggagctatt acaatattat taacagatcg aaacttaaat
      601 acatcatttt ttgatccagc tggaggagga gatccaattt tatatcaaca tttattt
//
LOCUS       Rehimena_phrynea         657 bp    DNA     linear   UNA 29-SEP-2021
DEFINITION  Rehimena phrynealis isolate cytochrome oxidase subunit I (COI)
            gene, partial cds; mitochondrial.
ACCESSION   urn.local...7r-dwwyr86 (modified)
VERSION     urn.local...7r-dwwyr86
KEYWORDS    .
SOURCE      Rehimena phrynealis (mitochondrion Rehimena phrynealis )
  ORGANISM  Rehimena phrynealis
            Eukaryota; Metazoa; Ecdysozoa; Arthropoda; Hexapoda; Insecta;
            Pterygota; Neoptera; Endopterygota; Lepidoptera; Glossata;
            Ditrysia; Pyraloidea; Crambidae; Spilomelinae; Rehimena.
FEATURES             Location/Qualifiers
     CDS             <1..>657
                     /gene="COI"
                     /codon_start=1
                     /transl_table=5
                     /product="cytochrome oxidase subunit I"
     gene            <1..>657
                     /gene="COI"
     source          1..654
                     /organism="Rehimena phrynealis"
                     /organelle="mitochondrion"
                     /mol_type="genomic DNA"
ORIGIN      
        1 actttatatt ttatttttgg aatttgagca ggaatagtag gaacttcatt aagattatta
       61 attcgagctg aattaggtaa tcctggatct ttaattggag atgatcaaat ttataatact
      121 atcgtcactg cccatgcatt tattataatt ttttttatgg ttatacctat tataattgga
      181 ggatttggaa attgattagt acctttaata ttaggagctc ctgatatagc atttcctcga
      241 ataaataata taagattttg attattaccc ccctcattaa tactattaat ttctagaaga
      301 atcgttgaaa acggagctgg aacaggatga acagtttacc ccccactttc atctaatatt
      361 gctcatggag gaagctcagt agacttagct attttttcct tacatttagc tggaatttca
      421 tctattttag gagcaattaa ttttattaca acaattatta atatacaaat taatggatta
      481 tcttttgatc aaataccttt atttgtatga gcagttggaa ttacagcttt actacttctt
      541 ctttcattgc cagtattagc aggagctatt acaatattat taacagatcg aaacttaaat
      601 acatcatttt ttgatccagc tggaggaggg gatccaattt tatatcaaca tttattt
//
LOCUS       Rehimena_phrynea         657 bp    DNA     linear   UNA 29-SEP-2021
DEFINITION  Rehimena phrynealis isolate cytochrome oxidase subunit I (COI)
            gene, partial cds; mitochondrial.
ACCESSION   urn.local...7s-dwwyr86 (modified)
VERSION     urn.local...7s-dwwyr86
KEYWORDS    .
SOURCE      Rehimena phrynealis (mitochondrion Rehimena phrynealis )
  ORGANISM  Rehimena phrynealis
            Eukaryota; Metazoa; Ecdysozoa; Arthropoda; Hexapoda; Insecta;
            Pterygota; Neoptera; Endopterygota; Lepidoptera; Glossata;
            Ditrysia; Pyraloidea; Crambidae; Spilomelinae; Rehimena.
FEATURES             Location/Qualifiers
     CDS             <1..>657
                     /gene="COI"
                     /codon_start=1
                     /transl_table=5
                     /product="cytochrome oxidase subunit I"
     gene            <1..>657
                     /gene="COI"
     source          1..654
                     /organism="Rehimena phrynealis"
                     /organelle="mitochondrion"
                     /mol_type="genomic DNA"
ORIGIN      
        1 actttatatt ttatttttgg aatttgagca ggaatagtag gaacttcatt aagattatta
       61 attcgagctg aattaggtaa tcctggatct ttaattggag atgatcaaat ttataatact
      121 atcgtcactg cccatgcatt tattataatt ttttttatgg ttatacctat tataattgga
      181 ggatttggaa attgattagt acctttaata ttaggagctc ctgatatagc atttcctcga
      241 ataaataata taagattttg attattaccc ccctcattaa tactattaat ttctagaaga
      301 atcgttgaaa acggagctgg aacaggatga acagtttacc ccccactttc atctaatatt
      361 gctcatggag gaagctcagt agacttagct attttttcct tacatttagc tggaatttca
      421 tctattttag gagcaattaa ttttattaca acaattatta atatgcgaat taatggatta
      481 tcttttgatc aaataccttt atttgtatga gcagttggaa ttacagcttt actacttctt
      541 ctttcattac cagtattagc aggagctatt acaatattat taacagatcg aaacttaaat
      601 acatcatttt ttgatccagc tggaggagga gatccaattt tatatcaaca tttattt
//
LOCUS       Rehimena_phrynea         657 bp    DNA     linear   UNA 29-SEP-2021
DEFINITION  Rehimena phrynealis isolate cytochrome oxidase subunit I (COI)
            gene, partial cds; mitochondrial.
ACCESSION   urn.local...7t-dwwyr86 (modified)
VERSION     urn.local...7t-dwwyr86
KEYWORDS    .
SOURCE      Rehimena phrynealis (mitochondrion Rehimena phrynealis )
  ORGANISM  Rehimena phrynealis
            Eukaryota; Metazoa; Ecdysozoa; Arthropoda; Hexapoda; Insecta;
            Pterygota; Neoptera; Endopterygota; Lepidoptera; Glossata;
            Ditrysia; Pyraloidea; Crambidae; Spilomelinae; Rehimena.
FEATURES             Location/Qualifiers
     CDS             <1..>657
                     /gene="COI"
                     /codon_start=1
                     /transl_table=5
                     /product="cytochrome oxidase subunit I"
     gene            <1..>657
                     /gene="COI"
     source          1..654
                     /organism="Rehimena phrynealis"
                     /organelle="mitochondrion"
                     /mol_type="genomic DNA"
ORIGIN      
        1 actttatatt ttatttttgg aatttgagca ggaatagtag gaacttcatt aagattatta
       61 attcgagctg aattaggtaa tcctggatct ttaattggag atgatcaaat ttataatact
      121 atcgtcactg cccatgcatt tattataatt ttttttatgg ttatacctat tataattgga
      181 ggatttggaa attgattagt acctttaata ttaggagctc ctgatatagc atttcctcga
      241 ataaataata taagattttg attattaccc ccctcattaa tactattaat ttctagaaga
      301 atcgttgaaa acggagctgg aacaggatga acagtttacc ccccactttc atctaatatt
      361 gctcatggag gaagctcagt agacttagct attttttcct tacatttagc tggaatttca
      421 tctattttag gagcaattaa ttttattaca acaattatta atatacgaat taatggatta
      481 tcttttgatc aaataccttt atttgtatga gcagttggaa ttacagcttt actacttctt
      541 ctttcattac cagtattagc aggagctatt acaatattat taacagatcg aaacttaaat
      601 acatcatttt ttgatccagc tggaggagga gatccaattt tatatcaaca tttattt
//
LOCUS       Sitochroa_paleal         657 bp    DNA     linear   UNA 29-SEP-2021
DEFINITION  Sitochroa palealis isolate cytochrome oxidase subunit I (COI) gene,
            partial cds; mitochondrial.
ACCESSION   urn.local...6j-dwwyr85
VERSION     urn.local...6j-dwwyr85
KEYWORDS    .
SOURCE      Sitochroa palealis (mitochondrion Sitochroa palealis )
  ORGANISM  Sitochroa palealis
            Eukaryota; Metazoa; Ecdysozoa; Arthropoda; Hexapoda; Insecta;
            Pterygota; Neoptera; Endopterygota; Lepidoptera; Glossata;
            Ditrysia; Pyraloidea; Crambidae; Pyraustunae; Sitochroa.
FEATURES             Location/Qualifiers
     source          <1..>657
                     /organism="Sitochroa palealis"
                     /organelle="mitochondrion"
                     /mol_type="genomic DNA"
     gene            <1..>657
                     /gene="COX1"
     CDS             <1..>657
                     /gene="COX1"
                     /codon_start=1
                     /transl_table=5
                     /product="cytochrome c oxidase subunit I"
ORIGIN      
        1 actttatatt ttatttttgg aatttgaaga ggaatagtag gaacatcttt aagacttcta
       61 attcgtgctg aattaggaaa tccaggatca ttaattggag atgatcaaat ttataataca
      121 attgtaacag ctcatgcatt tattataatt ttttttatag ttatacctat tataattgga
      181 ggatttggaa attgattagt ccctcttata ttaggagctc ctgatatagc attcccacga
      241 ataaataata taagattttg attattacct ccatcattaa ctcttttaat ttcaagaaga
      301 attgttgaaa atggagcagg aactggatga acagtttatc cccccctttc atcaaatatt
      361 gctcatggtg gtagatcagt tgatttagca attttttctt tacatttagc aggaatttca
      421 tcaattttag gagctattaa ttttattact acaattatta atatacgagt taatggaata
      481 tcatttgatc aaataccatt atttgtttga gcagttggaa ttactgcttt acttttatta
      541 ctttctttac ctgttttagc tggtgctatt actatacttt taactgatcg aaatttaaat
      601 acatcatttt ttgatcctgc tggaggagga gatccaattc tttatcaaca tttattt
//
LOCUS       Sitochroa_paleal         657 bp    DNA     linear   UNA 29-SEP-2021
DEFINITION  Sitochroa palealis isolate cytochrome oxidase subunit I (COI) gene,
            partial cds; mitochondrial.
ACCESSION   urn.local...6k-dwwyr85
VERSION     urn.local...6k-dwwyr85
KEYWORDS    .
SOURCE      Sitochroa palealis (mitochondrion Sitochroa palealis )
  ORGANISM  Sitochroa palealis
            Eukaryota; Metazoa; Ecdysozoa; Arthropoda; Hexapoda; Insecta;
            Pterygota; Neoptera; Endopterygota; Lepidoptera; Glossata;
            Ditrysia; Pyraloidea; Crambidae; Pyraustunae; Sitochroa.
FEATURES             Location/Qualifiers
     source          <1..>657
                     /organism="Sitochroa palealis"
                     /organelle="mitochondrion"
                     /mol_type="genomic DNA"
     gene            <1..>657
                     /gene="COX1"
     CDS             <1..>657
                     /gene="COX1"
                     /codon_start=1
                     /transl_table=5
                     /product="cytochrome c oxidase subunit I"
ORIGIN      
        1 actttatatt ttatttttgg aatttgaaga ggaatagtag gaacatcttt aagacttcta
       61 attcgtgctg aattaggaaa tccaggatca ttaattggag atgatcaaat ttataataca
      121 attgtaacag ctcatgcatt tattataatt ttttttatag ttatacctat tataattgga
      181 ggatttggaa attgattagt ccctcttata ttaggagctc ctgatatagc attcccacga
      241 ataaataata taagattttg attattacct ccatcattaa ctcttttaat ttcaagaaga
      301 attgttgaaa atggagcagg aactggatga acagtttatc cccccctttc atcaaatatt
      361 gctcatggtg gtagatcagt tgatttagca attttttctt tacatttagc aggaatttca
      421 tcaattttag gagctattaa ttttattact acaattatta atatacgagt taatggaata
      481 tcatttgatc aaataccatt atttgtttga gcagttggaa ttactgcttt acttttatta
      541 ctttctttac ctgttttagc tggtgctatt actatacttt taactgatcg aaatttaaat
      601 acatcatttt ttgatcctgc tggaggagga gatccaattc tttatcaaca tttattt
//
LOCUS       Sitochroa_vertic         657 bp    DNA     linear   UNA 29-SEP-2021
DEFINITION  Sitochroa verticalis isolate cytochrome oxidase subunit I (COI)
            gene, partial cds; mitochondrial .
ACCESSION   urn.local...6m-dwwyr85
VERSION     urn.local...6m-dwwyr85
KEYWORDS    .
SOURCE      Sitochroa verticalis (mitochondrion Sitochroa verticalis)
  ORGANISM  Sitochroa verticalis
            Eukaryota; Metazoa; Ecdysozoa; Arthropoda; Hexapoda; Insecta;
            Pterygota; Neoptera; Endopterygota; Lepidoptera; Glossata;
            Ditrysia; Pyraloidea; Crambidae; Pyraustunae; Sitochroa.
FEATURES             Location/Qualifiers
     CDS             <1..>657
                     /gene="COX1"
                     /codon_start=1
                     /transl_table=5
                     /product="cytochrome c oxidase subunit I"
     gene            <1..>657
                     /gene="COX1"
     source          1..>657
                     /organism="Sitochroa verticalis"
                     /organelle="mitochondrion"
                     /mol_type="genomic DNA"
                     /country="China"
ORIGIN      
        1 acattatatt ttatttttgg aatttgaaga ggaatagtag gaacatcttt aagacttcta
       61 attcgtgctg aattaggaaa tccaggatca ttaattggag atgatcaaat ttataataca
      121 attgttacag ctcatgcatt tattataatt ttttttatag taataccaat tataattgga
      181 ggatttggaa attgattagt tccccttata ttaggagccc ccgatatagc attcccccga
      241 ataaataata taagattttg attattaccc ccctccttaa ctcttttaat ttcaagaaga
      301 atcgttgaaa atggagcagg aaccggatga acagtatacc cccctctttc atcaaatatt
      361 gcccatggtg gaagatcagt tgatttagca atcttttccc ttcatctagc tggaatttca
      421 tcaattttag gggccattaa ttttattact acgattatta atatacgaat taatggaata
      481 tcatttgatc aaataccatt atttgtatga gcggtaggaa ttactgcttt acttttatta
      541 ctttctttac ctgttttagc tggtgctatt actatacttt taactgatcg aaatttaaat
      601 acatcatttt ttgatcctgc tggaggagga gatccaattc tttaccaaca tttattc
//
LOCUS       Spoladea_recurva         657 bp    DNA     linear   UNA 29-SEP-2021
DEFINITION  Spoladea recurvalis isolate cytochrome oxidase subunit I (COI)
            gene, partial cds; mitochondrial.
ACCESSION   urn.local...6o-dwwyr85
VERSION     urn.local...6o-dwwyr85
KEYWORDS    .
SOURCE      Spoladea recurvalis (mitochondrion Spoladea recurvalis)
  ORGANISM  Spoladea recurvalis
            Eukaryota; Metazoa; Ecdysozoa; Arthropoda; Hexapoda; Insecta;
            Pterygota; Neoptera; Endopterygota; Lepidoptera; Glossata;
            Ditrysia; Pyraloidea; Crambidae; Spilomelinae; Spoladea.
FEATURES             Location/Qualifiers
     source          <1..657
                     /organism="Spoladea recurvalis"
                     /organelle="mitochondrion"
                     /mol_type="genomic DNA"
     gene            <1..>657
                     /gene="COI"
     CDS             <1..>657
                     /gene="COI"
                     /codon_start=1
                     /transl_table=5
                     /product="cytochrome c oxidase subunit I"
ORIGIN      
        1 actttatatt ttatttttgg tatttgagca ggaatagtag gaacatcttt aagtttacta
       61 attcgagctg aattaggaaa tcccggatcc ttaattggag atgatcaaat ttacaatact
      121 attgtaacag cccatgcttt cattataatt ttttttatag ttataccaat tataattgga
      181 ggattcggaa attgattagt acctttaata ttaggagctc cagatatggc tttcccacga
      241 ataaataata taagattttg attattacct ccttctttaa ctttattaat ttctagaagt
      301 attgttgaaa acggagctgg aacaggatga acagtttacc ccccactttc atctaatatt
      361 gctcatggag gaagatcagt agacttagct attttttctt tacatttagc aggaatttct
      421 tcaattttag gagcaattaa ttttattaca actattatta atatacgaat taatggttta
      481 caatttgatc aaataccttt atttgtctga gctgttggaa ttacagcttt attactctta
      541 ctttcattac cagttttagc aggtgctatt acaatacttt taactgatcg taatttaaat
      601 acttcctttt ttgacccagc tggaggagga gatcctattc tttatcaaca tttattc
//
LOCUS       Syllepte_invalid         657 bp    DNA     linear   UNA 29-SEP-2021
DEFINITION  Syllepte invalidalis isolate cytochrome oxidase subunit I (COI)
            gene, partial cds; mitochondrial.
ACCESSION   urn.local...6s-dwwyr85
VERSION     urn.local...6s-dwwyr85
KEYWORDS    .
SOURCE      Syllepte invalidalis (mitochondrion Syllepte invalidalis )
  ORGANISM  Syllepte invalidalis
            Eukaryota; Metazoa; Ecdysozoa; Arthropoda; Hexapoda; Insecta;
            Pterygota; Neoptera; Endopterygota; Lepidoptera; Glossata;
            Ditrysia; Pyraloidea; Crambidae; Spilomelinae; Syllepte.
FEATURES             Location/Qualifiers
     CDS             <1..>657
                     /gene="COI"
                     /codon_start=1
                     /transl_table=5
                     /product="cytochrome oxidase subunit 1"
     gene            <1..>657
                     /gene="COI"
     source          <1..657
                     /organism="Syllepte invalidalis"
                     /organelle="mitochondrion"
                     /mol_type="genomic DNA"
ORIGIN      
        1 actttatatt ttatttttgg aatttgggca ggaatagtcg gaacatcttt aagtttatta
       61 attcgagctg aattaggaaa tccaggttct ttaattggaa atgatcaaat ctataatacc
      121 attgtaacag ctcatgcatt tattataatt ttttttatag taataccaat tataattgga
      181 ggatttggaa attgattagt tccattgata ctaggagctc ctgatatagc tttcccccga
      241 ataaataata taagattttg attattacct ccttcattaa cacttttaat ttctagaaga
      301 attgttgaaa atggagctgg aacaggatga acagtgtacc ccccactttc atctaatatt
      361 gctcatggag gaagatctgt agatttagcc attttttcat tacatttagc tggtatttca
      421 tcaattttag gagcaattaa ttttattaca acaattatta atatacgaat taatggttta
      481 tcatttgatc aaatgccttt atttgtttga gctgtaggta ttactgccct tttattactt
      541 ctttctttac ctgtattagc gggagcaatt actatacttt taactgatcg taatttaaat
      601 acatcatttt ttgatcctgc tggtggagga gatccaattc tttaccaaca tttattt
//
LOCUS       Syllepte_invalid         657 bp    DNA     linear   UNA 29-SEP-2021
DEFINITION  Syllepte invalidalis isolate cytochrome oxidase subunit I (COI)
            gene, partial cds; mitochondrial.
ACCESSION   urn.local...6t-dwwyr85
VERSION     urn.local...6t-dwwyr85
KEYWORDS    .
SOURCE      Syllepte invalidalis (mitochondrion Syllepte invalidalis )
  ORGANISM  Syllepte invalidalis
            Eukaryota; Metazoa; Ecdysozoa; Arthropoda; Hexapoda; Insecta;
            Pterygota; Neoptera; Endopterygota; Lepidoptera; Glossata;
            Ditrysia; Pyraloidea; Crambidae; Spilomelinae; Syllepte.
FEATURES             Location/Qualifiers
     CDS             <1..>657
                     /gene="COI"
                     /codon_start=1
                     /transl_table=5
                     /product="cytochrome oxidase subunit 1"
     gene            <1..>657
                     /gene="COI"
     source          <1..657
                     /organism="Syllepte invalidalis"
                     /organelle="mitochondrion"
                     /mol_type="genomic DNA"
ORIGIN      
        1 actttatatt ttatttttgg aatttgggca ggaatagtcg gaacatcttt aagtttatta
       61 attcgagctg aattaggaaa tccaggttct ttaattggaa atgatcaaat ctataatacc
      121 attgtaacag ctcatgcatt tattataatt ttttttatag taataccaat tataattgga
      181 ggatttggaa attgattagt tccattgata ctaggagctc ctgatatagc tttcccccga
      241 ataaataata taagattttg attgttacct ccttcattaa cacttttaat ttctagaaga
      301 attgttgaaa atggagctgg aacaggatga acagtgtacc ccccactttc atctaatatt
      361 gctcatggag gaagatctgt agatttagcc attttttcat tacatttagc tggtatttca
      421 tcaattttag gagcaattaa ttttattaca acaattatta atatacgaat taatggttta
      481 tcatttgatc aaatgccttt atttgtttga gctgtaggta ttactgccct tttattactt
      541 ctttctttac ctgtattagc gggagcaatt actatacttt taactgatcg taatttaaat
      601 acatcatttt ttgatcctgc tggtggagga gatccaattc tttaccaaca tttattt
//
LOCUS       Syllepte_invalid         657 bp    DNA     linear   UNA 29-SEP-2021
DEFINITION  Syllepte invalidalis isolate cytochrome oxidase subunit I (COI)
            gene, partial cds; mitochondrial.
ACCESSION   urn.local...6u-dwwyr85
VERSION     urn.local...6u-dwwyr85
KEYWORDS    .
SOURCE      Syllepte invalidalis (mitochondrion Syllepte invalidalis )
  ORGANISM  Syllepte invalidalis
            Eukaryota; Metazoa; Ecdysozoa; Arthropoda; Hexapoda; Insecta;
            Pterygota; Neoptera; Endopterygota; Lepidoptera; Glossata;
            Ditrysia; Pyraloidea; Crambidae; Spilomelinae; Syllepte.
FEATURES             Location/Qualifiers
     CDS             <1..>657
                     /gene="COI"
                     /codon_start=1
                     /transl_table=5
                     /product="cytochrome oxidase subunit 1"
     gene            <1..>657
                     /gene="COI"
     source          <1..657
                     /organism="Syllepte invalidalis"
                     /organelle="mitochondrion"
                     /mol_type="genomic DNA"
ORIGIN      
        1 actttatatt ttatttttgg aatttgggca ggaatagtcg gaacatcttt aagtttatta
       61 attcgagctg aattaggaaa tccaggttct ttaattggaa atgatcaaat ctataatacc
      121 attgtaacag ctcatgcatt tattataatt ttttttatag taataccaat tataattgga
      181 ggatttggaa attgattagt tccattgata ctaggagctc ctgatatagc tttcccccga
      241 ataaataata taagattttg attattacct ccttcattaa cacttttaat ttctagaaga
      301 attgttgaaa atggagctgg aacaggatga acagtgtacc ccccactttc atctaatatt
      361 gctcatggag gaagatctgt agatttagcc attttttcat tacatttagc tggtatttca
      421 tcaattttag gagcaattaa ttttattaca acaattatta atatacgaat taatggttta
      481 tcatttgatc aaatgccttt atttgtttga gctgtaggta ttactgccct tttattactt
      541 ctttctttac ctgtattagc gggagcaatt actatacttt taactgatcg taatttaaat
      601 acatcatttt ttgatcctgc tggtggagga gatccaattc tttaccaaca tttattt
//
LOCUS       Syllepte_invalid         657 bp    DNA     linear   UNA 29-SEP-2021
DEFINITION  Syllepte invalidalis isolate cytochrome oxidase subunit I (COI)
            gene, partial cds; mitochondrial.
ACCESSION   urn.local...6v-dwwyr85
VERSION     urn.local...6v-dwwyr85
KEYWORDS    .
SOURCE      Syllepte invalidalis (mitochondrion Syllepte invalidalis )
  ORGANISM  Syllepte invalidalis
            Eukaryota; Metazoa; Ecdysozoa; Arthropoda; Hexapoda; Insecta;
            Pterygota; Neoptera; Endopterygota; Lepidoptera; Glossata;
            Ditrysia; Pyraloidea; Crambidae; Spilomelinae; Syllepte.
FEATURES             Location/Qualifiers
     CDS             <1..>657
                     /gene="COI"
                     /codon_start=1
                     /transl_table=5
                     /product="cytochrome oxidase subunit 1"
     gene            <1..>657
                     /gene="COI"
     source          <1..657
                     /organism="Syllepte invalidalis"
                     /organelle="mitochondrion"
                     /mol_type="genomic DNA"
ORIGIN      
        1 actttatatt ttatttttgg aatttgggca ggaatagtcg gaacatcttt aagtttatta
       61 attcgagctg aattaggaaa tccaggttct ttaattggaa atgatcaaat ctataatacc
      121 attgtaacag ctcatgcatt tattataatt ttttttatag taataccaat tataattgga
      181 ggatttggaa attgattagt tccattgata ctaggagctc ctgatatagc tttcccccga
      241 ataaataata taagattttg attattacct ccttcattaa cacttttaat ttctagaaga
      301 attgttgaaa atggagctgg aacaggatga acagtgtacc ccccactttc atctaatatt
      361 gctcatggag gaagatctgt agatttagcc attttttcat tacatttagc tggtatttca
      421 tcaattttag gagcaattaa ttttattaca acaattatta atatacgaat taatggttta
      481 tcatttgatc aaatgccttt atttgtttga gctgtaggta ttactgccct tttattactt
      541 ctttctttac ctgtattagc gggagcaatt actatacttt taactgatcg taatttaaat
      601 acatcatttt ttgatcctgc tggtggagga gatccaattc tttaccaaca tttattt
//
LOCUS       Syllepte_taiwana         657 bp    DNA     linear   UNA 29-SEP-2021
DEFINITION  Syllepte taiwanalis isolate cytochrome oxidase subunit I (COI)
            gene, partial cds; mitochondrial.
ACCESSION   urn.local...6y-dwwyr85 (modified)
VERSION     urn.local...6y-dwwyr85
KEYWORDS    .
SOURCE      Syllepte taiwanalis (mitochondrion Syllepte taiwanalis )
  ORGANISM  Syllepte taiwanalis
            Eukaryota; Metazoa; Ecdysozoa; Arthropoda; Hexapoda; Insecta;
            Pterygota; Neoptera; Endopterygota; Lepidoptera; Glossata;
            Ditrysia; Pyraloidea; Crambidae; Spilomelinae; Syllepte.
FEATURES             Location/Qualifiers
     CDS             <1..>657
                     /gene="COI"
                     /codon_start=1
                     /transl_table=5
                     /product="cytochrome oxidase subunit 1"
     gene            <1..>657
                     /gene="COI"
     source          <1..657
                     /organelle="mitochondrion"
                     /mol_type="genomic DNA"
                     /organism="Syllepte taiwanalis"
ORIGIN      
        1 actttatatt ttatttttgg aatttgagca ggaatagtag gaacctcttt aagattatta
       61 atccgagctg aattaggtaa tccaggttca ttaattggtg atgatcaaat ttataacact
      121 attgtaacag ctcatgcatt tattataatt ttttttatag ttatacctat tataattgga
      181 ggatttggaa attgattaat tcctttaata ttaggagcac cagatatagc ttttcctcga
      241 ataaataata taagattttg acttctacct ccatcattaa ctttattaat ttctagaaga
      301 attgttgaaa atggagccgg gacaggatga acagtgtacc cccccctttc atctaacatt
      361 gctcacggag gaagatcagt agatttagct attttttctt tacatttagc tggaatttct
      421 tctattttgg gtgcaattaa ttttattaca acaattatta acatacgaat taatggatta
      481 tcttttgatc aaatacctct atttgtttga gctgtaggaa ttacagcttt attattactt
      541 ctttctttac cagtattagc tggtgcaatt accatacttt taactgatcg taatttaaat
      601 acttcatttt ttgatcctgc tggaggagga gatcctattc tttatcaaca tttattt
//
LOCUS       Syllepte_taiwana         657 bp    DNA     linear   UNA 29-SEP-2021
DEFINITION  Syllepte taiwanalis isolate cytochrome oxidase subunit I (COI)
            gene, partial cds; mitochondrial.
ACCESSION   urn.local...70-dwwyr85 (modified)
VERSION     urn.local...70-dwwyr85
KEYWORDS    .
SOURCE      Syllepte taiwanalis (mitochondrion Syllepte taiwanalis )
  ORGANISM  Syllepte taiwanalis
            Eukaryota; Metazoa; Ecdysozoa; Arthropoda; Hexapoda; Insecta;
            Pterygota; Neoptera; Endopterygota; Lepidoptera; Glossata;
            Ditrysia; Pyraloidea; Crambidae; Spilomelinae; Syllepte.
FEATURES             Location/Qualifiers
     CDS             <1..>657
                     /gene="COI"
                     /codon_start=1
                     /transl_table=5
                     /product="cytochrome oxidase subunit 1"
     gene            <1..>657
                     /gene="COI"
     source          <1..657
                     /organelle="mitochondrion"
                     /mol_type="genomic DNA"
                     /organism="Syllepte taiwanalis"
ORIGIN      
        1 actttatatt ttatttttgg aatttgagca ggaatagtag gaacctcttt aagattatta
       61 atccgagctg aattaggtaa tccaggttca ttaattggtg atgatcaaat ttataacact
      121 attgtaacag ctcatgcatt tattataatt ttttttatag ttatacctat tataattgga
      181 ggatttggaa attgattaat tcctttaata ttaggagcac cagatatagc ttttcctcga
      241 ataaataata taagattttg acttctacct ccatcattaa ctttattaat ttctagaaga
      301 attgttgaaa atggagccgg gacaggatga acagtgtacc cccccctttc atctaacatt
      361 gctcacggag gaagatcagt agatttagct attttttctt tacatttagc tggaatttct
      421 tctattttgg gtgcaattaa ttttattaca acaattatta acatacgaat taatggatta
      481 tcttttgatc aaatacctct atttgtttga gctgtaggaa ttacagcttt attattactt
      541 ctttctttac cagtattagc tggtgcaatt accatacttt taactgatcg taatttaaat
      601 acttcatttt ttgatcctgc tggaggagga gatcctattc tttatcaaca tttattt
//
LOCUS       Syllepte_taiwana         657 bp    DNA     linear   UNA 29-SEP-2021
DEFINITION  Syllepte taiwanalis isolate cytochrome oxidase subunit I (COI)
            gene, partial cds; mitochondrial.
ACCESSION   urn.local...71-dwwyr85 (modified)
VERSION     urn.local...71-dwwyr85
KEYWORDS    .
SOURCE      Syllepte taiwanalis (mitochondrion Syllepte taiwanalis )
  ORGANISM  Syllepte taiwanalis
            Eukaryota; Metazoa; Ecdysozoa; Arthropoda; Hexapoda; Insecta;
            Pterygota; Neoptera; Endopterygota; Lepidoptera; Glossata;
            Ditrysia; Pyraloidea; Crambidae; Spilomelinae; Syllepte.
FEATURES             Location/Qualifiers
     CDS             <1..>657
                     /gene="COI"
                     /codon_start=1
                     /transl_table=5
                     /product="cytochrome oxidase subunit 1"
     gene            <1..>657
                     /gene="COI"
     source          <1..657
                     /organelle="mitochondrion"
                     /mol_type="genomic DNA"
                     /organism="Syllepte taiwanalis"
ORIGIN      
        1 actttatatt ttatttttgg aatttgagca ggaatagtag gaacctcttt aagattatta
       61 atccgagctg aattaggtaa tccaggttca ttaattggtg atgatcaaat ttataacact
      121 attgtaacag ctcatgcatt tattataatt ttttttatag ttatacctat tataattgga
      181 ggatttggaa attgattaat tcctttaata ttaggagcac cagatatagc ttttcctcga
      241 ataaataata taagattttg acttctacct ccatcattaa ctttattaat ttctagaaga
      301 attgttgaaa atggagccgg gacaggatga acagtgtacc cccccctttc atctaacatt
      361 gctcacggag gaagatcagt agatttagct attttttctt tacatttagc tggaatttct
      421 tctattttgg gtgcaattaa ttttattaca acaattatta acatacgaat taatggatta
      481 tcttttgatc aaatacctct atttgtttga gctgtaggaa ttacagcttt attattactt
      541 ctttctttac cagtattagc tggtgcaatt accatacttt taactgatcg taatttaaat
      601 acttcatttt ttgatcctgc tggaggagga gatcctattc tttatcaaca tttattt
//
LOCUS       Syllepte_taiwana         657 bp    DNA     linear   UNA 29-SEP-2021
DEFINITION  Tabidia strigiferalis isolate cytochrome oxidase subunit I (COI)
            gene, partial cds; mitochondrial.
ACCESSION   urn.local...3z-dwwyr82 (modified)
VERSION     urn.local...3z-dwwyr82
KEYWORDS    .
SOURCE      Tabidia strigiferalis (mitochondrion Tabidia strigiferalis )
  ORGANISM  Tabidia strigiferalis
            Eukaryota; Metazoa; Ecdysozoa; Arthropoda; Hexapoda; Insecta;
            Pterygota; Neoptera; Endopterygota; Lepidoptera; Glossata;
            Ditrysia; Pyraloidea; Crambidae; Spilomelinae; Tabidia.
FEATURES             Location/Qualifiers
     CDS             <1..>657
                     /gene="COI"
                     /codon_start=1
                     /transl_table=5
                     /product="cytochrome oxidase subunit 1"
     gene            <1..>657
                     /gene="COI"
     source          <1..657
                     /organism="Tabidia strigiferalis"
                     /organelle="mitochondrion"
                     /mol_type="genomic DNA"
ORIGIN      
        1 acattatatt tcatttttgg aatttgagca ggaatagtag gaacatccct aagattatta
       61 attcgagcag aattaggaaa tcctggatca ttaattggag atgatcaaat ttataatacc
      121 attgtaacag ctcatgcatt cattataatt ttttttatag ttataccaat tataattgga
      181 ggatttggaa actgattagt acccttaata ttaggagctc cagatatagc attccctcga
      241 ataaataata taagattttg actcctaccc ccatcattaa ttcttttaat ttctagaaga
      301 atcgtagaaa atggagcagg aacaggatga acagtgtacc ccccactttc atctaatatt
      361 gctcatggag gaagatcagt agatttagct atcttttccc tacatttagc aggaatttct
      421 tcaattttag gagcaattaa ttttattaca acaattatta atatacgaat taatggatta
      481 tcatttgatc aaataccttt atttgtttga gctgtaggaa ttacagcctt attactactt
      541 ttatccttac ctgtattagc gggagcaatt acaatacttt taactgatcg aaatttaaat
      601 acatcatttt ttgacccagc aggaggagga gatcctatct tatatcaaca tttattt
//
LOCUS       Tylostega_pectin         657 bp    DNA     linear   UNA 29-SEP-2021
DEFINITION  Tylostega pectinata isolate cytochrome oxidase subunit I (COI)
            gene, partial cds; mitochondrial.
ACCESSION   urn.local...2s-dwwyr81
VERSION     urn.local...2s-dwwyr81
KEYWORDS    .
SOURCE      Tylostega pectinata (mitochondrion Tylostega pectinata )
  ORGANISM  Tylostega pectinata
            Eukaryota; Metazoa; Ecdysozoa; Arthropoda; Hexapoda; Insecta;
            Pterygota; Neoptera; Endopterygota; Lepidoptera; Glossata;
            Ditrysia; Pyraloidea; Crambidae; Spilomelinae; Tylostega.
FEATURES             Location/Qualifiers
     CDS             <1..>657
                     /gene="COI"
                     /codon_start=1
                     /transl_table=5
                     /product="cytochrome oxidase subunit 1"
     gene            <1..>657
                     /gene="COI"
     source          1..657
                     /organism="Tylostega pectinata"
                     /organelle="mitochondrion"
                     /mol_type="genomic DNA"
ORIGIN      
        1 actttatatt ttatttttgg aatttgagca ggaatagtag gaacatcttt aagattacta
       61 attcgtgctg aattaggtac ccccggatct ttaattggag atgatcaaat ttataacact
      121 attgttacta ctcatgcatt tattataatt ttttttatag ttataccaat tataattgga
      181 ggatttggta attgattaat tcctttaata ttaggagccc ctgatatagc tttccctcga
      241 ataaataata taagattttg attattaccc ccttctttaa ctttactaat ttccagaaga
      301 attgtagaaa atggagctgg aactggatga acagtttacc cccctctctc atcaaacatt
      361 gctcatggag gaagttcagt agatttagct attttttcac ttcatttagc tggaatctct
      421 tctattttag gggctattaa ttttattact actattatta atatacgaat taatggatta
      481 atatttgatc aaataccttt atttgtttga gcagttggat taactgcttt attattatta
      541 ctttcattac cagttttagc aggtgctatt actatattat taacagatcg aaatttaaat
      601 acttcttttt ttgacccagc tggaggagga gatcctattt tataccaaca tttattt
//
LOCUS       Tylostega_pectin         657 bp    DNA     linear   UNA 29-SEP-2021
DEFINITION  Tylostega pectinata isolate cytochrome oxidase subunit I (COI)
            gene, partial cds; mitochondrial.
ACCESSION   urn.local...2t-dwwyr81
VERSION     urn.local...2t-dwwyr81
KEYWORDS    .
SOURCE      Tylostega pectinata (mitochondrion Tylostega pectinata )
  ORGANISM  Tylostega pectinata
            Eukaryota; Metazoa; Ecdysozoa; Arthropoda; Hexapoda; Insecta;
            Pterygota; Neoptera; Endopterygota; Lepidoptera; Glossata;
            Ditrysia; Pyraloidea; Crambidae; Spilomelinae; Tylostega.
FEATURES             Location/Qualifiers
     CDS             <1..>657
                     /gene="COI"
                     /codon_start=1
                     /transl_table=5
                     /product="cytochrome oxidase subunit 1"
     gene            <1..>657
                     /gene="COI"
     source          1..657
                     /organism="Tylostega pectinata"
                     /organelle="mitochondrion"
                     /mol_type="genomic DNA"
ORIGIN      
        1 actttatatt ttatttttgg aatttgagca ggaatagtag gaacatcttt aagattacta
       61 attcgtgctg aattaggtac ccccggatct ttaattggag atgatcaaat ttataacact
      121 attgttacta ctcatgcatt tattataatt ttttttatag ttataccaat tataattgga
      181 ggatttggta attgattaat tcctttaata ttaggagccc ctgatatagc tttccctcga
      241 ataaataata taagattttg attattaccc ccttctttaa ctttactaat ttccagaaga
      301 attgtagaaa atggagctgg aactggatga acagtttacc cccctctctc atcaaacatt
      361 gctcatggag gaagttcagt agatttagct attttttcac ttcatttagc tggaatctct
      421 tctattttag gggctattaa ttttattact actattatta atatacgaat taatggatta
      481 atatttgatc aaataccttt atttgtttga gcagttggat taactgcttt attattatta
      541 ctttcattac cagttttagc aggtgctatt actatattat taacagatcg aaatttaaat
      601 acttcttttt ttgacccagc tggaggagga gatcctattt tataccaaca tttattt
//
LOCUS       Tylostega_serrat         657 bp    DNA     linear   UNA 29-SEP-2021
DEFINITION  Tylostega serrata isolate cytochrome oxidase subunit I (COI) gene,
            partial cds; mitochondrial .
ACCESSION   urn.local...60-dwwyr84
VERSION     urn.local...60-dwwyr84
KEYWORDS    .
SOURCE      Tylostega serrata (mitochondrion Tylostega serrata)
  ORGANISM  Tylostega serrata
            Eukaryota; Metazoa; Ecdysozoa; Arthropoda; Hexapoda; Insecta;
            Pterygota; Neoptera; Endopterygota; Lepidoptera; Glossata;
            Ditrysia; Pyraloidea; Crambidae; Spilomelinae; Tylostega.
FEATURES             Location/Qualifiers
     source          1..657
                     /organism="Tylostega serrata"
                     /organelle="mitochondrion"
                     /mol_type="genomic DNA"
     gene            <1..>657
                     /gene="COI"
     CDS             <1..>657
                     /gene="COI"
                     /codon_start=1
                     /transl_table=5
                     /product="cytochrome oxidase subunit 1"
ORIGIN      
        1 actttatatt ttatttttgg aatttgagca ggaatagtag gaacatcttt aagattgcta
       61 attcgtgctg aattaggtac ccccggatct ttaattggag atgatcaaat ttacaatact
      121 attgttactg ctcatgcatt tattataatt ttttttatag ttataccaat tataattgga
      181 ggatttggta attgattagt tcctttaata ttaggagctc ctgatatagc tttcccccga
      241 ataaataaca taagattttg attattacca ccttctttaa ctttattaat ttctagaaga
      301 attgtagaaa atggagctgg aactggatga acagtttacc cccctctttc atcaaatatt
      361 gctcatggtg ggagatcagt agatttagcc attttttcct tacatttagc tggaatttct
      421 tctattttag gagctattaa ttttattact actattatta atatgcgaat taatggatta
      481 atatttgatc aaataccttt atttgtatga gcagttggat taactgcttt attattacta
      541 ctttcattac cagttttagc aggtgctatt actatattat taacagatcg aaatttaaat
      601 acttcttttt ttgaccctgc aggaggggga gatcctattt tataccaaca tttattt
//
LOCUS       Tylostega_serrat         657 bp    DNA     linear   UNA 29-SEP-2021
DEFINITION  Tylostega serrata isolate cytochrome oxidase subunit I (COI) gene,
            partial cds; mitochondrial .
ACCESSION   urn.local...61-dwwyr84
VERSION     urn.local...61-dwwyr84
KEYWORDS    .
SOURCE      Tylostega serrata (mitochondrion Tylostega serrata )
  ORGANISM  Tylostega serrata
            Eukaryota; Metazoa; Ecdysozoa; Arthropoda; Hexapoda; Insecta;
            Pterygota; Neoptera; Endopterygota; Lepidoptera; Glossata;
            Ditrysia; Pyraloidea; Crambidae; Spilomelinae; Tylostega.
FEATURES             Location/Qualifiers
     source          1..657
                     /organism="Tylostega serrata"
                     /organelle="mitochondrion"
                     /mol_type="genomic DNA"
     gene            <1..>657
                     /gene="COI"
     CDS             <1..>657
                     /gene="COI"
                     /codon_start=1
                     /transl_table=5
                     /product="cytochrome oxidase subunit 1"
ORIGIN      
        1 actttatatt ttatttttgg aatttgagca ggaatagtag gaacatcttt aagattgcta
       61 attcgtgctg aattaggtac ccccggatct ttaattggag atgatcaaat ttacaatact
      121 attgttactg ctcatgcatt tattataatt ttttttatag ttataccaat tataattgga
      181 ggatttggta attgattagt tcctttaata ttaggagctc ctgatatagc tttcccccga
      241 ataaataaca taagattttg attattacca ccttctttaa ctttattaat ttctagaaga
      301 attgtagaaa atggagctgg aactggatga acagtttacc cccctctttc atcaaatatt
      361 gctcatggtg ggagatcagt agatttagcc attttttcct tacatttagc tggaatttct
      421 tctattttag gagctattaa ttttattact actattatta atatgcgaat taatggatta
      481 atatttgatc aaataccttt atttgtatga gcagttggat taactgcttt attattacta
      541 ctttcattac cagttttagc aggtgctatt actatattat taacagatcg aaatttaaat
      601 acttcttttt ttgaccctgc aggaggggga gatcctattt tataccaaca tttattt
//
LOCUS       Tylostega_serrat         657 bp    DNA     linear   UNA 29-SEP-2021
DEFINITION  Tylostega serrata isolate cytochrome oxidase subunit I (COI) gene,
            partial cds; mitochondrial .
ACCESSION   urn.local...62-dwwyr84
VERSION     urn.local...62-dwwyr84
KEYWORDS    .
SOURCE      Tylostega serrata (mitochondrion Tylostega serrata  )
  ORGANISM  Tylostega serrata
            Eukaryota; Metazoa; Ecdysozoa; Arthropoda; Hexapoda; Insecta;
            Pterygota; Neoptera; Endopterygota; Lepidoptera; Glossata;
            Ditrysia; Pyraloidea; Crambidae; Spilomelinae; Tylostega.
FEATURES             Location/Qualifiers
     source          1..657
                     /organism="Tylostega serrata"
                     /organelle="mitochondrion"
                     /mol_type="genomic DNA"
     gene            <1..>657
                     /gene="COI"
     CDS             <1..>657
                     /gene="COI"
                     /codon_start=1
                     /transl_table=5
                     /product="cytochrome oxidase subunit 1"
ORIGIN      
        1 actttatatt ttatttttgg aatttgagca ggaatagtag gaacatcttt aagattgcta
       61 attcgtgctg aattaggtac ccccggatct ttaattggag atgatcaaat ttacaatact
      121 attgttactg ctcatgcatt tattataatt ttttttatag ttataccaat tataattgga
      181 ggatttggta attgattagt tcctttaata ttaggagctc ctgatatagc tttcccccga
      241 ataaataaca taagattttg attattacca ccttctttaa ctttattaat ttctagaaga
      301 attgtagaaa atggagctgg aactggatga acagtttacc cccctctttc atcaaatatt
      361 gctcatggtg gaagatcagt agatttagcc attttttcct tacatttagc tggaatttct
      421 tctattttag gagctattaa ttttattact actattatta atatgcgaat taatggatta
      481 atatttgatc aaataccttt atttgtatga gcagttggat taactgcttt attattacta
      541 ctttcattac cagttttagc aggtgctatt actatattat taacagatcg aaatttaaat
      601 acttcttttt ttgaccctgc aggaggggga gatcctattt tataccaaca tttattt
//
LOCUS       Tylostega_serrat         657 bp    DNA     linear   UNA 29-SEP-2021
DEFINITION  Tylostega serrata isolate cytochrome oxidase subunit I (COI) gene,
            partial cds; mitochondrial .
ACCESSION   urn.local...63-dwwyr84
VERSION     urn.local...63-dwwyr84
KEYWORDS    .
SOURCE      Tylostega serrata (mitochondrion Tylostega serrata   )
  ORGANISM  Tylostega serrata
            Eukaryota; Metazoa; Ecdysozoa; Arthropoda; Hexapoda; Insecta;
            Pterygota; Neoptera; Endopterygota; Lepidoptera; Glossata;
            Ditrysia; Pyraloidea; Crambidae; Spilomelinae; Tylostega.
FEATURES             Location/Qualifiers
     source          1..657
                     /organism="Tylostega serrata"
                     /organelle="mitochondrion"
                     /mol_type="genomic DNA"
     gene            <1..>657
                     /gene="COI"
     CDS             <1..>657
                     /gene="COI"
                     /codon_start=1
                     /transl_table=5
                     /product="cytochrome oxidase subunit 1"
ORIGIN      
        1 actttatatt ttatttttgg aatttgagca ggaatagtag gaacatcttt aagattgcta
       61 attcgtgctg aattaggtac ccccggatct ttaattggag atgatcaaat ttacaatact
      121 attgttactg ctcatgcatt tattataatt ttttttatag ttataccaat tataattgga
      181 ggatttggta attgattagt tcctttaata ttaggagctc ctgatatagc tttcccccga
      241 ataaataaca taagattttg attattacca ccttctttaa ctttattaat ttctagaaga
      301 attgtagaaa atggagctgg aactggatga acagtttacc cccctctttc atcaaatatt
      361 gctcatggtg ggagatcagt agatttagcc attttttcct tacatttagc tggaatttct
      421 tctattttag gagctattaa ttttattact actattatta atatgcgaat taatggatta
      481 atatttgatc aaataccttt atttgtatga gcagttggat taactgcttt attattacta
      541 ctttcattac cagttttagc aggtgctatt actatattat taacagatcg aaatttaaat
      601 acttcttttt ttgaccctgc aggaggggga gatcctattt tataccaaca tttattt
//
LOCUS       Tylostega_serrat         657 bp    DNA     linear   UNA 29-SEP-2021
DEFINITION  Tylostega serrata isolate cytochrome oxidase subunit I (COI) gene,
            partial cds; mitochondrial .
ACCESSION   urn.local...64-dwwyr84
VERSION     urn.local...64-dwwyr84
KEYWORDS    .
SOURCE      Tylostega serrata (mitochondrion Tylostega serrata    )
  ORGANISM  Tylostega serrata
            Eukaryota; Metazoa; Ecdysozoa; Arthropoda; Hexapoda; Insecta;
            Pterygota; Neoptera; Endopterygota; Lepidoptera; Glossata;
            Ditrysia; Pyraloidea; Crambidae; Spilomelinae; Tylostega.
FEATURES             Location/Qualifiers
     source          1..657
                     /organism="Tylostega serrata"
                     /organelle="mitochondrion"
                     /mol_type="genomic DNA"
     gene            <1..>657
                     /gene="COI"
     CDS             <1..>657
                     /gene="COI"
                     /codon_start=1
                     /transl_table=5
                     /product="cytochrome oxidase subunit 1"
ORIGIN      
        1 actttatatt ttatttttgg aatttgagca ggaatagtag gaacatcttt aagattgcta
       61 attcgtgctg aattaggtac ccccggatct ttaattggag atgatcaaat ttacaatact
      121 attgttactg ctcatgcatt tattataatt ttttttatag ttataccaat tataattgga
      181 ggatttggta attgattagt tcctttaata ttaggagctc ctgatatagc tttcccccga
      241 ataaataaca taagattttg attattacca ccttctttaa ctttattaat ttctagaaga
      301 attgtagaaa atggagctgg aactggatga acagtttacc cccctctttc atcaaatatt
      361 gctcatggtg ggagatcagt agatttagcc attttttcct tacatttagc tggaatttct
      421 tctattttag gagctattaa ttttattact actattatta atatgcgaat taatggatta
      481 atatttgatc aaataccttt atttgtatga gcagttggat taactgcttt attattacta
      541 ctttcattac cagttttagc aggtgctatt actatattat taacagatcg aaatttaaat
      601 acttcttttt ttgaccctgc aggaggggga gatcctattt tataccaaca tttattt
//
LOCUS       Tylostega_serrat         657 bp    DNA     linear   UNA 29-SEP-2021
DEFINITION  Tylostega serrata isolate cytochrome oxidase subunit I (COI) gene,
            partial cds; mitochondrial .
ACCESSION   urn.local...66-dwwyr85
VERSION     urn.local...66-dwwyr85
KEYWORDS    .
SOURCE      Tylostega serrata (mitochondrion Tylostega serrata     )
  ORGANISM  Tylostega serrata
            Eukaryota; Metazoa; Ecdysozoa; Arthropoda; Hexapoda; Insecta;
            Pterygota; Neoptera; Endopterygota; Lepidoptera; Glossata;
            Ditrysia; Pyraloidea; Crambidae; Spilomelinae; Tylostega.
FEATURES             Location/Qualifiers
     source          1..657
                     /organism="Tylostega serrata"
                     /organelle="mitochondrion"
                     /mol_type="genomic DNA"
     gene            <1..>657
                     /gene="COI"
     CDS             <1..>657
                     /gene="COI"
                     /codon_start=1
                     /transl_table=5
                     /product="cytochrome oxidase subunit 1"
ORIGIN      
        1 actttatatt ttatttttgg aatttgagca ggaatagtag gaacatcttt aagattgcta
       61 attcgtgctg aattaggtac ccccggatct ttaattggag atgatcaaat ttacaatact
      121 attgttactg ctcatgcatt tattataatt ttttttatag ttataccaat tataattgga
      181 ggatttggta attgattagt tcctttaata ttaggagctc ctgatatagc tttcccccga
      241 ataaataaca taagattttg attattacca ccttctttaa ctttattaat ttctagaaga
      301 attgtagaaa atggagctgg aactggatga acagtttacc cccctctttc atcaaatatt
      361 gctcatggtg ggagatcagt agatttagcc attttttcct tacatttagc tggaatttct
      421 tctattttag gagctattaa ttttattact actattatta atatgcgaat taatggatta
      481 atatttgatc aaataccttt atttgtatga gcagttggat taactgcttt attattacta
      541 ctttcattac cagttttagc aggtgctatt actatattat taacagatcg aaatttaaat
      601 acttcttttt ttgaccctgc aggaggggga gatcctattt tataccaaca tttattt
//
LOCUS       Tylostega_serrat         657 bp    DNA     linear   UNA 29-SEP-2021
DEFINITION  Tylostega serrata isolate cytochrome oxidase subunit I (COI) gene,
            partial cds; mitochondrial .
ACCESSION   urn.local...67-dwwyr85
VERSION     urn.local...67-dwwyr85
KEYWORDS    .
SOURCE      Tylostega serrata (mitochondrion Tylostega serrata      )
  ORGANISM  Tylostega serrata
            Eukaryota; Metazoa; Ecdysozoa; Arthropoda; Hexapoda; Insecta;
            Pterygota; Neoptera; Endopterygota; Lepidoptera; Glossata;
            Ditrysia; Pyraloidea; Crambidae; Spilomelinae; Tylostega.
FEATURES             Location/Qualifiers
     source          1..657
                     /organism="Tylostega serrata"
                     /organelle="mitochondrion"
                     /mol_type="genomic DNA"
     gene            <1..>657
                     /gene="COI"
     CDS             <1..>657
                     /gene="COI"
                     /codon_start=1
                     /transl_table=5
                     /product="cytochrome oxidase subunit 1"
ORIGIN      
        1 actttatatt ttatttttgg aatttgagca ggaatagtag gaacatcttt aagattgcta
       61 attcgtgctg aattaggtac ccccggatct ttaattggag atgatcaaat ttacaatact
      121 attgttactg ctcatgcatt tattataatt ttttttatag ttataccaat tataattgga
      181 ggatttggta attgattagt tcctttaata ttaggagctc ctgatatagc tttcccccga
      241 ataaataaca taagattttg attattacca ccttctttaa ctttattaat ttctagaaga
      301 attgtagaaa atggagctgg aactggatga acagtttacc cccctctttc atcaaatatt
      361 gctcatggtg ggagatcagt agatttagcc attttttcct tacatttagc tggaatttct
      421 tctattttag gagctattaa ttttattact actattatta atatgcgaat taatggatta
      481 atatttgatc aaataccttt atttgtatga gcagttggat taactgcttt attattacta
      541 ctttcattac cagttttagc aggtgctatt actatattat taacagatcg aaatttaaat
      601 acttcttttt ttgaccctgc aggaggggga gatcctattt tataccaaca tttattt
//
LOCUS       Tylostega_tylost         657 bp    DNA     linear   UNA 29-SEP-2021
DEFINITION  Tylostega tylostegalis isolate cytochrome oxidase subunit I (COI)
            gene, partial cds; mitochondrial .
ACCESSION   urn.local...72-dwwyr85
VERSION     urn.local...72-dwwyr85
KEYWORDS    .
SOURCE      Tylostega tylostegalis (mitochondrion Tylostega tylostegalis)
  ORGANISM  Tylostega tylostegalis
            Eukaryota; Metazoa; Ecdysozoa; Arthropoda; Hexapoda; Insecta;
            Pterygota; Neoptera; Endopterygota; Lepidoptera; Glossata;
            Ditrysia; Pyraloidea; Crambidae; Spilomelinae; Tylostega.
FEATURES             Location/Qualifiers
     source          1..657
                     /organism="Tylostega tylostegalis"
                     /organelle="mitochondrion"
                     /mol_type="genomic DNA"
     gene            <1..>657
                     /gene="COI"
     CDS             <1..>657
                     /gene="COI"
                     /codon_start=1
                     /transl_table=5
                     /product="cytochrome oxidase subunit 1"
ORIGIN      
        1 actttatatt ttatttttgg aatttgagca ggaatagtag gaacatcttt aagattgcta
       61 attcgtgcag aattaggtac ccccggatct ttaattggag atgatcaaat ttataacact
      121 attgttacag cacatgcatt tattataatt ttttttatag ttataccaat tataattgga
      181 ggatttggta attgattagt tcctttaata ttaggagccc ctgatatagc tttcccccga
      241 ataaataata taagattctg attattacct ccttctttaa cacttttaat ttctagaaga
      301 attgtagaaa atggagctgg aactggatga acagtttacc ccccactttc atcaaatatt
      361 gcccatagag gaagatctgt agatttagct attttttccc ttcatttagc tgggatttca
      421 tctattttag gggctattaa ttttattaca acaattatta atatacgaat taatggatta
      481 atatttgatc aaatacctct ttttgtgtga gcagttggtt taactgcttt actattattg
      541 ctttcactac cagttttagc aggagctatt actatattat taacagatcg aaacttaaat
      601 acttcttttt ttgaccctgc tggaggagga gaccctattt tatatcaaca tttattc
//
LOCUS       Tylostega_tylost         657 bp    DNA     linear   UNA 29-SEP-2021
DEFINITION  Tylostega tylostegalis isolate cytochrome oxidase subunit I (COI)
            gene, partial cds; mitochondrial .
ACCESSION   urn.local...73-dwwyr85
VERSION     urn.local...73-dwwyr85
KEYWORDS    .
SOURCE      Tylostega tylostegalis (mitochondrion Tylostega tylostegalis )
  ORGANISM  Tylostega tylostegalis
            Eukaryota; Metazoa; Ecdysozoa; Arthropoda; Hexapoda; Insecta;
            Pterygota; Neoptera; Endopterygota; Lepidoptera; Glossata;
            Ditrysia; Pyraloidea; Crambidae; Spilomelinae; Tylostega.
FEATURES             Location/Qualifiers
     source          1..657
                     /organism="Tylostega tylostegalis"
                     /organelle="mitochondrion"
                     /mol_type="genomic DNA"
     gene            <1..>657
                     /gene="COI"
     CDS             <1..>657
                     /gene="COI"
                     /codon_start=1
                     /transl_table=5
                     /product="cytochrome oxidase subunit 1"
ORIGIN      
        1 actttatatt ttatttttgg aatttgagca ggaatagtag gaacatcttt aagattacta
       61 attcgtgcag aattaggtac ccccggatct ttaattggag atgatcaaat ttataacact
      121 attgttacag cacatgcatt tattataatt ttttttatag ttataccaat tataattgga
      181 ggatttggta attgattagt tcctttaata ttaggagccc ctgatatagc tttcccccga
      241 ataaataata taagattctg attattacct ccttctttaa cacttttaat ttctagaaga
      301 attgtagaaa atggagctgg aactggatga acagtttacc ccccactttc atcaaatatt
      361 gcccatagag gaagatctgt agatttagct attttttccc ttcatttagc tggaatttca
      421 tctattttag gggctattaa ttttattaca acaattatta atatacgaat taatggatta
      481 atatttgatc aaatacctct ttttgtatga gcagttggtt taactgcttt actattattg
      541 ctttcactac cagttttagc aggagctatt actatattat taacagatcg aaacttaaat
      601 acttcttttt ttgaccctgc tgggggggga gaccctattt tatatcaaca tttattc
//
LOCUS       Tylostega_tylost         657 bp    DNA     linear   UNA 29-SEP-2021
DEFINITION  Tylostega tylostegalis isolate cytochrome oxidase subunit I (COI)
            gene, partial cds; mitochondrial .
ACCESSION   urn.local...74-dwwyr85
VERSION     urn.local...74-dwwyr85
KEYWORDS    .
SOURCE      Tylostega tylostegalis (mitochondrion Tylostega tylostegalis  )
  ORGANISM  Tylostega tylostegalis
            Eukaryota; Metazoa; Ecdysozoa; Arthropoda; Hexapoda; Insecta;
            Pterygota; Neoptera; Endopterygota; Lepidoptera; Glossata;
            Ditrysia; Pyraloidea; Crambidae; Spilomelinae; Tylostega.
FEATURES             Location/Qualifiers
     source          1..657
                     /organism="Tylostega tylostegalis"
                     /organelle="mitochondrion"
                     /mol_type="genomic DNA"
     gene            <1..>657
                     /gene="COI"
     CDS             <1..>657
                     /gene="COI"
                     /codon_start=1
                     /transl_table=5
                     /product="cytochrome oxidase subunit 1"
ORIGIN      
        1 actttatatt ttatttttgg aatttgagca ggaatagtag gaacatcttt aagattgcta
       61 attcgtgcag aattaggtac ccccggatct ttaattggag atgatcaaat ttataacact
      121 attgttacag cacatgcatt tattataatt ttttttatag ttataccaat tataattgga
      181 ggatttggta attgattagt tcctttaata ttaggagccc ctgatatagc tttcccccga
      241 ataaataata taagattctg attattacct ccttctttaa cacttttaat ttctagaaga
      301 attgtagaaa atggagctgg aactggatga acagtttacc ccccactttc atcaaatatt
      361 gcccatagag gaagatctgt agatttagct attttttccc ttcatttagc tggaatttca
      421 tctattttag gggctattaa ttttattaca acaattatta atatacgaat taatggatta
      481 atatttgatc aaatacctct ttttgtatga gcagttggtt taactgcttt actattattg
      541 ctttcactac cagttttagc aggagctatt actatattat taacagatcg aaacttaaat
      601 acttcttttt ttgaccctgc tgggggagga gaccctattt tatatcaaca tttattc
//
LOCUS       Tylostega_tylost         657 bp    DNA     linear   UNA 29-SEP-2021
DEFINITION  Tylostega tylostegalis isolate cytochrome oxidase subunit I (COI)
            gene, partial cds; mitochondrial .
ACCESSION   urn.local...75-dwwyr85
VERSION     urn.local...75-dwwyr85
KEYWORDS    .
SOURCE      Tylostega tylostegalis (mitochondrion Tylostega tylostegalis   )
  ORGANISM  Tylostega tylostegalis
            Eukaryota; Metazoa; Ecdysozoa; Arthropoda; Hexapoda; Insecta;
            Pterygota; Neoptera; Endopterygota; Lepidoptera; Glossata;
            Ditrysia; Pyraloidea; Crambidae; Spilomelinae; Tylostega.
FEATURES             Location/Qualifiers
     source          1..657
                     /organism="Tylostega tylostegalis"
                     /organelle="mitochondrion"
                     /mol_type="genomic DNA"
     gene            <1..>657
                     /gene="COI"
     CDS             <1..>657
                     /gene="COI"
                     /codon_start=1
                     /transl_table=5
                     /product="cytochrome oxidase subunit 1"
ORIGIN      
        1 actttatatt ttatttttgg aatttgagca ggaatagtag gaacatcttt aagattgcta
       61 attcgtgcag aattaggtac ccccggatct ttaattggag atgatcaaat ttataacact
      121 attgttacag cacatgcatt tattataatt ttttttatag ttataccaat tataattgga
      181 ggatttggta attgattagt tcctttaata ttaggagccc ctgatatagc tttcccccga
      241 ataaataata taagattctg attattacct ccttctttaa cacttttaat ttctagaaga
      301 attgtagaaa atggagctgg aactggatga acagtttacc ccccactttc atcaaatatt
      361 gcccatagag gaagatctgt agatttagct attttttccc ttcatttagc tggaatttca
      421 tctattttag gggctattaa ttttattaca acaattatta atatacgaat taatggatta
      481 atatttgatc aaatacctct ttttgtatga gcagttggtt taactgcttt actattattg
      541 ctttcactac cagttttagc aggagctatt actatattat taacagatcg aaacttaaat
      601 acttcttttt ttgaccctgc tgggggagga gaccctattt tatatcaaca tttattc
//
LOCUS       Tylostega_tylost         657 bp    DNA     linear   UNA 29-SEP-2021
DEFINITION  Tylostega tylostegalis isolate cytochrome oxidase subunit I (COI)
            gene, partial cds; mitochondrial .
ACCESSION   urn.local...76-dwwyr85
VERSION     urn.local...76-dwwyr85
KEYWORDS    .
SOURCE      Tylostega tylostegalis (mitochondrion Tylostega tylostegalis    )
  ORGANISM  Tylostega tylostegalis
            Eukaryota; Metazoa; Ecdysozoa; Arthropoda; Hexapoda; Insecta;
            Pterygota; Neoptera; Endopterygota; Lepidoptera; Glossata;
            Ditrysia; Pyraloidea; Crambidae; Spilomelinae; Tylostega.
FEATURES             Location/Qualifiers
     source          1..657
                     /organism="Tylostega tylostegalis"
                     /organelle="mitochondrion"
                     /mol_type="genomic DNA"
     gene            <1..>657
                     /gene="COI"
     CDS             <1..>657
                     /gene="COI"
                     /codon_start=1
                     /transl_table=5
                     /product="cytochrome oxidase subunit 1"
ORIGIN      
        1 actttatatt ttatttttgg aatttgagca ggaatagtag gaacatcttt aagattgcta
       61 attcgtgcag aattaggtac ccccggatct ttaattggag atgatcaaat ttataacact
      121 attgttacag cacatgcatt tattataatt ttttttatag ttataccaat tataattgga
      181 ggatttggta attgattagt tcctttaata ttaggagccc ctgatatagc tttcccccga
      241 ataaataata taagattctg attattacct ccttctttaa cacttttaat ttctagaaga
      301 attgtagaaa atggagctgg aactggatga acagtttacc ccccactttc atcaaatatt
      361 gcccatagag gaagatctgt agatttagct attttttccc ttcatttagc tggaatttca
      421 tctattttag gggctattaa ttttattaca acaattatta atatacgaat taatggatta
      481 atatttgatc aaatacctct ttttgtatga gcagttggtt taactgcttt actattattg
      541 ctttcactac cagttttagc aggagctatt actatattat taacagatcg aaacttaaat
      601 acttcttttt ttgaccctgc tgggggagga gaccctattt tatatcaaca tttattc
//
LOCUS       Tylostega_tylost         657 bp    DNA     linear   UNA 29-SEP-2021
DEFINITION  Tylostega tylostegalis isolate cytochrome oxidase subunit I (COI)
            gene, partial cds; mitochondrial .
ACCESSION   urn.local...77-dwwyr86
VERSION     urn.local...77-dwwyr86
KEYWORDS    .
SOURCE      Tylostega tylostegalis (mitochondrion Tylostega tylostegalis     )
  ORGANISM  Tylostega tylostegalis
            Eukaryota; Metazoa; Ecdysozoa; Arthropoda; Hexapoda; Insecta;
            Pterygota; Neoptera; Endopterygota; Lepidoptera; Glossata;
            Ditrysia; Pyraloidea; Crambidae; Spilomelinae; Tylostega.
FEATURES             Location/Qualifiers
     source          1..657
                     /organism="Tylostega tylostegalis"
                     /organelle="mitochondrion"
                     /mol_type="genomic DNA"
     gene            <1..>657
                     /gene="COI"
     CDS             <1..>657
                     /gene="COI"
                     /codon_start=1
                     /transl_table=5
                     /product="cytochrome oxidase subunit 1"
ORIGIN      
        1 actttatatt ttatttttgg aatttgagca ggaatagtag gaacatcttt aagattgcta
       61 attcgtgcag aattaggtac ccccggatct ttaattggag atgatcaaat ttataacact
      121 attgttacag cacatgcatt tattataatt ttttttatag ttataccaat tataattgga
      181 ggatttggta attgattagt tcctttaata ttaggagccc ctgatatagc tttcccccga
      241 ataaataata taagattctg attattacct ccttctttaa cacttttaat ttctagaaga
      301 attgtagaaa atggagctgg aactggatga acagtttacc ccccactttc atcaaatatt
      361 gcccatagag gaagatctgt agatttagct attttttccc ttcatttagc tggaatttca
      421 tctattttag gggctattaa ttttattaca acaattatta atatacgaat taatggatta
      481 atatttgatc aaatacctct ttttgtatga gcagttggtt taactgcttt actattattg
      541 ctttcactac cagttttagc aggagctatt actatattat taacagatcg aaacttaaat
      601 acttcttttt ttgaccctgc tgggggagga gaccctattt tatatcaaca tttattc
//
LOCUS       Tylostega_tylost         657 bp    DNA     linear   UNA 29-SEP-2021
DEFINITION  Tylostega tylostegalis isolate cytochrome oxidase subunit I (COI)
            gene, partial cds; mitochondrial .
ACCESSION   urn.local...79-dwwyr86
VERSION     urn.local...79-dwwyr86
KEYWORDS    .
SOURCE      Tylostega tylostegalis (mitochondrion Tylostega tylostegalis      )
  ORGANISM  Tylostega tylostegalis
            Eukaryota; Metazoa; Ecdysozoa; Arthropoda; Hexapoda; Insecta;
            Pterygota; Neoptera; Endopterygota; Lepidoptera; Glossata;
            Ditrysia; Pyraloidea; Crambidae; Spilomelinae; Tylostega.
FEATURES             Location/Qualifiers
     source          1..657
                     /organism="Tylostega tylostegalis"
                     /organelle="mitochondrion"
                     /mol_type="genomic DNA"
     gene            <1..>657
                     /gene="COI"
     CDS             <1..>657
                     /gene="COI"
                     /codon_start=1
                     /transl_table=5
                     /product="cytochrome oxidase subunit 1"
ORIGIN      
        1 actttatatt ttatttttgg aatttgagca ggaatagtag gaacatcttt aagattgcta
       61 attcgtgcag aattaggtac ccccggatct ttaattggag atgatcaaat ttataacact
      121 attgttacag cacatgcatt tattataatt ttttttatag ttataccaat tataattgga
      181 ggatttggta attgattagt tcctttaata ttaggagccc ctgatatagc tttcccccga
      241 ataaataata taagattctg attattacct ccttctttaa cacttttaat ttctagaaga
      301 attgtagaaa atggagctgg aactggatga acagtttacc ccccactttc atcaaatatt
      361 gcccatagag gaagatctgt agatttagct attttttccc ttcatttagc tggaatttca
      421 tctattttag gggctattaa ttttattaca acaattatta atatacgaat taatggatta
      481 atatttgatc aaatacctct ttttgtatga gcagttggtt taactgcttt actattattg
      541 ctttcactac cagttttagc aggagctatt actatattat taacagatcg aaacttaaat
      601 acttcttttt ttgaccctgc tgggggagga gaccctattt tatatcaaca tttattc
//
LOCUS       Tylostega_tylost         657 bp    DNA     linear   UNA 29-SEP-2021
DEFINITION  Tylostega tylostegalis isolate cytochrome oxidase subunit I (COI)
            gene, partial cds; mitochondrial .
ACCESSION   urn.local...7a-dwwyr86
VERSION     urn.local...7a-dwwyr86
KEYWORDS    .
SOURCE      Tylostega tylostegalis (mitochondrion Tylostega tylostegalis       )
  ORGANISM  Tylostega tylostegalis
            Eukaryota; Metazoa; Ecdysozoa; Arthropoda; Hexapoda; Insecta;
            Pterygota; Neoptera; Endopterygota; Lepidoptera; Glossata;
            Ditrysia; Pyraloidea; Crambidae; Spilomelinae; Tylostega.
FEATURES             Location/Qualifiers
     source          1..657
                     /organism="Tylostega tylostegalis"
                     /organelle="mitochondrion"
                     /mol_type="genomic DNA"
     gene            <1..>657
                     /gene="COI"
     CDS             <1..>657
                     /gene="COI"
                     /codon_start=1
                     /transl_table=5
                     /product="cytochrome oxidase subunit 1"
ORIGIN      
        1 actttatatt ttatttttgg aatttgagca ggaatagtag gaacatcttt aagattgcta
       61 attcgtgcag aattaggtac ccccggatct ttaattggag atgatcaaat ttataacact
      121 attgttacag cacatgcatt tattataatt ttttttatag ttataccaat tataattgga
      181 ggatttggta attgattagt tcctttaata ttaggagccc ctgatatagc tttcccccga
      241 ataaataata taagattctg attattacct ccttctttaa cacttttaat ttctagaaga
      301 attgtagaaa atggagctgg aactggatga acagtttacc ccccactttc atcaaatatt
      361 gcccatagag gaagatctgt agatttagct attttttccc ttcatttagc tggaatttca
      421 tctattttag gggctattaa ttttattaca acaattatta atatacgaat taatggatta
      481 atatttgatc aaatacctct ttttgtatga gcagttggtt taactgcttt actattattg
      541 ctttcactac cagttttagc aggagctatt actatattat taacagatcg aaacttaaat
      601 acttcttttt ttgaccctgc tgggggagga gaccctattt tatatcaaca tttattc
//
LOCUS       Tyspanodes_hypsa         657 bp    DNA     linear   UNA 29-SEP-2021
DEFINITION  Tyspanodes hypsalis isolate cytochrome oxidase subunit I (COI)
            gene, partial cds; mitochondrial .
ACCESSION   urn.local...7b-dwwyr86
VERSION     urn.local...7b-dwwyr86
KEYWORDS    .
SOURCE      Tyspanodes hypsalis (mitochondrion Tyspanodes hypsalis)
  ORGANISM  Tyspanodes hypsalis
            Eukaryota; Metazoa; Ecdysozoa; Arthropoda; Hexapoda; Insecta;
            Pterygota; Neoptera; Endopterygota; Lepidoptera; Glossata;
            Ditrysia; Pyraloidea; Crambidae; Spilomelinae; Tyspanodes.
FEATURES             Location/Qualifiers
     source          <1..657
                     /organism="Tyspanodes hypsalis"
                     /organelle="mitochondrion"
                     /mol_type="genomic DNA"
     gene            <1..>657
                     /gene="COI"
     CDS             <1..>657
                     /gene="COI"
                     /codon_start=1
                     /transl_table=5
                     /product="cytochrome oxidase subunit 1"
ORIGIN      
        1 actttatatt ttatttttgg tatttgagca ggaatagtag gaacctcatt aagtttatta
       61 attcgagcag aattagggaa tccaggttct ttaattggag atgatcaaat ttataatact
      121 attgtaacag ctcatgcatt tattataatt ttttttatgg ttataccaat tataattgga
      181 ggatttggaa attgattagt tcctttaata ttaggagccc cagatatagc tttcccacga
      241 ataaataata taagattttg attattaccc ccctcattaa ccttattaat ctcaagaaga
      301 attgttgaaa atggagctgg aacaggatga acagtttatc caccactctc atctaatatt
      361 gctcatggag gaagatctgt agatttagct attttttcct tacacttagc gggaatttca
      421 tcaattttag gagctattaa ttttattaca acaattatta atatacgaat taatggttta
      481 tcttttgatc aaataccttt atttgtttga gctgtgggaa ttacagctct attacttctc
      541 ctttcattac cagttttagc aggagctatt actatacttc tcactgaccg taatttaaat
      601 acatcttttt ttgatcctgc tggtggagga gatccaatcc tttatcaaca tttattt
//
LOCUS       Tyspanodes_hypsa         657 bp    DNA     linear   UNA 29-SEP-2021
DEFINITION  Tyspanodes hypsalis isolate cytochrome oxidase subunit I (COI)
            gene, partial cds; mitochondrial .
ACCESSION   urn.local...7c-dwwyr86
VERSION     urn.local...7c-dwwyr86
KEYWORDS    .
SOURCE      Tyspanodes hypsalis (mitochondrion Tyspanodes hypsalis )
  ORGANISM  Tyspanodes hypsalis
            Eukaryota; Metazoa; Ecdysozoa; Arthropoda; Hexapoda; Insecta;
            Pterygota; Neoptera; Endopterygota; Lepidoptera; Glossata;
            Ditrysia; Pyraloidea; Crambidae; Spilomelinae; Tyspanodes.
FEATURES             Location/Qualifiers
     source          <1..657
                     /organism="Tyspanodes hypsalis"
                     /organelle="mitochondrion"
                     /mol_type="genomic DNA"
     gene            <1..>657
                     /gene="COI"
     CDS             <1..>657
                     /gene="COI"
                     /codon_start=1
                     /transl_table=5
                     /product="cytochrome oxidase subunit 1"
ORIGIN      
        1 actttatatt ttatttttgg tatttgagca ggaatagtag gaacctcatt aagtttatta
       61 attcgagcag aattagggaa tccaggttct ttaattggag atgatcaaat ttataatact
      121 attgtaacag ctcatgcatt tattataatt ttttttatgg ttataccaat tataattgga
      181 ggatttggaa attgattagt tcctttaata ttaggagccc cagatatagc tttcccacga
      241 ataaataata taagattttg attattaccc ccctcattaa ccttattaat ctcaagaaga
      301 attgttgaaa atggagctgg aacaggatga acagtttatc caccactctc atctaatatt
      361 gctcatggag gaagatctgt agatttagct attttttcct tacacttagc gggaatttca
      421 tcaattttag gagctattaa ttttattaca acaattatta atatacgaat taatggttta
      481 tcttttgatc aaataccttt atttgtttga gctgtgggaa ttacagctct attacttctc
      541 ctttcattac cagttttagc aggagctatt actatacttc tcactgaccg taatttaaat
      601 acatcttttt ttgatcctgc tggtggagga gatccaatcc tttatcaaca tttattt
//
LOCUS       Tyspanodes_hypsa         657 bp    DNA     linear   UNA 29-SEP-2021
DEFINITION  Tyspanodes hypsalis isolate cytochrome oxidase subunit I (COI)
            gene, partial cds; mitochondrial .
ACCESSION   urn.local...7d-dwwyr86
VERSION     urn.local...7d-dwwyr86
KEYWORDS    .
SOURCE      Tyspanodes hypsalis (mitochondrion Tyspanodes hypsalis  )
  ORGANISM  Tyspanodes hypsalis
            Eukaryota; Metazoa; Ecdysozoa; Arthropoda; Hexapoda; Insecta;
            Pterygota; Neoptera; Endopterygota; Lepidoptera; Glossata;
            Ditrysia; Pyraloidea; Crambidae; Spilomelinae; Tyspanodes.
FEATURES             Location/Qualifiers
     source          <1..657
                     /organism="Tyspanodes hypsalis"
                     /organelle="mitochondrion"
                     /mol_type="genomic DNA"
     gene            <1..>657
                     /gene="COI"
     CDS             <1..>657
                     /gene="COI"
                     /codon_start=1
                     /transl_table=5
                     /product="cytochrome oxidase subunit 1"
ORIGIN      
        1 actttatatt ttatttttgg tatttgagca ggaatagtag gaacctcatt aagtttatta
       61 attcgagcag aattagggaa tccaggttct ttaattggag atgatcaaat ttataatact
      121 attgtaacag ctcatgcatt tattataatt ttttttatgg ttataccaat tataattgga
      181 ggatttggaa attgattagt tcctttaata ttaggagccc cagatatagc tttcccacga
      241 ataaataata taagattttg attattaccc ccctcattaa ccttattaat ctcaagaaga
      301 attgttgaaa atggagctgg aacaggatga acagtttatc caccactctc atctaatatt
      361 gctcatggag gaagatctgt agatttagct attttttcct tacacttagc gggaatttca
      421 tcaattttag gagctattaa ttttattaca acaattatta atatacgaat taatggttta
      481 tcttttgatc aaataccttt atttgtttga gctgtgggaa ttacagctct attacttctc
      541 ctttcattac cagttttagc aggagctatt actatacttc tcactgaccg taatttaaat
      601 acatcttttt ttgatcctgc tggtggagga gatccaatcc tttatcaaca tttattt
//
LOCUS       Tyspanodes_hypsa         657 bp    DNA     linear   UNA 29-SEP-2021
DEFINITION  Tyspanodes hypsalis isolate cytochrome oxidase subunit I (COI)
            gene, partial cds; mitochondrial .
ACCESSION   urn.local...7e-dwwyr86
VERSION     urn.local...7e-dwwyr86
KEYWORDS    .
SOURCE      Tyspanodes hypsalis (mitochondrion Tyspanodes hypsalis   )
  ORGANISM  Tyspanodes hypsalis
            Eukaryota; Metazoa; Ecdysozoa; Arthropoda; Hexapoda; Insecta;
            Pterygota; Neoptera; Endopterygota; Lepidoptera; Glossata;
            Ditrysia; Pyraloidea; Crambidae; Spilomelinae; Tyspanodes.
FEATURES             Location/Qualifiers
     source          <1..657
                     /organism="Tyspanodes hypsalis"
                     /organelle="mitochondrion"
                     /mol_type="genomic DNA"
     gene            <1..>657
                     /gene="COI"
     CDS             <1..>657
                     /gene="COI"
                     /codon_start=1
                     /transl_table=5
                     /product="cytochrome oxidase subunit 1"
ORIGIN      
        1 actttatatt ttatttttgg tatttgagca ggaatagtag gaacctcatt aagtttatta
       61 attcgagcag aattagggaa tccaggttct ttaattggag atgatcaaat ttataatact
      121 attgtaacag ctcatgcatt tattataatt ttttttatgg ttataccaat tataattgga
      181 ggatttggaa attgattagt tcctttaata ttaggagccc cagatatagc tttcccacga
      241 ataaataata taagattttg attattaccc ccctcattaa ccttattaat ctcaagaaga
      301 attgttgaaa atggagctgg aacaggatga acagtttatc caccactctc atctaatatt
      361 gctcatggag gaagatctgt agatttagct attttttcct tacacttagc gggaatttca
      421 tcaattttag gagctattaa ttttattaca acaattatta atatacgaat taatggttta
      481 tcttttgatc aaataccttt atttgtttga gctgtgggaa ttacagctct attacttctc
      541 ctttcattac cagttttagc aggagctatt actatacttc tcactgaccg taatttaaat
      601 acatcttttt ttgatcctgc tggtggagga gatccaatcc tttatcaaca tttattt
//
LOCUS       Tyspanodes_stria         657 bp    DNA     linear   UNA 29-SEP-2021
DEFINITION  Tyspanodes striata isolate cytochrome oxidase subunit I (COI) gene,
            partial cds; mitochondrial .
ACCESSION   urn.local...7h-dwwyr86
VERSION     urn.local...7h-dwwyr86
KEYWORDS    .
SOURCE      Tyspanodes striata  (mitochondrion Tyspanodes striata )
  ORGANISM  Tyspanodes striata 
            Eukaryota; Metazoa; Ecdysozoa; Arthropoda; Hexapoda; Insecta;
            Pterygota; Neoptera; Endopterygota; Lepidoptera; Glossata;
            Ditrysia; Pyraloidea; Crambidae; Spilomelinae; Tyspanodes.
FEATURES             Location/Qualifiers
     CDS             <1..>657
                     /gene="COI"
                     /codon_start=1
                     /transl_table=5
                     /product="cytochrome oxidase subunit 1"
     gene            <1..>657
                     /gene="COI"
     source          <1..657
                     /organism="Tyspanodes striata"
                     /organelle="mitochondrion"
                     /mol_type="genomic DNA"
ORIGIN      
        1 actttatatt ttatttttgg aatttgagct ggaatagtag gaacatcttt aagattatta
       61 attcgagctg aattaggaaa tccaggttct ttaattggag atgatcaaat ttataatact
      121 attgtaacag ctcatgcgtt tattataatt tttttcatag ttataccaat tataattgga
      181 ggatttggaa attgattagt tcctttaata ttaggagctc cagatatagc tttcccccga
      241 ataaataata taagattttg attattacct ccttcattaa ccttattaat ttcaagaaga
      301 attgttgaaa atggagctgg aacaggatga acagtttacc ccccactttc atcaaatatt
      361 gcacatagag gaagctcagt agatttagct attttttctt tacatttagc tggaatttca
      421 tctattttag gagctattaa ttttattaca acaatcatta atatacgaat taatggatta
      481 tcttttgatc aaataccttt atttgtttga gctgttggaa ttacagcttt actgcttctt
      541 ctttccctac cagttttagc aggtgcaatt acaatacttc ttactgatcg taatttaaat
      601 acatcttttt ttgatcctgc aggaggagga gatcctattc tttatcaaca tttattt
//
LOCUS       Tyspanodes_stria         657 bp    DNA     linear   UNA 29-SEP-2021
DEFINITION  Tyspanodes striata isolate cytochrome oxidase subunit I (COI) gene,
            partial cds; mitochondrial .
ACCESSION   urn.local...7i-dwwyr86
VERSION     urn.local...7i-dwwyr86
KEYWORDS    .
SOURCE      Tyspanodes striata  (mitochondrion Tyspanodes striata  )
  ORGANISM  Tyspanodes striata 
            Eukaryota; Metazoa; Ecdysozoa; Arthropoda; Hexapoda; Insecta;
            Pterygota; Neoptera; Endopterygota; Lepidoptera; Glossata;
            Ditrysia; Pyraloidea; Crambidae; Spilomelinae; Tyspanodes.
FEATURES             Location/Qualifiers
     CDS             <1..>657
                     /gene="COI"
                     /codon_start=1
                     /transl_table=5
                     /product="cytochrome oxidase subunit 1"
     gene            <1..>657
                     /gene="COI"
     source          <1..657
                     /organism="Tyspanodes striata"
                     /organelle="mitochondrion"
                     /mol_type="genomic DNA"
ORIGIN      
        1 actttatatt ttatttttgg aatttgagct ggaatagtag gaacatcttt aagattatta
       61 attcgagctg aattaggaaa tccaggttct ttaattggag atgatcaaat ttataatact
      121 attgtaacag ctcatgcgtt tattataatt tttttcatag ttataccaat tataattgga
      181 ggatttggaa attgattagt tcctttaata ttaggagctc cagatatagc tttcccccga
      241 ataaataata taagattttg attattacct ccttcattaa ccttattaat ttcaagaaga
      301 attgttgaaa atggagctgg aacaggatga acagtttacc ccccactttc atcaaatatt
      361 gcacatagag gaagctcagt agatttagct attttttctt tacatttagc tggaatttca
      421 tctattttag gagctattaa ttttattaca acaatcatta atatacgaat taatggatta
      481 tcttttgatc aaataccttt atttgtttga gctgttggaa ttacagcttt actgcttctt
      541 ctttccctac cagttttagc aggtgcaatt acaatacttc ttactgatcg taatttaaat
      601 acatcttttt ttgatcctgc aggaggagga gatcctattc tttatcaaca tttattt
//
LOCUS       Tyspanodes_stria         657 bp    DNA     linear   UNA 29-SEP-2021
DEFINITION  Tyspanodes striata isolate cytochrome oxidase subunit I (COI) gene,
            partial cds; mitochondrial .
ACCESSION   urn.local...7j-dwwyr86
VERSION     urn.local...7j-dwwyr86
KEYWORDS    .
SOURCE      Tyspanodes striata  (mitochondrion Tyspanodes striata   )
  ORGANISM  Tyspanodes striata 
            Eukaryota; Metazoa; Ecdysozoa; Arthropoda; Hexapoda; Insecta;
            Pterygota; Neoptera; Endopterygota; Lepidoptera; Glossata;
            Ditrysia; Pyraloidea; Crambidae; Spilomelinae; Tyspanodes.
FEATURES             Location/Qualifiers
     CDS             <1..>657
                     /gene="COI"
                     /codon_start=1
                     /transl_table=5
                     /product="cytochrome oxidase subunit 1"
     gene            <1..>657
                     /gene="COI"
     source          <1..657
                     /organism="Tyspanodes striata"
                     /organelle="mitochondrion"
                     /mol_type="genomic DNA"
ORIGIN      
        1 actttatatt ttatttttgg aatttgagct ggaatagtag caacatcttt aagattatta
       61 attcgagctg aattaggaaa tccaggttct ttaattggag atgatcaaat ttataatact
      121 attgtaacag ctcatgcgtt tattataatt tttttcatag ttataccaat tataattgga
      181 ggatttggaa attgattagt tcctttaata ttaggagctc cagatatagc tttcccccga
      241 ataaataata taagattttg attattacct ccttcattaa ccttattaat ttcaagaaga
      301 attgttgaaa atggagctgg aacaggatga acagtttacc ccccactttc atcaaatatt
      361 gcacatagag gaagctcagt agatttagct attttttctt tacatttagc tggaatttca
      421 tctattttag gagctattaa ttttattaca acaatcatta atatacgaat taatggatta
      481 tcttttgatc aaataccttt atttgtttga gctgttggaa ttacagcttt actgcttctt
      541 ctttccctac cagttttagc aggtgcaatt acaatacttc ttactgatcg taatttaaat
      601 acatcttttt ttgatcctgc aggaggagga gatcctattc tttatcaaca tttattt
//
LOCUS       Udea_costalis            657 bp    DNA     linear   UNA 29-SEP-2021
DEFINITION  Udea costalis isolate cytochrome oxidase subunit I (COI) gene,
            partial cds; mitochondrial .
ACCESSION   urn.local...7k-dwwyr86
VERSION     urn.local...7k-dwwyr86
KEYWORDS    .
SOURCE      Udea costalis (mitochondrion Udea costalis)
  ORGANISM  Udea costalis
            Eukaryota; Metazoa; Ecdysozoa; Arthropoda; Hexapoda; Insecta;
            Pterygota; Neoptera; Endopterygota; Lepidoptera; Glossata;
            Ditrysia; Pyraloidea; Crambidae; Pyraustunae; Udea.
FEATURES             Location/Qualifiers
     source          <1..657
                     /organism="Udea costalis"
                     /organelle="mitochondrion"
                     /mol_type="genomic DNA"
     gene            <1..>657
                     /gene="COI"
     CDS             <1..>657
                     /gene="COI"
                     /codon_start=1
                     /transl_table=5
                     /product="cytochrome oxidase subunit 1"
ORIGIN      
        1 actttatatt ttattttcgg aatttgggca ggaatagtag gaacatcttt aagattatta
       61 attcgagcag aattaggtaa tccaggatct ttaattggag atgatcaaat ttataatact
      121 attgtaacag ctcatgcatt tattataatt ttttttatag ttataccaat tataattgga
      181 ggatttggaa attgattaat tccattaata ctaggagctc cagatatagc tttccctcga
      241 ataaataata taagattttg attattaccc ccctcactaa ctcttttaat ttcaagaaga
      301 atcgttgaaa atggggcagg aacaggatga acagtgtacc cccccctttc atctaatatt
      361 gctcatagag gaacctcagt agatttagct attttttctt tacatttagc tggaatttcc
      421 tcaattttag gggcaattaa ttttattaca acaattatta atatacgaat taatggttta
      481 tcatttgatc aaataccttt atttatttga gctgtaggta ttacagctct tctattatta
      541 ctttctttac cagtattagc tggagctatt accatacttc taactgatcg taatttaaat
      601 acatcattct ttgatcctgc tggcggaggt gatccaatcc tttatcaaca tttattt
//
LOCUS       Udea_lugubralis_         657 bp    DNA     linear   UNA 29-SEP-2021
DEFINITION  Udea lugubralis isolate cytochrome oxidase subunit I (COI) gene,
            partial cds; mitochondrial .
ACCESSION   urn.local...7o-dwwyr86
VERSION     urn.local...7o-dwwyr86
KEYWORDS    .
SOURCE      Udea lugubralis  (mitochondrion Udea lugubralis )
  ORGANISM  Udea lugubralis 
            Eukaryota; Metazoa; Ecdysozoa; Arthropoda; Hexapoda; Insecta;
            Pterygota; Neoptera; Endopterygota; Lepidoptera; Glossata;
            Ditrysia; Pyraloidea; Crambidae; Pyraustunae; Udea.
FEATURES             Location/Qualifiers
     CDS             <1..>657
                     /gene="COI"
                     /codon_start=1
                     /transl_table=5
                     /product="cytochrome oxidase subunit 1"
     gene            <1..>657
                     /gene="COI"
     source          1..>657
                     /organism="Udea lugubralis"
                     /organelle="mitochondrion"
                     /mol_type="genomic DNA"
ORIGIN      
        1 actttatact ttatttttgg aatttgagca ggaatagtag gaacatcttt aagtttatta
       61 attcgagctg aattaggaaa tccaggatca ttaattggag atgatcaaat ttataatact
      121 attgtaacag ctcatgcatt tattataatt ttttttatag ttatacctat tataattgga
      181 ggatttggaa attgattaat tcctttaata ttaggagccc cagatatagc tttcccacga
      241 ataaataata taagattttg attattacct ccctcattaa cacttctgat tttcagaaga
      301 gttgttgaaa acggagcagg aacaggatga acagtttacc ctccactttc atctaatatt
      361 gcacatagag gaacttctgt agatttagct attttttccc tacatttagc tggaatttca
      421 tcaattttag gtgcaattaa ttttattact acaattatta atatacgaat taatggaata
      481 tcttttgacc aaataccatt attcgtttga gctgttggta ttacagcttt attattatta
      541 ctttctttac cagttttagc aggagctatt actatacttt taactgatcg taatttaaat
      601 acatcatttt ttgaccctgc tggaggggga gatcctattc tttatcaaca tttattt
//
LOCUS       Udea_lugubralis_         657 bp    DNA     linear   UNA 29-SEP-2021
DEFINITION  Udea lugubralis isolate cytochrome oxidase subunit I (COI) gene,
            partial cds; mitochondrial .
ACCESSION   urn.local...7p-dwwyr86
VERSION     urn.local...7p-dwwyr86
KEYWORDS    .
SOURCE      Udea lugubralis  (mitochondrion Udea lugubralis   )
  ORGANISM  Udea lugubralis 
            Eukaryota; Metazoa; Ecdysozoa; Arthropoda; Hexapoda; Insecta;
            Pterygota; Neoptera; Endopterygota; Lepidoptera; Glossata;
            Ditrysia; Pyraloidea; Crambidae; Pyraustunae; Udea.
FEATURES             Location/Qualifiers
     CDS             <1..>657
                     /gene="COI"
                     /codon_start=1
                     /transl_table=5
                     /product="cytochrome oxidase subunit 1"
     gene            <1..>657
                     /gene="COI"
     source          1..>657
                     /organism="Udea lugubralis"
                     /organelle="mitochondrion"
                     /mol_type="genomic DNA"
ORIGIN      
        1 actttatact ttatttttgg aatttgagca ggaatagtag gaacatcttt aagtttatta
       61 attcgagctg aattaggaaa tccaggatca ttaattggag atgatcaaat ttataatact
      121 attgtaacag ctcatgcatt tattataatt ttttttatag ttatacctat tataattgga
      181 ggatttggaa attgattaat tcctttaata ttaggagccc cagatatagc tttcccacga
      241 ataaataata taagattttg attattacct ccctcattaa cacttctgat tttcagaaga
      301 gttgttgaaa acggagcagg aacaggatga acagtttacc ctccactttc atctaatatt
      361 gcacatagag gaacttctgt agatttagct attttttccc tacatttagc tggaatttca
      421 tcaattttag gtgcaattaa ttttattact acaattatta atatacgaat taatggaata
      481 tcttttgacc aaataccatt attcgtttga gctgttggta ttacagcttt attattatta
      541 ctttctttac cagttttagc aggagctatt actatacttt taactgatcg taatttaaat
      601 acatcatttt ttgaccctgc tggaggagga gatcctattc tttatcaaca tttattt
//
