# Supplementary material for: Decreasing Species Richness with Increase in Elevation and Positive Rapoport Effects of Crambidae (Lepidoptera) on Mount Taibai
Source: Insects. 2022 Dec 5;13(12):1125. doi: 10.3390/insects13121125 (PMC9783943; doi:10.3390/insects13121125)
Supplement: Supplementary file 1 [file insects-13-01125-s001.zip › Table S1.xlsx]

## Sheet: Sheet1
Table S1. Data frame used in the R software iNEXT program
Species	Elevation (m)																		Low-altitude	Mid-altitude	High-altitude
	800	900	1000	1100	1200	1300	1400	1500	1600	1700	1800	1900	2000	2100	2200				800-1300	1300-1800	1800-2300
Aglaops aurantialis	0	0	0	1	0	0	0	0	0	0	0	0	0	0	0				1	0	0
Agrotera nemoralis	0	0	0	0	1	0	0	0	0	1	0	0	0	0	0				1	1	0
Anania egentalis	0	0	0	0	1	1	1	2	0	0	0	1	0	0	0				1	4	1
Anania verbascalis	0	8	0	0	1	0	0	0	0	4	3	1	0	0	0				9	4	4
Botyodes diniasalis	0	0	0	0	0	0	1	0	0	1	0	1	0	0	0				0	2	1
Bradina atopalis	0	6	0	0	1	0	0	0	0	0	0	0	0	0	0				7	0	0
Camptomastix hisbonalis	0	4	1	8	4	2	0	6	5	1	4	2	0	0	0				17	14	6
Circobotys plebeia	0	0	0	0	0	0	0	0	0	1	1	1	0	1	1				0	1	4
Cotachena alysoni	0	3	0	2	1	0	1	1	0	0	1	0	0	0	0				6	2	1
Cotachena nepalensis	0	2	0	5	1	4	0	3	0	0	0	0	0	0	0				8	7	0
Crypsiptya coclesalis	0	0	0	0	0	0	0	0	0	0	0	0	0	0	1				0	0	1
Diaphania perspectalis	1	0	0	0	0	0	2	0	0	0	0	0	0	0	0				1	2	0
Conogethes punctiferalis	1	1	0	0	0	0	0	0	0	0	0	0	0	0	0				2	0	0
Eurrhyparodes bracteolalis	0	1	0	0	0	0	0	0	0	0	0	0	0	0	0				1	0	0
Glyphodes formosanus	0	0	1	9	3	0	0	0	0	0	0	1	0	0	0				13	0	1
Glyphodes quadrimaculalis	1	1	1	2	3	1	0	5	0	2	3	2	0	0	0				8	8	5
Goniorhynchus exemplaris	0	9	1	3	21	13	7	8	2	0	1	3	1	0	0				34	30	5
Goniorhynchus marginalis	0	5	1	9	26	27	15	17	10	5	8	2	1	1	2				41	74	14
Haritalodes basipunctalis	0	1	6	3	0	7	8	2	1	3	0	0	0	0	0				10	21	0
Haritalodes derogata	0	1	0	0	0	0	0	0	0	2	0	0	1	0	0				1	2	1
Herpetogramma luctuosalis	0	17	4	1	6	0	7	1	0	2	0	0	0	0	0				28	10	0
Herpetogramma magna	0	1	1	1	2	3	0	0	0	0	1	0	0	0	0				5	3	1
Herpetogramma pseudomagna	0	0	1	1	1	3	1	0	0	0	1	1	0	0	0				3	4	2
Lamprosema commixta	0	7	1	2	8	3	1	2	3	0	0	0	0	0	0				18	9	0
Lamprosema sibirialis	0	0	0	0	0	0	0	1	0	0	0	0	0	0	0				0	1	0
Loxostege turbidalis	0	0	0	0	0	0	0	0	1	0	0	0	0	0	0				0	1	0
Maruca testulalis	0	3	0	0	0	1	1	0	1	0	0	1	0	0	0				3	3	1
Mecyna flavalis	0	0	0	0	0	0	0	0	0	0	1	0	0	0	0				0	0	1
Mecyna gracilis	0	2	0	0	0	0	0	0	0	0	0	0	0	0	0				2	0	0
Nacoleia charesalis	0	2	1	0	2	0	0	0	0	0	0	0	0	0	0				5	0	0
Nacoleia maculalis	0	1	0	0	0	1	0	1	2	0	0	0	0	0	0				1	4	0
Nomophila nocteulla	0	1	0	0	0	0	0	0	0	0	0	0	0	0	0				1	0	0
Nosophora.sp	0	0	0	2	0	0	0	0	0	0	0	0	0	0	0				2	0	0
Omiodes poeonalis	0	0	1	0	0	0	0	0	0	0	0	0	0	0	0				1	0	0
Omiodes tristrialis	0	0	0	0	0	0	0	0	0	0	1	1	0	0	0				0	0	2
Opsibotys fuscalis	0	0	0	0	0	0	0	0	1	8	2	0	0	0	0				0	9	2
Ostrinia furnacalis	0	2	0	1	0	0	0	1	0	0	2	2	0	0	0				3	1	4
Ostrinia scapulalis	0	1	1	0	0	0	0	0	0	0	0	0	0	0	0				2	0	0
Palpita nigropunctalis	0	2	2	0	0	2	4	0	1	2	5	4	5	5	2				4	9	21
Pleuroptya balteata	0	0	0	1	0	0	0	0	0	0	0	0	0	0	0				1	0	0
Pleuroptya chlorophanta	0	7	1	5	7	1	7	2	0	1	1	0	0	0	0				20	11	1
Pleuroptya expictalis	0	0	0	0	0	0	1	0	0	0	0	0	0	0	0				0	1	0
Pleuroptya inferior	0	2	0	0	2	0	0	1	0	0	0	1	0	0	0				4	1	1
Pleuroptya mundalis	0	1	6	2	1	0	2	0	0	0	0	0	0	0	0				10	2	0
Nagiella occultalis	0	2	4	0	5	1	1	0	0	0	0	0	0	0	0				11	2	0
Pleuroptya quadrimaculalis	0	0	2	3	5	1	0	0	1	3	1	0	0	0	0				10	5	1
Pleuroptya sabinusalis	0	0	0	0	1	0	0	0	0	0	0	0	0	0	0				1	0	0
Proteurhypara cuspidata	0	0	0	0	0	5	1	0	0	0	0	0	0	0	0				0	6	0
Pseudebulea fentoni	0	5	0	3	1	0	1	0	0	0	0	0	0	0	0				9	1	0
Pycnarmon cribrata	0	3	0	9	11	3	9	4	1	1	0	2	3	0	2				23	18	7
Pycnarmon pantherata	0	0	0	1	1	2	4	0	0	0	1	0	0	0	0				2	6	1
Pyrausta noctualis	0	1	0	2	1	3	2	2	6	5	8	10	0	0	0				4	18	18
Pyraustinae sp.	0	0	0	1	0	0	0	0	0	0	0	0	0	0	0				1	0	0
Rehimena phrynealis	0	20	2	1	5	3	0	1	5	1	1	0	0	0	0				28	10	1
Sinibotys evenoralis	0	0	0	0	0	0	1	0	0	0	0	0	0	0	0				0	1	0
Sitochroa palealis	0	0	0	0	0	0	0	0	0	3	0	0	0	0	0				0	3	0
Sitochroa verticalis	0	0	0	0	0	0	0	0	0	1	0	0	0	0	0				0	1	0
Spoladea recurvalis	1	2	0	0	0	0	0	0	0	0	0	0	0	0	0				3	0	0
Sylepta invalidalis	0	5	4	7	20	7	11	1	1	5	1	4	0	0	0				36	25	5
Sylepta taiwannalis	0	0	0	0	1	1	2	0	0	0	0	0	0	0	0				1	3	0
Syllepte nr. segnalis	0	0	0	5	3	2	2	2	0	3	0	2	0	0	0				8	9	2
Tabidia strigiferalis	0	0	0	0	1	0	1	0	0	0	0	0	0	0	0				1	1	0
Tylostega pectinata	0	0	0	2	0	1	0	2	0	44	4	0	0	0	0				2	47	4
Tylostega serrata	0	1	0	12	2	4	1	2	2	1	5	5	0	0	1				15	10	11
Tylostega tylostegalis	0	0	6	1	3	11	3	2	6	2	1	0	0	0	0				10	24	1
Tyspanodes hypsalis	0	1	0	1	4	13	5	1	1	5	8	5	0	0	0				6	25	13
Tyspanodes striata	0	0	0	0	2	0	8	0	1	1	8	16	1	5	2				2	10	32
Udea costalis	0	0	0	0	0	0	0	0	0	0	0	0	1	3	17				0	0	21
Udea ferrugalis	0	0	0	0	0	0	1	0	1	0	0	0	0	0	0				0	2	0
Udea lugubralis	0	0	0	1	0	0	2	0	1	0	0	1	0	0	0				1	3	1
Udea.sp	0	0	0	0	0	0	0	0	0	0	0	2	0	0	0				0	0	2
Mecyna dissipatalis	0	5	2	2	5	1	0	1	0	0	0	1	0	0	0				14	2	1
Mecyna tricolor	0	1	0	0	6	0	0	0	0	0	0	0	0	0	0				7	0	0
