# Supplementary material for: Decreasing Species Richness with Increase in Elevation and Positive Rapoport Effects of Crambidae (Lepidoptera) on Mount Taibai
Source: Insects. 2022 Dec 5;13(12):1125. doi: 10.3390/insects13121125 (PMC9783943; doi:10.3390/insects13121125)
Supplement: Supplementary file 1 [file insects-13-01125-s001.zip › Table S2.xlsx]

## Sheet: Stevens' method
Table S2. Results of four methods to test Rapoport’s effect
Elevation (m)	1000	1200	1400	1600	1800	2000	2200
Mean species range (m)	790.633	833.985	832.085	937.682	886.796	957.312	951.333
								Mean	Std	N				X	Y
							X	1600	432.049	7		X	Pearson test	1	.906**
							Y	884.261	66.7228	7			P-value		0.005
													N	7	7
												Y	Pearson test	.906**	1
													P-value	0.005
													N	7	7
												**. Significant correlation at P<0.01 level

## Sheet: Pagel’s method
Elevation (m)	1000	1200	1400	1600	1800	2000	2200
Mean species range (m)	83.25	230.6	350.571	549.25	722.167	872.7	1002.86
								Mean	Std	N				X	Y
							X	1600	432.049	7		X	Pearson test	1	.988**
							Y	544.458	341.147	7			P-value		0.0001
													N	7	7
												Y	Pearson test	.986**	1
													P-value	0.0001
													N	7	7
												**. Significant correlation at P<0.01 level

## Sheet: Rohde's method
Elevation (m)	1000	1200	1400	1600	1800	2000	2200
Mean species range (m)	157.167	453.9	838.381	954.857	476.5	238.333	200
								Mean	Std	N				X	Y
							X	1600	432.049	7		X	Pearson test	1	-0.163
							Y	474.163	315.015	7			P-value		0.727
													N	7	7
												Y	Pearson test	-0.163	1
													P-value	0.727
													N	7	7

## Sheet: Across-species method 
Elevation (m)	1252	1612	1459.5	1701	1099.5	1459.5	2029	1398.5	1244.5	1156	913.5	1534	1426	1513.5	1613.5	1362.5	1513.5	1362.5	1397	1511.5	1295.5	1459.5	947	1099.5	1295.5	1182	1906.5	1762	1459.5	1038.5	1613.5	1397	1459.5	1189.5	1189.5	1450.5	1388.5	1189.5	1613.5	1508	1463.5	1398.5	1778	913.5	1459.5	1342	1577	1342	1525
Species range (m)	100	720	1025	542	305	1025	502	903	595	552	67	892	1092	1133	1333	831	1133	831	900	921	697	1025	100	305	697	100	113	236	1025	99	1333	900	1025	485	485	799	87	485	1333	744	1033	903	100	67	1025	180	790	180	710
									Mean	Std	N
								X	1439.55	256.058	59
								Y	665.712	393.607	59
										X	Y
								X	Pearson test	1	.237*
									P-value		0.07
									N	59	59
								Y	Pearson test	.237*	1
									P-value	0.07
									N	59	59
[truncated: 10 more columns]
