# Supplementary material for: Decreasing Species Richness with Increase in Elevation and Positive Rapoport Effects of Crambidae (Lepidoptera) on Mount Taibai
Source: Insects. 2022 Dec 5;13(12):1125. doi: 10.3390/insects13121125 (PMC9783943; doi:10.3390/insects13121125)
Supplement: Supplementary file 1 [file insects-13-01125-s001.zip › Table S3.xls]

## Sheet: Voucher Info
Specimen Info Metadata
Sample ID	Field ID	Museum ID	Collection Code	Institution Storing
NWAFUPYR003023				Northwest A&F University
NWAFUPYR003024				Northwest A&F University
NWAFUPYR003025				Northwest A&F University
NWAFUPYR003026				Northwest A&F University
NWAFUPYR003027				Northwest A&F University
NWAFUPYR003028				Northwest A&F University
NWAFUPYR003029				Northwest A&F University
NWAFUPYR003030				Northwest A&F University
NWAFUPYR003031				Northwest A&F University
NWAFUPYR003032				Northwest A&F University
NWAFUPYR003033				Northwest A&F University
NWAFUPYR003034				Northwest A&F University
NWAFUPYR003035				Northwest A&F University
NWAFUPYR003036				Northwest A&F University
NWAFUPYR003037				Northwest A&F University
NWAFUPYR003038				Northwest A&F University
NWAFUPYR003039				Northwest A&F University
NWAFUPYR003040				Northwest A&F University
NWAFUPYR003041				Northwest A&F University
NWAFUPYR003042				Northwest A&F University
NWAFUPYR003043				Northwest A&F University
NWAFUPYR003044				Northwest A&F University
NWAFUPYR003045				Northwest A&F University
NWAFUPYR003046				Northwest A&F University
NWAFUPYR003047				Northwest A&F University
NWAFUPYR003048				Northwest A&F University
NWAFUPYR003049				Northwest A&F University
NWAFUPYR003050				Northwest A&F University
NWAFUPYR003051				Northwest A&F University
NWAFUPYR003052				Northwest A&F University
NWAFUPYR003053				Northwest A&F University
NWAFUPYR003054				Northwest A&F University
NWAFUPYR003055				Northwest A&F University
NWAFUPYR003056				Northwest A&F University
NWAFUPYR003057				Northwest A&F University
NWAFUPYR003058				Northwest A&F University
NWAFUPYR003059				Northwest A&F University
NWAFUPYR003060				Northwest A&F University
NWAFUPYR003061				Northwest A&F University
NWAFUPYR003062				Northwest A&F University
NWAFUPYR003063				Northwest A&F University
NWAFUPYR003064				Northwest A&F University
NWAFUPYR003065				Northwest A&F University
NWAFUPYR003066				Northwest A&F University
NWAFUPYR003067				Northwest A&F University
NWAFUPYR003068				Northwest A&F University
NWAFUPYR003069				Northwest A&F University
NWAFUPYR003070				Northwest A&F University
NWAFUPYR003071				Northwest A&F University
NWAFUPYR003072				Northwest A&F University
NWAFUPYR003073				Northwest A&F University
NWAFUPYR003074				Northwest A&F University
NWAFUPYR003075				Northwest A&F University
NWAFUPYR003076				Northwest A&F University
NWAFUPYR003077				Northwest A&F University
NWAFUPYR003078				Northwest A&F University
NWAFUPYR003079				Northwest A&F University
NWAFUPYR003080				Northwest A&F University
NWAFUPYR003081				Northwest A&F University
NWAFUPYR003082				Northwest A&F University
NWAFUPYR003083				Northwest A&F University
NWAFUPYR003084				Northwest A&F University
NWAFUPYR003085				Northwest A&F University
NWAFUPYR003086				Northwest A&F University
NWAFUPYR003087				Northwest A&F University
NWAFUPYR003088				Northwest A&F University
NWAFUPYR003089				Northwest A&F University
NWAFUPYR003090				Northwest A&F University
NWAFUPYR003091				Northwest A&F University
NWAFUPYR003092				Northwest A&F University
NWAFUPYR003093				Northwest A&F University
NWAFUPYR003094				Northwest A&F University
NWAFUPYR003095				Northwest A&F University
NWAFUPYR003096				Northwest A&F University
NWAFUPYR003097				Northwest A&F University
NWAFUPYR003098				Northwest A&F University
NWAFUPYR003099				Northwest A&F University
NWAFUPYR003100				Northwest A&F University
NWAFUPYR003101				Northwest A&F University
NWAFUPYR003102				Northwest A&F University
NWAFUPYR003103				Northwest A&F University
NWAFUPYR003104				Northwest A&F University
NWAFUPYR003105				Northwest A&F University
NWAFUPYR003106				Northwest A&F University
NWAFUPYR003107				Northwest A&F University
NWAFUPYR003108				Northwest A&F University
NWAFUPYR003109				Northwest A&F University
NWAFUPYR003110				Northwest A&F University
NWAFUPYR003111				Northwest A&F University
NWAFUPYR003112				Northwest A&F University
NWAFUPYR003113				Northwest A&F University
NWAFUPYR003114				Northwest A&F University
NWAFUPYR003115				Northwest A&F University
NWAFUPYR003116				Northwest A&F University
NWAFUPYR003117				Northwest A&F University
NWAFUPYR003118				Northwest A&F University
NWAFUPYR003119				Northwest A&F University
NWAFUPYR003120				Northwest A&F University
NWAFUPYR003121				Northwest A&F University
NWAFUPYR003122				Northwest A&F University
NWAFUPYR003123				Northwest A&F University
NWAFUPYR003124				Northwest A&F University
NWAFUPYR003125				Northwest A&F University
NWAFUPYR003126				Northwest A&F University
NWAFUPYR003127				Northwest A&F University
NWAFUPYR003128				Northwest A&F University
NWAFUPYR003129				Northwest A&F University
NWAFUPYR003130				Northwest A&F University
NWAFUPYR003131				Northwest A&F University
NWAFUPYR003132				Northwest A&F University
NWAFUPYR003133				Northwest A&F University
NWAFUPYR003134				Northwest A&F University
NWAFUPYR003135				Northwest A&F University
NWAFUPYR003136				Northwest A&F University
NWAFUPYR003137				Northwest A&F University
NWAFUPYR003138				Northwest A&F University
NWAFUPYR003139				Northwest A&F University
NWAFUPYR003140				Northwest A&F University
NWAFUPYR003141				Northwest A&F University
NWAFUPYR003142				Northwest A&F University
NWAFUPYR003143				Northwest A&F University
NWAFUPYR003144				Northwest A&F University
NWAFUPYR003145				Northwest A&F University
NWAFUPYR003146				Northwest A&F University
NWAFUPYR003147				Northwest A&F University
NWAFUPYR003148				Northwest A&F University
NWAFUPYR003149				Northwest A&F University
NWAFUPYR003150				Northwest A&F University
NWAFUPYR003151				Northwest A&F University
NWAFUPYR003152				Northwest A&F University
NWAFUPYR003153				Northwest A&F University
NWAFUPYR003154				Northwest A&F University
NWAFUPYR003155				Northwest A&F University
NWAFUPYR003156				Northwest A&F University
NWAFUPYR003157				Northwest A&F University
NWAFUPYR006286				Northwest A&F University
NWAFUPYR006287				Northwest A&F University
NWAFUPYR006288				Northwest A&F University
NWAFUPYR006289				Northwest A&F University
NWAFUPYR006290				Northwest A&F University
NWAFUPYR006291				Northwest A&F University
NWAFUPYR006292				Northwest A&F University
NWAFUPYR006293				Northwest A&F University
NWAFUPYR006294				Northwest A&F University
NWAFUPYR006295				Northwest A&F University
NWAFUPYR006296				Northwest A&F University
NWAFUPYR006297				Northwest A&F University
NWAFUPYR006298				Northwest A&F University
NWAFUPYR006299				Northwest A&F University
NWAFUPYR006300				Northwest A&F University
NWAFUPYR006301				Northwest A&F University
NWAFUPYR006302				Northwest A&F University
NWAFUPYR006303				Northwest A&F University
NWAFUPYR006304				Northwest A&F University
NWAFUPYR006305				Northwest A&F University
NWAFUPYR006306				Northwest A&F University
NWAFUPYR006307				Northwest A&F University
NWAFUPYR006308				Northwest A&F University
NWAFUPYR006309				Northwest A&F University
NWAFUPYR006310				Northwest A&F University
NWAFUPYR006311				Northwest A&F University
NWAFUPYR006312				Northwest A&F University
NWAFUPYR006313				Northwest A&F University
NWAFUPYR006314				Northwest A&F University
NWAFUPYR006315				Northwest A&F University
NWAFUPYR006316				Northwest A&F University
NWAFUPYR006317				Northwest A&F University
NWAFUPYR006318				Northwest A&F University
NWAFUPYR006319				Northwest A&F University
NWAFUPYR006320				Northwest A&F University
NWAFUPYR006321				Northwest A&F University
NWAFUPYR006322				Northwest A&F University
NWAFUPYR006323				Northwest A&F University
NWAFUPYR006324				Northwest A&F University
NWAFUPYR006325				Northwest A&F University
NWAFUPYR006326				Northwest A&F University
NWAFUPYR006327				Northwest A&F University
NWAFUPYR006328				Northwest A&F University
NWAFUPYR006329				Northwest A&F University
NWAFUPYR006330				Northwest A&F University
NWAFUPYR006331				Northwest A&F University
NWAFUPYR006332				Northwest A&F University
NWAFUPYR006333				Northwest A&F University
NWAFUPYR006334				Northwest A&F University
NWAFUPYR006335				Northwest A&F University
NWAFUPYR006336				Northwest A&F University
NWAFUPYR006337				Northwest A&F University
NWAFUPYR006338				Northwest A&F University
NWAFUPYR006339				Northwest A&F University
NWAFUPYR006340				Northwest A&F University
NWAFUPYR006341				Northwest A&F University
NWAFUPYR006342				Northwest A&F University
NWAFUPYR006343				Northwest A&F University
NWAFUPYR006344				Northwest A&F University
NWAFUPYR006345				Northwest A&F University
NWAFUPYR006346				Northwest A&F University
NWAFUPYR006347				Northwest A&F University
NWAFUPYR006348				Northwest A&F University
NWAFUPYR006349				Northwest A&F University
NWAFUPYR006350				Northwest A&F University
NWAFUPYR006351				Northwest A&F University
NWAFUPYR006352				Northwest A&F University
NWAFUPYR006353				Northwest A&F University
NWAFUPYR006354				Northwest A&F University
NWAFUPYR006355				Northwest A&F University
NWAFUPYR006356				Northwest A&F University
NWAFUPYR006357				Northwest A&F University
NWAFUPYR006358				Northwest A&F University
NWAFUPYR006359				Northwest A&F University
NWAFUPYR006360				Northwest A&F University
NWAFUPYR006361				Northwest A&F University
NWAFUPYR006362				Northwest A&F University
NWAFUPYR006363				Northwest A&F University
NWAFUPYR006364				Northwest A&F University
NWAFUPYR006365				Northwest A&F University
NWAFUPYR006366				Northwest A&F University
NWAFUPYR006367				Northwest A&F University
NWAFUPYR006368				Northwest A&F University
NWAFUPYR006369				Northwest A&F University
NWAFUPYR006370				Northwest A&F University
NWAFUPYR006371				Northwest A&F University
NWAFUPYR006372				Northwest A&F University
NWAFUPYR006373				Northwest A&F University
NWAFUPYR006374				Northwest A&F University
NWAFUPYR006375				Northwest A&F University
NWAFUPYR006376				Northwest A&F University
NWAFUPYR006377				Northwest A&F University
NWAFUPYR006378				Northwest A&F University
NWAFUPYR006379				Northwest A&F University
NWAFUPYR006380				Northwest A&F University
NWAFUPYR006381				Northwest A&F University
NWAFUPYR006382				Northwest A&F University
NWAFUPYR006383				Northwest A&F University
NWAFUPYR006384				Northwest A&F University
NWAFUPYR006385				Northwest A&F University
NWAFUPYR006386				Northwest A&F University
NWAFUPYR006387				Northwest A&F University
NWAFUPYR006388				Northwest A&F University
NWAFUPYR006389				Northwest A&F University
NWAFUPYR006390				Northwest A&F University
NWAFUPYR006391				Northwest A&F University
NWAFUPYR006392				Northwest A&F University
NWAFUPYR006393				Northwest A&F University
NWAFUPYR006394				Northwest A&F University
NWAFUPYR006395				Northwest A&F University
NWAFUPYR006396				Northwest A&F University
NWAFUPYR006397				Northwest A&F University
NWAFUPYR006398				Northwest A&F University
NWAFUPYR006399				Northwest A&F University
NWAFUPYR006400				Northwest A&F University
NWAFUPYR006401				Northwest A&F University
NWAFUPYR006402				Northwest A&F University
NWAFUPYR006403				Northwest A&F University
NWAFUPYR006404				Northwest A&F University
NWAFUPYR006405				Northwest A&F University
NWAFUPYR006406				Northwest A&F University
NWAFUPYR006407				Northwest A&F University
NWAFUPYR006408				Northwest A&F University
NWAFUPYR006409				Northwest A&F University
NWAFUPYR006410				Northwest A&F University
NWAFUPYR006411				Northwest A&F University
NWAFUPYR006412				Northwest A&F University
NWAFUPYR006413				Northwest A&F University
NWAFUPYR006414				Northwest A&F University
NWAFUPYR006415				Northwest A&F University
NWAFUPYR006416				Northwest A&F University
NWAFUPYR006417				Northwest A&F University
NWAFUPYR006418				Northwest A&F University
NWAFUPYR006419				Northwest A&F University
NWAFUPYR006420				Northwest A&F University
NWAFUPYR006421				Northwest A&F University
NWAFUPYR006422				Northwest A&F University
NWAFUPYR006423				Northwest A&F University
NWAFUPYR006424				Northwest A&F University
NWAFUPYR006425				Northwest A&F University
NWAFUPYR006426				Northwest A&F University
NWAFUPYR006427				Northwest A&F University
NWAFUPYR006428				Northwest A&F University
NWAFUPYR006429				Northwest A&F University
NWAFUPYR006430				Northwest A&F University
NWAFUPYR006431				Northwest A&F University
NWAFUPYR006432				Northwest A&F University
NWAFUPYR006433				Northwest A&F University
NWAFUPYR006434				Northwest A&F University
NWAFUPYR006435				Northwest A&F University
NWAFUPYR006436				Northwest A&F University
NWAFUPYR006437				Northwest A&F University
NWAFUPYR006438				Northwest A&F University
NWAFUPYR006439				Northwest A&F University
NWAFUPYR006440				Northwest A&F University
NWAFUPYR006441				Northwest A&F University
NWAFUPYR006442				Northwest A&F University
NWAFUPYR006443				Northwest A&F University
NWAFUPYR006444				Northwest A&F University
NWAFUPYR006445				Northwest A&F University
NWAFUPYR006446				Northwest A&F University
NWAFUPYR006447				Northwest A&F University
NWAFUPYR006448				Northwest A&F University
NWAFUPYR006449				Northwest A&F University
NWAFUPYR006450				Northwest A&F University
NWAFUPYR006451				Northwest A&F University
NWAFUPYR006452				Northwest A&F University
NWAFUPYR006453				Northwest A&F University
NWAFUPYR006454				Northwest A&F University
NWAFUPYR006455				Northwest A&F University
NWAFUPYR006456				Northwest A&F University
NWAFUPYR006457				Northwest A&F University
NWAFUPYR006458				Northwest A&F University
NWAFUPYR006459				Northwest A&F University
NWAFUPYR006460				Northwest A&F University
NWAFUPYR006461				Northwest A&F University
NWAFUPYR006462				Northwest A&F University
NWAFUPYR006463				Northwest A&F University
NWAFUPYR006464				Northwest A&F University
NWAFUPYR006465				Northwest A&F University
NWAFUPYR006466				Northwest A&F University
NWAFUPYR006467				Northwest A&F University
NWAFUPYR006468				Northwest A&F University
NWAFUPYR006469				Northwest A&F University
NWAFUPYR006470				Northwest A&F University
NWAFUPYR006471				Northwest A&F University
NWAFUPYR006472				Northwest A&F University
NWAFUPYR006473				Northwest A&F University
NWAFUPYR006474				Northwest A&F University
NWAFUPYR006475				Northwest A&F University
NWAFUPYR006476				Northwest A&F University
NWAFUPYR006477				Northwest A&F University
NWAFUPYR006478				Northwest A&F University
NWAFUPYR006479				Northwest A&F University
NWAFUPYR006480				Northwest A&F University
NWAFUPYR006481				Northwest A&F University
NWAFUPYR006482				Northwest A&F University
NWAFUPYR006483				Northwest A&F University
NWAFUPYR006484				Northwest A&F University
NWAFUPYR006485				Northwest A&F University
NWAFUPYR006486				Northwest A&F University
NWAFUPYR006487				Northwest A&F University
NWAFUPYR006488				Northwest A&F University
NWAFUPYR006489				Northwest A&F University
NWAFUPYR006490				Northwest A&F University
NWAFUPYR006491				Northwest A&F University
NWAFUPYR006492				Northwest A&F University
NWAFUPYR006493				Northwest A&F University
NWAFUPYR006494				Northwest A&F University
NWAFUPYR006495				Northwest A&F University
NWAFUPYR006496				Northwest A&F University
NWAFUPYR006497				Northwest A&F University
NWAFUPYR006498				Northwest A&F University
NWAFUPYR006499				Northwest A&F University
NWAFUPYR006500				Northwest A&F University
NWAFUPYR006501				Northwest A&F University
NWAFUPYR006502				Northwest A&F University
NWAFUPYR006503				Northwest A&F University
NWAFUPYR006504				Northwest A&F University
NWAFUPYR006505				Northwest A&F University
NWAFUPYR006506				Northwest A&F University
NWAFUPYR006507				Northwest A&F University
NWAFUPYR006508				Northwest A&F University
NWAFUPYR006509				Northwest A&F University
NWAFUPYR006510				Northwest A&F University
NWAFUPYR006511				Northwest A&F University
NWAFUPYR006512				Northwest A&F University
NWAFUPYR006513				Northwest A&F University
NWAFUPYR006514				Northwest A&F University
NWAFUPYR006515				Northwest A&F University
NWAFUPYR006516				Northwest A&F University
NWAFUPYR006517				Northwest A&F University
NWAFUPYR006518				Northwest A&F University
NWAFUPYR006519				Northwest A&F University
NWAFUPYR006520				Northwest A&F University
NWAFUPYR006521				Northwest A&F University
NWAFUPYR006522				Northwest A&F University
NWAFUPYR006523				Northwest A&F University
NWAFUPYR006524				Northwest A&F University
NWAFUPYR006525				Northwest A&F University
NWAFUPYR006526				Northwest A&F University
NWAFUPYR006527				Northwest A&F University
NWAFUPYR006528				Northwest A&F University
NWAFUPYR006529				Northwest A&F University
NWAFUPYR006530				Northwest A&F University
NWAFUPYR006531				Northwest A&F University
NWAFUPYR006532				Northwest A&F University
NWAFUPYR006533				Northwest A&F University
NWAFUPYR006534				Northwest A&F University
NWAFUPYR006535				Northwest A&F University
NWAFUPYR006536				Northwest A&F University
NWAFUPYR006537				Northwest A&F University
NWAFUPYR006538				Northwest A&F University
NWAFUPYR006539				Northwest A&F University
NWAFUPYR006540				Northwest A&F University
NWAFUPYR006541				Northwest A&F University
NWAFUPYR006542				Northwest A&F University
NWAFUPYR006543				Northwest A&F University
NWAFUPYR006544				Northwest A&F University
NWAFUPYR006545				Northwest A&F University
NWAFUPYR006546				Northwest A&F University
NWAFUPYR006547				Northwest A&F University
NWAFUPYR006548				Northwest A&F University
NWAFUPYR006549				Northwest A&F University
NWAFUPYR006550				Northwest A&F University
NWAFUPYR006551				Northwest A&F University
NWAFUPYR006552				Northwest A&F University
NWAFUPYR006553				Northwest A&F University
NWAFUPYR006554				Northwest A&F University
NWAFUPYR006555				Northwest A&F University
NWAFUPYR006556				Northwest A&F University
NWAFUPYR006557				Northwest A&F University
NWAFUPYR006558				Northwest A&F University
NWAFUPYR006559				Northwest A&F University
NWAFUPYR006560				Northwest A&F University
NWAFUPYR006561				Northwest A&F University
NWAFUPYR006562				Northwest A&F University
NWAFUPYR006563				Northwest A&F University
NWAFUPYR006564				Northwest A&F University
NWAFUPYR006565				Northwest A&F University
NWAFUPYR006566				Northwest A&F University
NWAFUPYR006567				Northwest A&F University
NWAFUPYR006568				Northwest A&F University
NWAFUPYR006569				Northwest A&F University
NWAFUPYR006570				Northwest A&F University
NWAFUPYR006571				Northwest A&F University
NWAFUPYR006572				Northwest A&F University
NWAFUPYR006573				Northwest A&F University
NWAFUPYR006574				Northwest A&F University
NWAFUPYR006575				Northwest A&F University
NWAFUPYR006576				Northwest A&F University
NWAFUPYR006577				Northwest A&F University
NWAFUPYR006578				Northwest A&F University
NWAFUPYR006579				Northwest A&F University
NWAFUPYR006580				Northwest A&F University
NWAFUPYR006581				Northwest A&F University
NWAFUPYR006582				Northwest A&F University
NWAFUPYR006583				Northwest A&F University
NWAFUPYR006584				Northwest A&F University
NWAFUPYR006585				Northwest A&F University
NWAFUPYR006586				Northwest A&F University
NWAFUPYR006587				Northwest A&F University
NWAFUPYR006588				Northwest A&F University
NWAFUPYR006589				Northwest A&F University
NWAFUPYR006590				Northwest A&F University
NWAFUPYR006591				Northwest A&F University
NWAFUPYR006592				Northwest A&F University
NWAFUPYR006593				Northwest A&F University
NWAFUPYR006594				Northwest A&F University
NWAFUPYR006595				Northwest A&F University
NWAFUPYR006596				Northwest A&F University
NWAFUPYR006597				Northwest A&F University
NWAFUPYR006598				Northwest A&F University
NWAFUPYR006599				Northwest A&F University
NWAFUPYR006600				Northwest A&F University
NWAFUPYR006601				Northwest A&F University
NWAFUPYR006602				Northwest A&F University
NWAFUPYR006603				Northwest A&F University
NWAFUPYR006604				Northwest A&F University
NWAFUPYR006605				Northwest A&F University
NWAFUPYR006606				Northwest A&F University
NWAFUPYR006607				Northwest A&F University
NWAFUPYR006608				Northwest A&F University
NWAFUPYR006609				Northwest A&F University
NWAFUPYR006610				Northwest A&F University
NWAFUPYR006611				Northwest A&F University
NWAFUPYR006612				Northwest A&F University
NWAFUPYR006613				Northwest A&F University
NWAFUPYR006614				Northwest A&F University
NWAFUPYR006615				Northwest A&F University
NWAFUPYR006616				Northwest A&F University
NWAFUPYR006617				Northwest A&F University
NWAFUPYR006618				Northwest A&F University
NWAFUPYR006619				Northwest A&F University
NWAFUPYR006620				Northwest A&F University
NWAFUPYR006621				Northwest A&F University
NWAFUPYR006622				Northwest A&F University
NWAFUPYR006623				Northwest A&F University
NWAFUPYR006624				Northwest A&F University
NWAFUPYR006625				Northwest A&F University
NWAFUPYR006626				Northwest A&F University
NWAFUPYR006627				Northwest A&F University
NWAFUPYR006628				Northwest A&F University
NWAFUPYR006629				Northwest A&F University
NWAFUPYR006630				Northwest A&F University
NWAFUPYR006631				Northwest A&F University
NWAFUPYR006632				Northwest A&F University
NWAFUPYR006633				Northwest A&F University
NWAFUPYR006634				Northwest A&F University
NWAFUPYR006635				Northwest A&F University
NWAFUPYR006636				Northwest A&F University
NWAFUPYR006637				Northwest A&F University
NWAFUPYR006638				Northwest A&F University
NWAFUPYR006639				Northwest A&F University
NWAFUPYR006640				Northwest A&F University
NWAFUPYR006641				Northwest A&F University
NWAFUPYR006642				Northwest A&F University
NWAFUPYR006643				Northwest A&F University
NWAFUPYR006644				Northwest A&F University
NWAFUPYR006645				Northwest A&F University
NWAFUPYR006646				Northwest A&F University
NWAFUPYR006647				Northwest A&F University
NWAFUPYR006648				Northwest A&F University
NWAFUPYR006649				Northwest A&F University
NWAFUPYR006650				Northwest A&F University
NWAFUPYR006651				Northwest A&F University
NWAFUPYR006652				Northwest A&F University
NWAFUPYR006653				Northwest A&F University
NWAFUPYR006654				Northwest A&F University
NWAFUPYR006655				Northwest A&F University
NWAFUPYR006656				Northwest A&F University
NWAFUPYR006657				Northwest A&F University
NWAFUPYR006658				Northwest A&F University
NWAFUPYR006659				Northwest A&F University
NWAFUPYR006660				Northwest A&F University
NWAFUPYR006661				Northwest A&F University
NWAFUPYR006662				Northwest A&F University
NWAFUPYR006663				Northwest A&F University
NWAFUPYR006664				Northwest A&F University
NWAFUPYR006665				Northwest A&F University
NWAFUPYR006666				Northwest A&F University
NWAFUPYR006667				Northwest A&F University
NWAFUPYR006668				Northwest A&F University
NWAFUPYR006669				Northwest A&F University
NWAFUPYR006670				Northwest A&F University
NWAFUPYR006671				Northwest A&F University
NWAFUPYR006672				Northwest A&F University
NWAFUPYR006673				Northwest A&F University
NWAFUPYR006674				Northwest A&F University
NWAFUPYR006675				Northwest A&F University
NWAFUPYR006676				Northwest A&F University
NWAFUPYR006677				Northwest A&F University
NWAFUPYR006678				Northwest A&F University
NWAFUPYR006679				Northwest A&F University
NWAFUPYR006680				Northwest A&F University
NWAFUPYR006681				Northwest A&F University
NWAFUPYR006682				Northwest A&F University
NWAFUPYR006683				Northwest A&F University
NWAFUPYR006684				Northwest A&F University
NWAFUPYR006685				Northwest A&F University
NWAFUPYR006686				Northwest A&F University
NWAFUPYR006687				Northwest A&F University
NWAFUPYR006688				Northwest A&F University
NWAFUPYR006689				Northwest A&F University
NWAFUPYR006690				Northwest A&F University
NWAFUPYR006691				Northwest A&F University
NWAFUPYR006692				Northwest A&F University
NWAFUPYR006693				Northwest A&F University
NWAFUPYR006694				Northwest A&F University
NWAFUPYR006695				Northwest A&F University
NWAFUPYR006696				Northwest A&F University
NWAFUPYR006697				Northwest A&F University
NWAFUPYR006698				Northwest A&F University
NWAFUPYR006699				Northwest A&F University
NWAFUPYR006700				Northwest A&F University
NWAFUPYR006701				Northwest A&F University
NWAFUPYR006702				Northwest A&F University
NWAFUPYR006703				Northwest A&F University
NWAFUPYR006704				Northwest A&F University
NWAFUPYR006705				Northwest A&F University
NWAFUPYR006706				Northwest A&F University
NWAFUPYR006707				Northwest A&F University
NWAFUPYR006708				Northwest A&F University
NWAFUPYR006709				Northwest A&F University
NWAFUPYR006710				Northwest A&F University
NWAFUPYR006711				Northwest A&F University
NWAFUPYR006712				Northwest A&F University
NWAFUPYR006713				Northwest A&F University
NWAFUPYR006714				Northwest A&F University
NWAFUPYR006715				Northwest A&F University
NWAFUPYR006716				Northwest A&F University
NWAFUPYR006717				Northwest A&F University
NWAFUPYR006718				Northwest A&F University
NWAFUPYR006719				Northwest A&F University
NWAFUPYR006720				Northwest A&F University
NWAFUPYR006721				Northwest A&F University
NWAFUPYR006722				Northwest A&F University
NWAFUPYR006723				Northwest A&F University
NWAFUPYR006724				Northwest A&F University
NWAFUPYR006725				Northwest A&F University
NWAFUPYR006726				Northwest A&F University
NWAFUPYR006727				Northwest A&F University
NWAFUPYR006728				Northwest A&F University
NWAFUPYR006729				Northwest A&F University
NWAFUPYR006730				Northwest A&F University
NWAFUPYR006731				Northwest A&F University
NWAFUPYR006732				Northwest A&F University
NWAFUPYR006733				Northwest A&F University
NWAFUPYR006734				Northwest A&F University
NWAFUPYR006735				Northwest A&F University
NWAFUPYR006736				Northwest A&F University
NWAFUPYR006737				Northwest A&F University
NWAFUPYR006738				Northwest A&F University
NWAFUPYR006739				Northwest A&F University
NWAFUPYR006740				Northwest A&F University
NWAFUPYR006741				Northwest A&F University
NWAFUPYR006742				Northwest A&F University
NWAFUPYR006743				Northwest A&F University
NWAFUPYR006744				Northwest A&F University
NWAFUPYR006745				Northwest A&F University
NWAFUPYR006746				Northwest A&F University
NWAFUPYR006747				Northwest A&F University
NWAFUPYR006748				Northwest A&F University
NWAFUPYR006749				Northwest A&F University
NWAFUPYR006750				Northwest A&F University
NWAFUPYR006751				Northwest A&F University
NWAFUPYR006752				Northwest A&F University
NWAFUPYR006753				Northwest A&F University
NWAFUPYR006754				Northwest A&F University
NWAFUPYR006755				Northwest A&F University
NWAFUPYR006756				Northwest A&F University
NWAFUPYR006757				Northwest A&F University
NWAFUPYR006758				Northwest A&F University
NWAFUPYR006759				Northwest A&F University
NWAFUPYR006760				Northwest A&F University
NWAFUPYR006761				Northwest A&F University
NWAFUPYR006762				Northwest A&F University
NWAFUPYR006763				Northwest A&F University
NWAFUPYR006764				Northwest A&F University
NWAFUPYR006765				Northwest A&F University
NWAFUPYR006766				Northwest A&F University
NWAFUPYR006767				Northwest A&F University
NWAFUPYR006768				Northwest A&F University
NWAFUPYR006769				Northwest A&F University
NWAFUPYR006770				Northwest A&F University
NWAFUPYR006771				Northwest A&F University
NWAFUPYR006772				Northwest A&F University
NWAFUPYR006773				Northwest A&F University
NWAFUPYR006774				Northwest A&F University
NWAFUPYR006775				Northwest A&F University
NWAFUPYR006776				Northwest A&F University
NWAFUPYR006777				Northwest A&F University
NWAFUPYR006778				Northwest A&F University
NWAFUPYR006779				Northwest A&F University
NWAFUPYR006780				Northwest A&F University
NWAFUPYR006781				Northwest A&F University
NWAFUPYR006782				Northwest A&F University
NWAFUPYR006783				Northwest A&F University
NWAFUPYR006784				Northwest A&F University
NWAFUPYR006785				Northwest A&F University
NWAFUPYR006786				Northwest A&F University
NWAFUPYR006787				Northwest A&F University
NWAFUPYR006788				Northwest A&F University
NWAFUPYR006789				Northwest A&F University
NWAFUPYR006790				Northwest A&F University
NWAFUPYR006791				Northwest A&F University
NWAFUPYR006792				Northwest A&F University
NWAFUPYR006793				Northwest A&F University
NWAFUPYR006794				Northwest A&F University
NWAFUPYR006795				Northwest A&F University
NWAFUPYR006796				Northwest A&F University
NWAFUPYR006797				Northwest A&F University
NWAFUPYR006798				Northwest A&F University
NWAFUPYR006799				Northwest A&F University
NWAFUPYR006800				Northwest A&F University
NWAFUPYR006801				Northwest A&F University
NWAFUPYR006802				Northwest A&F University
NWAFUPYR006803				Northwest A&F University
NWAFUPYR006804				Northwest A&F University
NWAFUPYR006805				Northwest A&F University
NWAFUPYR006806				Northwest A&F University
NWAFUPYR006807				Northwest A&F University
NWAFUPYR006808				Northwest A&F University
NWAFUPYR006809				Northwest A&F University
NWAFUPYR006810				Northwest A&F University
NWAFUPYR006811				Northwest A&F University
NWAFUPYR006812				Northwest A&F University
NWAFUPYR006813				Northwest A&F University
NWAFUPYR006814				Northwest A&F University
NWAFUPYR006815				Northwest A&F University
NWAFUPYR006816				Northwest A&F University
NWAFUPYR006817				Northwest A&F University
NWAFUPYR006818				Northwest A&F University
NWAFUPYR006819				Northwest A&F University
NWAFUPYR006820				Northwest A&F University
NWAFUPYR006821				Northwest A&F University
NWAFUPYR006822				Northwest A&F University
NWAFUPYR006823				Northwest A&F University
NWAFUPYR006824				Northwest A&F University
NWAFUPYR006825				Northwest A&F University
NWAFUPYR006826				Northwest A&F University
NWAFUPYR006827				Northwest A&F University
NWAFUPYR006828				Northwest A&F University
NWAFUPYR006829				Northwest A&F University
NWAFUPYR006830				Northwest A&F University
NWAFUPYR006831				Northwest A&F University
NWAFUPYR006832				Northwest A&F University
NWAFUPYR006833				Northwest A&F University
NWAFUPYR006834				Northwest A&F University
NWAFUPYR006835				Northwest A&F University
NWAFUPYR006836				Northwest A&F University
NWAFUPYR006837				Northwest A&F University
NWAFUPYR006838				Northwest A&F University
NWAFUPYR006839				Northwest A&F University
NWAFUPYR006840				Northwest A&F University
NWAFUPYR006841				Northwest A&F University
NWAFUPYR006842				Northwest A&F University
NWAFUPYR006843				Northwest A&F University
NWAFUPYR006844				Northwest A&F University
NWAFUPYR006845				Northwest A&F University
NWAFUPYR006846				Northwest A&F University
NWAFUPYR006847				Northwest A&F University
NWAFUPYR006848				Northwest A&F University
NWAFUPYR006849				Northwest A&F University
NWAFUPYR006850				Northwest A&F University
NWAFUPYR006851				Northwest A&F University
NWAFUPYR006852				Northwest A&F University
NWAFUPYR006853				Northwest A&F University
NWAFUPYR006854				Northwest A&F University
NWAFUPYR006855				Northwest A&F University
NWAFUPYR006856				Northwest A&F University
NWAFUPYR006857				Northwest A&F University
NWAFUPYR006858				Northwest A&F University
NWAFUPYR006859				Northwest A&F University
NWAFUPYR006860				Northwest A&F University
NWAFUPYR006861				Northwest A&F University
NWAFUPYR006862				Northwest A&F University
NWAFUPYR006863				Northwest A&F University
NWAFUPYR006864				Northwest A&F University
NWAFUPYR006865				Northwest A&F University
NWAFUPYR006866				Northwest A&F University
NWAFUPYR006867				Northwest A&F University
NWAFUPYR006868				Northwest A&F University
NWAFUPYR006869				Northwest A&F University
NWAFUPYR006870				Northwest A&F University
NWAFUPYR006871				Northwest A&F University
NWAFUPYR006872				Northwest A&F University
NWAFUPYR006873				Northwest A&F University
NWAFUPYR006874				Northwest A&F University
NWAFUPYR006875				Northwest A&F University
NWAFUPYR006876				Northwest A&F University
NWAFUPYR006877				Northwest A&F University
NWAFUPYR006878				Northwest A&F University
NWAFUPYR006879				Northwest A&F University
NWAFUPYR006880				Northwest A&F University
NWAFUPYR006881				Northwest A&F University
NWAFUPYR006882				Northwest A&F University
NWAFUPYR006883				Northwest A&F University
NWAFUPYR006884				Northwest A&F University
NWAFUPYR006885				Northwest A&F University
NWAFUPYR006886				Northwest A&F University
NWAFUPYR006887				Northwest A&F University
NWAFUPYR006888				Northwest A&F University
NWAFUPYR006889				Northwest A&F University
NWAFUPYR006890				Northwest A&F University
NWAFUPYR006891				Northwest A&F University
NWAFUPYR006892				Northwest A&F University
NWAFUPYR006893				Northwest A&F University
NWAFUPYR006894				Northwest A&F University
NWAFUPYR006895				Northwest A&F University
NWAFUPYR006896				Northwest A&F University
NWAFUPYR006897				Northwest A&F University
NWAFUPYR006898				Northwest A&F University
NWAFUPYR006899				Northwest A&F University
NWAFUPYR006900				Northwest A&F University
NWAFUPYR006901				Northwest A&F University
NWAFUPYR006902				Northwest A&F University
NWAFUPYR006903				Northwest A&F University
NWAFUPYR006904				Northwest A&F University
NWAFUPYR006905				Northwest A&F University
NWAFUPYR006906				Northwest A&F University
NWAFUPYR006907				Northwest A&F University
NWAFUPYR006908				Northwest A&F University
NWAFUPYR006909				Northwest A&F University
NWAFUPYR006910				Northwest A&F University
NWAFUPYR006911				Northwest A&F University
NWAFUPYR006912				Northwest A&F University
NWAFUPYR006913				Northwest A&F University
NWAFUPYR006914				Northwest A&F University
NWAFUPYR006915				Northwest A&F University
NWAFUPYR006916				Northwest A&F University
NWAFUPYR006917				Northwest A&F University
NWAFUPYR006918				Northwest A&F University
NWAFUPYR006919				Northwest A&F University
NWAFUPYR006920				Northwest A&F University
NWAFUPYR006921				Northwest A&F University
NWAFUPYR006922				Northwest A&F University
NWAFUPYR006923				Northwest A&F University
NWAFUPYR006924				Northwest A&F University
NWAFUPYR006925				Northwest A&F University
NWAFUPYR006926				Northwest A&F University
NWAFUPYR006927				Northwest A&F University
NWAFUPYR006928				Northwest A&F University
NWAFUPYR006929				Northwest A&F University
NWAFUPYR006930				Northwest A&F University
NWAFUPYR006931				Northwest A&F University
NWAFUPYR006932				Northwest A&F University
NWAFUPYR006933				Northwest A&F University
NWAFUPYR006934				Northwest A&F University
NWAFUPYR006935				Northwest A&F University
NWAFUPYR006936				Northwest A&F University
NWAFUPYR006937				Northwest A&F University
NWAFUPYR006938				Northwest A&F University
NWAFUPYR006939				Northwest A&F University
NWAFUPYR006940				Northwest A&F University
NWAFUPYR006941				Northwest A&F University
NWAFUPYR006942				Northwest A&F University
NWAFUPYR006943				Northwest A&F University
NWAFUPYR006944				Northwest A&F University
NWAFUPYR006945				Northwest A&F University
NWAFUPYR006946				Northwest A&F University
NWAFUPYR006947				Northwest A&F University
NWAFUPYR006948				Northwest A&F University
NWAFUPYR006949				Northwest A&F University
NWAFUPYR006950				Northwest A&F University
NWAFUPYR006951				Northwest A&F University
NWAFUPYR006952				Northwest A&F University
NWAFUPYR006953				Northwest A&F University
NWAFUPYR006954				Northwest A&F University
NWAFUPYR006955				Northwest A&F University
NWAFUPYR006956				Northwest A&F University
NWAFUPYR006957				Northwest A&F University
NWAFUPYR006958				Northwest A&F University
NWAFUPYR006959				Northwest A&F University
NWAFUPYR006960				Northwest A&F University
NWAFUPYR006961				Northwest A&F University
NWAFUPYR006962				Northwest A&F University
NWAFUPYR006963				Northwest A&F University
NWAFUPYR006964				Northwest A&F University
NWAFUPYR006965				Northwest A&F University
NWAFUPYR006966				Northwest A&F University
NWAFUPYR006967				Northwest A&F University
NWAFUPYR006968				Northwest A&F University
NWAFUPYR006969				Northwest A&F University
NWAFUPYR006970				Northwest A&F University
NWAFUPYR006971				Northwest A&F University
NWAFUPYR006972				Northwest A&F University
NWAFUPYR006973				Northwest A&F University
NWAFUPYR006974				Northwest A&F University
NWAFUPYR006975				Northwest A&F University
NWAFUPYR006976				Northwest A&F University
NWAFUPYR006977				Northwest A&F University
NWAFUPYR006978				Northwest A&F University
NWAFUPYR006979				Northwest A&F University
NWAFUPYR006980				Northwest A&F University
NWAFUPYR006981				Northwest A&F University
NWAFUPYR006982				Northwest A&F University
NWAFUPYR006983				Northwest A&F University
NWAFUPYR006984				Northwest A&F University
NWAFUPYR006985				Northwest A&F University
NWAFUPYR006986				Northwest A&F University
NWAFUPYR006987				Northwest A&F University
NWAFUPYR006988				Northwest A&F University
NWAFUPYR006989				Northwest A&F University
NWAFUPYR006990				Northwest A&F University
NWAFUPYR006991				Northwest A&F University
NWAFUPYR006992				Northwest A&F University
NWAFUPYR006993				Northwest A&F University
NWAFUPYR006994				Northwest A&F University
NWAFUPYR006995				Northwest A&F University
NWAFUPYR006996				Northwest A&F University
NWAFUPYR006997				Northwest A&F University
NWAFUPYR006998				Northwest A&F University
NWAFUPYR006999				Northwest A&F University
NWAFUPYR007000				Northwest A&F University
NWAFUPYR007001				Northwest A&F University
NWAFUPYR007002				Northwest A&F University
NWAFUPYR007003				Northwest A&F University
NWAFUPYR007004				Northwest A&F University
NWAFUPYR007005				Northwest A&F University
NWAFUPYR007006				Northwest A&F University
NWAFUPYR007007				Northwest A&F University
NWAFUPYR007008				Northwest A&F University
NWAFUPYR007009				Northwest A&F University
NWAFUPYR007010				Northwest A&F University
NWAFUPYR007011				Northwest A&F University
NWAFUPYR007012				Northwest A&F University
NWAFUPYR007013				Northwest A&F University
NWAFUPYR007014				Northwest A&F University
NWAFUPYR007015				Northwest A&F University
NWAFUPYR007016				Northwest A&F University
NWAFUPYR007017				Northwest A&F University
NWAFUPYR007018				Northwest A&F University
NWAFUPYR007019				Northwest A&F University
NWAFUPYR007020				Northwest A&F University
NWAFUPYR007021				Northwest A&F University
NWAFUPYR007022				Northwest A&F University
NWAFUPYR007023				Northwest A&F University
NWAFUPYR007024				Northwest A&F University
NWAFUPYR007025				Northwest A&F University
NWAFUPYR007026				Northwest A&F University
NWAFUPYR007027				Northwest A&F University
NWAFUPYR007028				Northwest A&F University
NWAFUPYR007029				Northwest A&F University
NWAFUPYR007030				Northwest A&F University
NWAFUPYR007031				Northwest A&F University
NWAFUPYR007032				Northwest A&F University
NWAFUPYR007033				Northwest A&F University
NWAFUPYR007034				Northwest A&F University
NWAFUPYR007035				Northwest A&F University
NWAFUPYR007036				Northwest A&F University
NWAFUPYR007037				Northwest A&F University
NWAFUPYR007038				Northwest A&F University
NWAFUPYR007039				Northwest A&F University
NWAFUPYR007040				Northwest A&F University
NWAFUPYR007041				Northwest A&F University
NWAFUPYR007042				Northwest A&F University
NWAFUPYR007043				Northwest A&F University
NWAFUPYR007044				Northwest A&F University
NWAFUPYR007045				Northwest A&F University
NWAFUPYR007046				Northwest A&F University
NWAFUPYR007047				Northwest A&F University
NWAFUPYR007048				Northwest A&F University
NWAFUPYR007049				Northwest A&F University
NWAFUPYR007050				Northwest A&F University
NWAFUPYR007051				Northwest A&F University
NWAFUPYR007052				Northwest A&F University
NWAFUPYR007053				Northwest A&F University
NWAFUPYR007054				Northwest A&F University
NWAFUPYR007055				Northwest A&F University
NWAFUPYR007056				Northwest A&F University
NWAFUPYR007057				Northwest A&F University
NWAFUPYR007058				Northwest A&F University
NWAFUPYR007059				Northwest A&F University
NWAFUPYR007060				Northwest A&F University
NWAFUPYR007061				Northwest A&F University
NWAFUPYR007062				Northwest A&F University
NWAFUPYR007063				Northwest A&F University
NWAFUPYR007064				Northwest A&F University
NWAFUPYR007065				Northwest A&F University
NWAFUPYR007066				Northwest A&F University
NWAFUPYR007067				Northwest A&F University
NWAFUPYR007068				Northwest A&F University
NWAFUPYR007069				Northwest A&F University
NWAFUPYR007070				Northwest A&F University
NWAFUPYR007071				Northwest A&F University
NWAFUPYR007072				Northwest A&F University
NWAFUPYR007073				Northwest A&F University
NWAFUPYR007074				Northwest A&F University
NWAFUPYR007075				Northwest A&F University
NWAFUPYR007076				Northwest A&F University
NWAFUPYR007077				Northwest A&F University
NWAFUPYR007078				Northwest A&F University
NWAFUPYR007079				Northwest A&F University
NWAFUPYR007080				Northwest A&F University
NWAFUPYR007081				Northwest A&F University
NWAFUPYR007082				Northwest A&F University
NWAFUPYR007083				Northwest A&F University
NWAFUPYR007084				Northwest A&F University
NWAFUPYR007085				Northwest A&F University
NWAFUPYR007086				Northwest A&F University
NWAFUPYR007087				Northwest A&F University
NWAFUPYR007088				Northwest A&F University
NWAFUPYR007089				Northwest A&F University
NWAFUPYR007090				Northwest A&F University
NWAFUPYR007091				Northwest A&F University
NWAFUPYR007092				Northwest A&F University
NWAFUPYR007093				Northwest A&F University
NWAFUPYR007094				Northwest A&F University
NWAFUPYR007095				Northwest A&F University
NWAFUPYR007096				Northwest A&F University
NWAFUPYR007097				Northwest A&F University
NWAFUPYR007098				Northwest A&F University
NWAFUPYR007099				Northwest A&F University
NWAFUPYR007100				Northwest A&F University
NWAFUPYR007101				Northwest A&F University
NWAFUPYR007102				Northwest A&F University
NWAFUPYR007103				Northwest A&F University
NWAFUPYR007104				Northwest A&F University
NWAFUPYR007105				Northwest A&F University
NWAFUPYR007106				Northwest A&F University
NWAFUPYR007107				Northwest A&F University
NWAFUPYR007108				Northwest A&F University
NWAFUPYR007109				Northwest A&F University
NWAFUPYR007110				Northwest A&F University
NWAFUPYR007111				Northwest A&F University
NWAFUPYR007112				Northwest A&F University
NWAFUPYR007113				Northwest A&F University
NWAFUPYR007114				Northwest A&F University
NWAFUPYR007115				Northwest A&F University
NWAFUPYR007116				Northwest A&F University
NWAFUPYR007117				Northwest A&F University
NWAFUPYR007118				Northwest A&F University
NWAFUPYR007119				Northwest A&F University
NWAFUPYR007120				Northwest A&F University
NWAFUPYR007121				Northwest A&F University
NWAFUPYR007122				Northwest A&F University
NWAFUPYR007123				Northwest A&F University
NWAFUPYR007124				Northwest A&F University
NWAFUPYR007125				Northwest A&F University
NWAFUPYR007126				Northwest A&F University
NWAFUPYR007127				Northwest A&F University
NWAFUPYR007128				Northwest A&F University
NWAFUPYR007129				Northwest A&F University
NWAFUPYR007130				Northwest A&F University
NWAFUPYR007131				Northwest A&F University
NWAFUPYR007132				Northwest A&F University
NWAFUPYR007133				Northwest A&F University
NWAFUPYR007134				Northwest A&F University
NWAFUPYR007135				Northwest A&F University
NWAFUPYR007136				Northwest A&F University
NWAFUPYR007137				Northwest A&F University
NWAFUPYR007138				Northwest A&F University
NWAFUPYR007139				Northwest A&F University
NWAFUPYR007140				Northwest A&F University
NWAFUPYR007141				Northwest A&F University
NWAFUPYR007142				Northwest A&F University
NWAFUPYR007143				Northwest A&F University
NWAFUPYR007144				Northwest A&F University
NWAFUPYR007145				Northwest A&F University
NWAFUPYR007146				Northwest A&F University
NWAFUPYR007147				Northwest A&F University
NWAFUPYR007148				Northwest A&F University
NWAFUPYR007149				Northwest A&F University
NWAFUPYR007150				Northwest A&F University
NWAFUPYR007151				Northwest A&F University
NWAFUPYR007152				Northwest A&F University
NWAFUPYR007153				Northwest A&F University
NWAFUPYR007154				Northwest A&F University
NWAFUPYR007155				Northwest A&F University
NWAFUPYR007156				Northwest A&F University
NWAFUPYR007157				Northwest A&F University
NWAFUPYR007158				Northwest A&F University
NWAFUPYR007159				Northwest A&F University
NWAFUPYR007160				Northwest A&F University
NWAFUPYR007161				Northwest A&F University
NWAFUPYR007162				Northwest A&F University
NWAFUPYR007163				Northwest A&F University
NWAFUPYR007164				Northwest A&F University
NWAFUPYR007165				Northwest A&F University
NWAFUPYR007166				Northwest A&F University
NWAFUPYR007167				Northwest A&F University
NWAFUPYR007168				Northwest A&F University
NWAFUPYR007169				Northwest A&F University
NWAFUPYR007170				Northwest A&F University
NWAFUPYR007171				Northwest A&F University
NWAFUPYR007172				Northwest A&F University
NWAFUPYR007173				Northwest A&F University
NWAFUPYR007174				Northwest A&F University
NWAFUPYR007175				Northwest A&F University
NWAFUPYR007176				Northwest A&F University
NWAFUPYR007177				Northwest A&F University
NWAFUPYR007178				Northwest A&F University
NWAFUPYR007179				Northwest A&F University
NWAFUPYR007180				Northwest A&F University
NWAFUPYR007181				Northwest A&F University
NWAFUPYR007182				Northwest A&F University
NWAFUPYR007183				Northwest A&F University
NWAFUPYR007184				Northwest A&F University
NWAFUPYR007185				Northwest A&F University
NWAFUPYR007186				Northwest A&F University
NWAFUPYR007187				Northwest A&F University
NWAFUPYR007188				Northwest A&F University
NWAFUPYR007189				Northwest A&F University
NWAFUPYR007190				Northwest A&F University
NWAFUPYR007191				Northwest A&F University
NWAFUPYR007192				Northwest A&F University
NWAFUPYR007193				Northwest A&F University
NWAFUPYR007194				Northwest A&F University
NWAFUPYR007195				Northwest A&F University
NWAFUPYR007196				Northwest A&F University
NWAFUPYR007197				Northwest A&F University
NWAFUPYR007198				Northwest A&F University
NWAFUPYR007199				Northwest A&F University
NWAFUPYR007200				Northwest A&F University
NWAFUPYR007201				Northwest A&F University
NWAFUPYR007202				Northwest A&F University
NWAFUPYR007203				Northwest A&F University
NWAFUPYR007204				Northwest A&F University
NWAFUPYR007205				Northwest A&F University
NWAFUPYR007206				Northwest A&F University
NWAFUPYR007207				Northwest A&F University
NWAFUPYR007208				Northwest A&F University
NWAFUPYR007209				Northwest A&F University
NWAFUPYR007210				Northwest A&F University
NWAFUPYR007211				Northwest A&F University
NWAFUPYR007212				Northwest A&F University
NWAFUPYR007213				Northwest A&F University
NWAFUPYR007214				Northwest A&F University
NWAFUPYR007215				Northwest A&F University
NWAFUPYR007216				Northwest A&F University
NWAFUPYR007217				Northwest A&F University
NWAFUPYR007218				Northwest A&F University
NWAFUPYR007219				Northwest A&F University
NWAFUPYR007220				Northwest A&F University
NWAFUPYR007221				Northwest A&F University
NWAFUPYR007222				Northwest A&F University
NWAFUPYR007223				Northwest A&F University
NWAFUPYR007224				Northwest A&F University
NWAFUPYR007225				Northwest A&F University
NWAFUPYR007226				Northwest A&F University
NWAFUPYR007227				Northwest A&F University
NWAFUPYR007228				Northwest A&F University
NWAFUPYR007229				Northwest A&F University
NWAFUPYR007230				Northwest A&F University
NWAFUPYR007231				Northwest A&F University
NWAFUPYR007232				Northwest A&F University
NWAFUPYR007233				Northwest A&F University
NWAFUPYR007234				Northwest A&F University
NWAFUPYR007235				Northwest A&F University
NWAFUPYR007236				Northwest A&F University
NWAFUPYR007237				Northwest A&F University
NWAFUPYR007238				Northwest A&F University
NWAFUPYR007239				Northwest A&F University
NWAFUPYR007240				Northwest A&F University
NWAFUPYR007241				Northwest A&F University
NWAFUPYR007242				Northwest A&F University
NWAFUPYR007243				Northwest A&F University
NWAFUPYR007244				Northwest A&F University
NWAFUPYR007245				Northwest A&F University
NWAFUPYR007246				Northwest A&F University
NWAFUPYR007247				Northwest A&F University
NWAFUPYR007248				Northwest A&F University
NWAFUPYR007249				Northwest A&F University
NWAFUPYR007250				Northwest A&F University
NWAFUPYR007251				Northwest A&F University
NWAFUPYR007252				Northwest A&F University
NWAFUPYR007253				Northwest A&F University
NWAFUPYR007254				Northwest A&F University
NWAFUPYR007255				Northwest A&F University
NWAFUPYR007256				Northwest A&F University
NWAFUPYR007257				Northwest A&F University
NWAFUPYR007258				Northwest A&F University
NWAFUPYR007259				Northwest A&F University
NWAFUPYR007260				Northwest A&F University
NWAFUPYR007261				Northwest A&F University
NWAFUPYR007262				Northwest A&F University
NWAFUPYR007263				Northwest A&F University
NWAFUPYR007264				Northwest A&F University
NWAFUPYR007265				Northwest A&F University
NWAFUPYR007266				Northwest A&F University
NWAFUPYR007267				Northwest A&F University
NWAFUPYR007268				Northwest A&F University
NWAFUPYR007269				Northwest A&F University
NWAFUPYR007270				Northwest A&F University
NWAFUPYR007271				Northwest A&F University
NWAFUPYR007272				Northwest A&F University
NWAFUPYR007273				Northwest A&F University
NWAFUPYR007274				Northwest A&F University
NWAFUPYR007275				Northwest A&F University
NWAFUPYR007276				Northwest A&F University
NWAFUPYR007277				Northwest A&F University
NWAFUPYR007278				Northwest A&F University
NWAFUPYR007279				Northwest A&F University
NWAFUPYR007280				Northwest A&F University
NWAFUPYR007281				Northwest A&F University
NWAFUPYR007282				Northwest A&F University
NWAFUPYR007283				Northwest A&F University
NWAFUPYR007284				Northwest A&F University
NWAFUPYR007285				Northwest A&F University
NWAFUPYR007286				Northwest A&F University
NWAFUPYR007287				Northwest A&F University
NWAFUPYR007288				Northwest A&F University
NWAFUPYR007289				Northwest A&F University
NWAFUPYR007290				Northwest A&F University
NWAFUPYR007291				Northwest A&F University
NWAFUPYR007292				Northwest A&F University
NWAFUPYR007293				Northwest A&F University

## Sheet: Taxonomy
	Taxonomy Metadata										Extended Fields (BOLD 3.1)
Sample ID	Phylum	Class	Order	Family	Subfamily	Genus	Species	Identifier	Identifier Email	Identifier Institution	Identification Method	Taxonomy Notes
NWAFUPYR003023	Arthropoda	Insecta	Lepidoptera	Crambidae	Spilomelinae	Agrotera	Agrotera nemoralis	Yang Zhaofu	yangzhaofu@nwsuaf.edu.cn.	Northwest A&F University
NWAFUPYR003024	Arthropoda	Insecta	Lepidoptera	Crambidae	Spilomelinae	Agrotera	Agrotera nemoralis	Yang Zhaofu	yangzhaofu@nwsuaf.edu.cn.	Northwest A&F University
NWAFUPYR003025	Arthropoda	Insecta	Lepidoptera	Crambidae	Pyraustinae	Anania	Anania egentalis	Yang Zhaofu	yangzhaofu@nwsuaf.edu.cn.	Northwest A&F University
NWAFUPYR003026	Arthropoda	Insecta	Lepidoptera	Crambidae	Pyraustinae	Anania	Anania verbascalis	Yang Zhaofu	yangzhaofu@nwsuaf.edu.cn.	Northwest A&F University
NWAFUPYR003027	Arthropoda	Insecta	Lepidoptera	Crambidae	Spilomelinae	Botyodes	Botyodes diniasalis	Yang Zhaofu	yangzhaofu@nwsuaf.edu.cn.	Northwest A&F University
NWAFUPYR003028	Arthropoda	Insecta	Lepidoptera	Crambidae	Spilomelinae	Botyodes	Botyodes diniasalis	Yang Zhaofu	yangzhaofu@nwsuaf.edu.cn.	Northwest A&F University
NWAFUPYR003029	Arthropoda	Insecta	Lepidoptera	Crambidae	Spilomelinae	Bradina	Bradina atopalis	Yang Zhaofu	yangzhaofu@nwsuaf.edu.cn.	Northwest A&F University
NWAFUPYR003030	Arthropoda	Insecta	Lepidoptera	Crambidae	Spilomelinae	Camptomastix	Camptomastix hisbonalis	Yang Zhaofu	yangzhaofu@nwsuaf.edu.cn.	Northwest A&F University
NWAFUPYR003031	Arthropoda	Insecta	Lepidoptera	Crambidae	Spilomelinae	Camptomastix	Camptomastix hisbonalis	Yang Zhaofu	yangzhaofu@nwsuaf.edu.cn.	Northwest A&F University
NWAFUPYR003032	Arthropoda	Insecta	Lepidoptera	Crambidae	Pyraustinae	Circobotys	Circobotys plebeia	Yang Zhaofu	yangzhaofu@nwsuaf.edu.cn.	Northwest A&F University
NWAFUPYR003033	Arthropoda	Insecta	Lepidoptera	Crambidae	Spilomelinae	Dichocrocis	Conogethes punctiferalis	Yang Zhaofu	yangzhaofu@nwsuaf.edu.cn.	Northwest A&F University
NWAFUPYR003034	Arthropoda	Insecta	Lepidoptera	Crambidae	Spilomelinae	Cotachena	Cotachena alysoni	Yang Zhaofu	yangzhaofu@nwsuaf.edu.cn.	Northwest A&F University
NWAFUPYR003035	Arthropoda	Insecta	Lepidoptera	Crambidae	Spilomelinae	Cotachena	Cotachena alysoni	Yang Zhaofu	yangzhaofu@nwsuaf.edu.cn.	Northwest A&F University
NWAFUPYR003036	Arthropoda	Insecta	Lepidoptera	Crambidae	Spilomelinae	Cotachena	Cotachena nepalensis	Yang Zhaofu	yangzhaofu@nwsuaf.edu.cn.	Northwest A&F University
NWAFUPYR003037	Arthropoda	Insecta	Lepidoptera	Crambidae	Spilomelinae	Cotachena	Cotachena nepalensis	Yang Zhaofu	yangzhaofu@nwsuaf.edu.cn.	Northwest A&F University
NWAFUPYR003038	Arthropoda	Insecta	Lepidoptera	Crambidae	Spilomelinae	Diaphania	Diaphania perspectalis	Yang Zhaofu	yangzhaofu@nwsuaf.edu.cn.	Northwest A&F University
NWAFUPYR003039	Arthropoda	Insecta	Lepidoptera	Crambidae	Spilomelinae	Diaphania	Diaphania perspectalis	Yang Zhaofu	yangzhaofu@nwsuaf.edu.cn.	Northwest A&F University
NWAFUPYR003040	Arthropoda	Insecta	Lepidoptera	Crambidae	Spilomelinae	Glyphodes	Glyphodes formosanus	Yang Zhaofu	yangzhaofu@nwsuaf.edu.cn.	Northwest A&F University
NWAFUPYR003041	Arthropoda	Insecta	Lepidoptera	Crambidae	Spilomelinae	Glyphodes	Glyphodes formosanus	Yang Zhaofu	yangzhaofu@nwsuaf.edu.cn.	Northwest A&F University
NWAFUPYR003042	Arthropoda	Insecta	Lepidoptera	Crambidae	Spilomelinae	Glyphodes	Glyphodes quadrimaculalis	Yang Zhaofu	yangzhaofu@nwsuaf.edu.cn.	Northwest A&F University
NWAFUPYR003043	Arthropoda	Insecta	Lepidoptera	Crambidae	Spilomelinae	Glyphodes	Glyphodes quadrimaculalis	Yang Zhaofu	yangzhaofu@nwsuaf.edu.cn.	Northwest A&F University
NWAFUPYR003044	Arthropoda	Insecta	Lepidoptera	Crambidae	Spilomelinae	Glyphodes	Glyphodes quadrimaculalis	Yang Zhaofu	yangzhaofu@nwsuaf.edu.cn.	Northwest A&F University
NWAFUPYR003045	Arthropoda	Insecta	Lepidoptera	Crambidae	Spilomelinae	Glyphodes	Glyphodes quadrimaculalis	Yang Zhaofu	yangzhaofu@nwsuaf.edu.cn.	Northwest A&F University
NWAFUPYR003046	Arthropoda	Insecta	Lepidoptera	Crambidae	Spilomelinae	Goniorhynchus	Goniorhynchus exemplaris	Yang Zhaofu	yangzhaofu@nwsuaf.edu.cn.	Northwest A&F University
NWAFUPYR003047	Arthropoda	Insecta	Lepidoptera	Crambidae	Spilomelinae	Goniorhynchus	Goniorhynchus exemplaris	Yang Zhaofu	yangzhaofu@nwsuaf.edu.cn.	Northwest A&F University
NWAFUPYR003048	Arthropoda	Insecta	Lepidoptera	Crambidae	Spilomelinae	Goniorhynchus	Goniorhynchus exemplaris	Yang Zhaofu	yangzhaofu@nwsuaf.edu.cn.	Northwest A&F University
NWAFUPYR003049	Arthropoda	Insecta	Lepidoptera	Crambidae	Spilomelinae	Goniorhynchus	Goniorhynchus exemplaris	Yang Zhaofu	yangzhaofu@nwsuaf.edu.cn.	Northwest A&F University
NWAFUPYR003050	Arthropoda	Insecta	Lepidoptera	Crambidae	Spilomelinae	Goniorhynchus	Goniorhynchus exemplaris	Yang Zhaofu	yangzhaofu@nwsuaf.edu.cn.	Northwest A&F University
NWAFUPYR003051	Arthropoda	Insecta	Lepidoptera	Crambidae	Spilomelinae	Goniorhynchus	Goniorhynchus marginalis	Yang Zhaofu	yangzhaofu@nwsuaf.edu.cn.	Northwest A&F University
NWAFUPYR003052	Arthropoda	Insecta	Lepidoptera	Crambidae	Spilomelinae	Goniorhynchus	Goniorhynchus marginalis	Yang Zhaofu	yangzhaofu@nwsuaf.edu.cn.	Northwest A&F University
NWAFUPYR003053	Arthropoda	Insecta	Lepidoptera	Crambidae	Spilomelinae	Goniorhynchus	Goniorhynchus marginalis	Yang Zhaofu	yangzhaofu@nwsuaf.edu.cn.	Northwest A&F University
NWAFUPYR003054	Arthropoda	Insecta	Lepidoptera	Crambidae	Spilomelinae	Haritalodes	Haritalodes derogata	Yang Zhaofu	yangzhaofu@nwsuaf.edu.cn.	Northwest A&F University
NWAFUPYR003055	Arthropoda	Insecta	Lepidoptera	Crambidae	Spilomelinae	Haritalodes	Haritalodes derogata	Yang Zhaofu	yangzhaofu@nwsuaf.edu.cn.	Northwest A&F University
NWAFUPYR003056	Arthropoda	Insecta	Lepidoptera	Crambidae	Spilomelinae	Haritalodes	Haritalodes derogata	Yang Zhaofu	yangzhaofu@nwsuaf.edu.cn.	Northwest A&F University
NWAFUPYR003057	Arthropoda	Insecta	Lepidoptera	Crambidae	Spilomelinae	Haritalodes	Haritalodes derogata	Yang Zhaofu	yangzhaofu@nwsuaf.edu.cn.	Northwest A&F University
NWAFUPYR003058	Arthropoda	Insecta	Lepidoptera	Crambidae	Spilomelinae	Herpetogramma	Herpetogramma luctuosalis	Yang Zhaofu	yangzhaofu@nwsuaf.edu.cn.	Northwest A&F University
NWAFUPYR003059	Arthropoda	Insecta	Lepidoptera	Crambidae	Spilomelinae	Herpetogramma	Herpetogramma luctuosalis	Yang Zhaofu	yangzhaofu@nwsuaf.edu.cn.	Northwest A&F University
NWAFUPYR003060	Arthropoda	Insecta	Lepidoptera	Crambidae	Spilomelinae	Herpetogramma	Herpetogramma luctuosalis	Yang Zhaofu	yangzhaofu@nwsuaf.edu.cn.	Northwest A&F University
NWAFUPYR003061	Arthropoda	Insecta	Lepidoptera	Crambidae	Spilomelinae	Herpetogramma	Herpetogramma luctuosalis	Yang Zhaofu	yangzhaofu@nwsuaf.edu.cn.	Northwest A&F University
NWAFUPYR003062	Arthropoda	Insecta	Lepidoptera	Crambidae	Spilomelinae	Herpetogramma	Herpetogramma luctuosalis	Yang Zhaofu	yangzhaofu@nwsuaf.edu.cn.	Northwest A&F University
NWAFUPYR003063	Arthropoda	Insecta	Lepidoptera	Crambidae	Spilomelinae	Herpetogramma	Herpetogramma magna	Yang Zhaofu	yangzhaofu@nwsuaf.edu.cn.	Northwest A&F University
NWAFUPYR003064	Arthropoda	Insecta	Lepidoptera	Crambidae	Spilomelinae	Herpetogramma	Herpetogramma magna	Yang Zhaofu	yangzhaofu@nwsuaf.edu.cn.	Northwest A&F University
NWAFUPYR003065	Arthropoda	Insecta	Lepidoptera	Crambidae	Spilomelinae	Herpetogramma	Herpetogramma pseudomagna	Yang Zhaofu	yangzhaofu@nwsuaf.edu.cn.	Northwest A&F University
NWAFUPYR003066	Arthropoda	Insecta	Lepidoptera	Crambidae	Spilomelinae	Herpetogramma	Herpetogramma pseudomagna	Yang Zhaofu	yangzhaofu@nwsuaf.edu.cn.	Northwest A&F University
NWAFUPYR003067	Arthropoda	Insecta	Lepidoptera	Crambidae	Spilomelinae	Lamprosema	Lamprosema commixta	Yang Zhaofu	yangzhaofu@nwsuaf.edu.cn.	Northwest A&F University
NWAFUPYR003068	Arthropoda	Insecta	Lepidoptera	Crambidae	Spilomelinae	Lamprosema	Lamprosema commixta	Yang Zhaofu	yangzhaofu@nwsuaf.edu.cn.	Northwest A&F University
NWAFUPYR003069	Arthropoda	Insecta	Lepidoptera	Crambidae	Spilomelinae	Lamprosema	Lamprosema sibirialis	Yang Zhaofu	yangzhaofu@nwsuaf.edu.cn.	Northwest A&F University
NWAFUPYR003070	Arthropoda	Insecta	Lepidoptera	Crambidae	Pyraustinae	Uresiphita	Mecyna dissipatalis	Yang Zhaofu	yangzhaofu@nwsuaf.edu.cn.	Northwest A&F University
NWAFUPYR003071	Arthropoda	Insecta	Lepidoptera	Crambidae	Pyraustinae	Uresiphita	Mecyna dissipatalis	Yang Zhaofu	yangzhaofu@nwsuaf.edu.cn.	Northwest A&F University
NWAFUPYR003072	Arthropoda	Insecta	Lepidoptera	Crambidae	Pyraustinae	Uresiphita	Mecyna dissipatalis	Yang Zhaofu	yangzhaofu@nwsuaf.edu.cn.	Northwest A&F University
NWAFUPYR003073	Arthropoda	Insecta	Lepidoptera	Crambidae	Pyraustinae	Uresiphita	Mecyna dissipatalis	Yang Zhaofu	yangzhaofu@nwsuaf.edu.cn.	Northwest A&F University
NWAFUPYR003074	Arthropoda	Insecta	Lepidoptera	Crambidae	Spilomelinae	Mecyna	Mecyna flavalis	Yang Zhaofu	yangzhaofu@nwsuaf.edu.cn.	Northwest A&F University
NWAFUPYR003075	Arthropoda	Insecta	Lepidoptera	Crambidae	Spilomelinae	Mecyna	Mecyna gracilis	Yang Zhaofu	yangzhaofu@nwsuaf.edu.cn.	Northwest A&F University
NWAFUPYR003076	Arthropoda	Insecta	Lepidoptera	Crambidae	Spilomelinae	Mecyna	Mecyna gracilis	Yang Zhaofu	yangzhaofu@nwsuaf.edu.cn.	Northwest A&F University
NWAFUPYR003077	Arthropoda	Insecta	Lepidoptera	Crambidae	Pyraustinae	Uresiphita	Mecyna tricolor	Yang Zhaofu	yangzhaofu@nwsuaf.edu.cn.	Northwest A&F University
NWAFUPYR003078	Arthropoda	Insecta	Lepidoptera	Crambidae	Spilomelinae	Pleuroptya	Nagiella occultalis	Yang Zhaofu	yangzhaofu@nwsuaf.edu.cn.	Northwest A&F University
NWAFUPYR003079	Arthropoda	Insecta	Lepidoptera	Crambidae	Spilomelinae	Pleuroptya	Nagiella occultalis	Yang Zhaofu	yangzhaofu@nwsuaf.edu.cn.	Northwest A&F University
NWAFUPYR003080	Arthropoda	Insecta	Lepidoptera	Crambidae	Spilomelinae	Pleuroptya	Nagiella occultalis	Yang Zhaofu	yangzhaofu@nwsuaf.edu.cn.	Northwest A&F University
NWAFUPYR003081	Arthropoda	Insecta	Lepidoptera	Crambidae	Spilomelinae	Pleuroptya	Nagiella occultalis	Yang Zhaofu	yangzhaofu@nwsuaf.edu.cn.	Northwest A&F University
NWAFUPYR003082	Arthropoda	Insecta	Lepidoptera	Crambidae	Spilomelinae	Pleuroptya	Nagiella occultalis	Yang Zhaofu	yangzhaofu@nwsuaf.edu.cn.	Northwest A&F University
NWAFUPYR003083	Arthropoda	Insecta	Lepidoptera	Crambidae	Spilomelinae	Pleuroptya	Nagiella occultalis	Yang Zhaofu	yangzhaofu@nwsuaf.edu.cn.	Northwest A&F University
NWAFUPYR003084	Arthropoda	Insecta	Lepidoptera	Crambidae	Spilomelinae	Nomophila	Nomophila nocteulla	Yang Zhaofu	yangzhaofu@nwsuaf.edu.cn.	Northwest A&F University
NWAFUPYR003085	Arthropoda	Insecta	Lepidoptera	Crambidae	Spilomelinae	Omiodes	Omiodes poeonalis	Yang Zhaofu	yangzhaofu@nwsuaf.edu.cn.	Northwest A&F University
NWAFUPYR003086	Arthropoda	Insecta	Lepidoptera	Crambidae	Spilomelinae	Omiodes	Omiodes tristrialis	Yang Zhaofu	yangzhaofu@nwsuaf.edu.cn.	Northwest A&F University
NWAFUPYR003087	Arthropoda	Insecta	Lepidoptera	Crambidae	Spilomelinae	Omiodes	Omiodes tristrialis	Yang Zhaofu	yangzhaofu@nwsuaf.edu.cn.	Northwest A&F University
NWAFUPYR003088	Arthropoda	Insecta	Lepidoptera	Crambidae	Pyraustinae	Opsibotys	Opsibotys fuscalis	Yang Zhaofu	yangzhaofu@nwsuaf.edu.cn.	Northwest A&F University
NWAFUPYR003089	Arthropoda	Insecta	Lepidoptera	Crambidae	Pyraustinae	Opsibotys	Opsibotys fuscalis	Yang Zhaofu	yangzhaofu@nwsuaf.edu.cn.	Northwest A&F University
NWAFUPYR003090	Arthropoda	Insecta	Lepidoptera	Crambidae	Pyraustinae	Ostrinia	Ostrinia furnacalis	Yang Zhaofu	yangzhaofu@nwsuaf.edu.cn.	Northwest A&F University
NWAFUPYR003091	Arthropoda	Insecta	Lepidoptera	Crambidae	Pyraustinae	Ostrinia	Ostrinia furnacalis	Yang Zhaofu	yangzhaofu@nwsuaf.edu.cn.	Northwest A&F University
NWAFUPYR003092	Arthropoda	Insecta	Lepidoptera	Crambidae	Pyraustinae	Ostrinia	Ostrinia furnacalis	Yang Zhaofu	yangzhaofu@nwsuaf.edu.cn.	Northwest A&F University
NWAFUPYR003093	Arthropoda	Insecta	Lepidoptera	Crambidae	Pyraustinae	Ostrinia	Ostrinia furnacalis	Yang Zhaofu	yangzhaofu@nwsuaf.edu.cn.	Northwest A&F University
NWAFUPYR003094	Arthropoda	Insecta	Lepidoptera	Crambidae	Pyraustinae	Ostrinia	Ostrinia furnacalis	Yang Zhaofu	yangzhaofu@nwsuaf.edu.cn.	Northwest A&F University
NWAFUPYR003095	Arthropoda	Insecta	Lepidoptera	Crambidae	Spilomelinae	Palpita	Palpita nigropunctalis	Yang Zhaofu	yangzhaofu@nwsuaf.edu.cn.	Northwest A&F University
NWAFUPYR003096	Arthropoda	Insecta	Lepidoptera	Crambidae	Spilomelinae	Palpita	Palpita nigropunctalis	Yang Zhaofu	yangzhaofu@nwsuaf.edu.cn.	Northwest A&F University
NWAFUPYR003097	Arthropoda	Insecta	Lepidoptera	Crambidae	Spilomelinae	Palpita	Palpita nigropunctalis	Yang Zhaofu	yangzhaofu@nwsuaf.edu.cn.	Northwest A&F University
NWAFUPYR003098	Arthropoda	Insecta	Lepidoptera	Crambidae	Spilomelinae	Palpita	Palpita nigropunctalis	Yang Zhaofu	yangzhaofu@nwsuaf.edu.cn.	Northwest A&F University
NWAFUPYR003099	Arthropoda	Insecta	Lepidoptera	Crambidae	Spilomelinae	Pleuroptya	Pleuroptya chlorophanta	Yang Zhaofu	yangzhaofu@nwsuaf.edu.cn.	Northwest A&F University
NWAFUPYR003100	Arthropoda	Insecta	Lepidoptera	Crambidae	Spilomelinae	Pleuroptya	Pleuroptya chlorophanta	Yang Zhaofu	yangzhaofu@nwsuaf.edu.cn.	Northwest A&F University
NWAFUPYR003101	Arthropoda	Insecta	Lepidoptera	Crambidae	Spilomelinae	Pleuroptya	Pleuroptya chlorophanta	Yang Zhaofu	yangzhaofu@nwsuaf.edu.cn.	Northwest A&F University
NWAFUPYR003102	Arthropoda	Insecta	Lepidoptera	Crambidae	Spilomelinae	Pleuroptya	Pleuroptya inferior	Yang Zhaofu	yangzhaofu@nwsuaf.edu.cn.	Northwest A&F University
NWAFUPYR003103	Arthropoda	Insecta	Lepidoptera	Crambidae	Spilomelinae	Pleuroptya	Pleuroptya inferior	Yang Zhaofu	yangzhaofu@nwsuaf.edu.cn.	Northwest A&F University
NWAFUPYR003104	Arthropoda	Insecta	Lepidoptera	Crambidae	Spilomelinae	Pleuroptya	Pleuroptya inferior	Yang Zhaofu	yangzhaofu@nwsuaf.edu.cn.	Northwest A&F University
NWAFUPYR003105	Arthropoda	Insecta	Lepidoptera	Crambidae	Spilomelinae	Pleuroptya	Pleuroptya mundalis	Yang Zhaofu	yangzhaofu@nwsuaf.edu.cn.	Northwest A&F University
NWAFUPYR003106	Arthropoda	Insecta	Lepidoptera	Crambidae	Spilomelinae	Pleuroptya	Pleuroptya mundalis	Yang Zhaofu	yangzhaofu@nwsuaf.edu.cn.	Northwest A&F University
NWAFUPYR003107	Arthropoda	Insecta	Lepidoptera	Crambidae	Spilomelinae	Pleuroptya	Pleuroptya mundalis	Yang Zhaofu	yangzhaofu@nwsuaf.edu.cn.	Northwest A&F University
NWAFUPYR003108	Arthropoda	Insecta	Lepidoptera	Crambidae	Spilomelinae	Pleuroptya	Pleuroptya mundalis	Yang Zhaofu	yangzhaofu@nwsuaf.edu.cn.	Northwest A&F University
NWAFUPYR003109	Arthropoda	Insecta	Lepidoptera	Crambidae	Pyraustinae	Proteurrhypara	Proteurrhypara cuspidata	Yang Zhaofu	yangzhaofu@nwsuaf.edu.cn.	Northwest A&F University
NWAFUPYR003110	Arthropoda	Insecta	Lepidoptera	Crambidae	Spilomelinae	Pseudebulea	Pseudebulea fentoni	Yang Zhaofu	yangzhaofu@nwsuaf.edu.cn.	Northwest A&F University
NWAFUPYR003111	Arthropoda	Insecta	Lepidoptera	Crambidae	Spilomelinae	Pseudebulea	Pseudebulea fentoni	Yang Zhaofu	yangzhaofu@nwsuaf.edu.cn.	Northwest A&F University
NWAFUPYR003112	Arthropoda	Insecta	Lepidoptera	Crambidae	Spilomelinae	Pycnarmon	Pycnarmon pantherata	Yang Zhaofu	yangzhaofu@nwsuaf.edu.cn.	Northwest A&F University
NWAFUPYR003113	Arthropoda	Insecta	Lepidoptera	Crambidae	Spilomelinae	Pycnarmon	Pycnarmon pantherata	Yang Zhaofu	yangzhaofu@nwsuaf.edu.cn.	Northwest A&F University
NWAFUPYR003114	Arthropoda	Insecta	Lepidoptera	Crambidae	Spilomelinae	Pycnarmon	Pycnarmon pantherata	Yang Zhaofu	yangzhaofu@nwsuaf.edu.cn.	Northwest A&F University
NWAFUPYR003115	Arthropoda	Insecta	Lepidoptera	Crambidae	Spilomelinae	Rehimena	Rehimena phrynealis	Yang Zhaofu	yangzhaofu@nwsuaf.edu.cn.	Northwest A&F University
NWAFUPYR003116	Arthropoda	Insecta	Lepidoptera	Crambidae	Spilomelinae	Rehimena	Rehimena phrynealis	Yang Zhaofu	yangzhaofu@nwsuaf.edu.cn.	Northwest A&F University
NWAFUPYR003117	Arthropoda	Insecta	Lepidoptera	Crambidae	Spilomelinae	Rehimena	Rehimena phrynealis	Yang Zhaofu	yangzhaofu@nwsuaf.edu.cn.	Northwest A&F University
NWAFUPYR003118	Arthropoda	Insecta	Lepidoptera	Crambidae	Spilomelinae	Rehimena	Rehimena phrynealis	Yang Zhaofu	yangzhaofu@nwsuaf.edu.cn.	Northwest A&F University
NWAFUPYR003119	Arthropoda	Insecta	Lepidoptera	Crambidae	Pyraustinae	Sitochroa	Sitochroa palealis	Yang Zhaofu	yangzhaofu@nwsuaf.edu.cn.	Northwest A&F University
NWAFUPYR003120	Arthropoda	Insecta	Lepidoptera	Crambidae	Pyraustinae	Sitochroa	Sitochroa palealis	Yang Zhaofu	yangzhaofu@nwsuaf.edu.cn.	Northwest A&F University
NWAFUPYR003121	Arthropoda	Insecta	Lepidoptera	Crambidae	Pyraustinae	Sitochroa	Sitochroa verticalis	Yang Zhaofu	yangzhaofu@nwsuaf.edu.cn.	Northwest A&F University
NWAFUPYR003122	Arthropoda	Insecta	Lepidoptera	Crambidae	Spilomelinae	Spoladea	Spoladea recurvalis	Yang Zhaofu	yangzhaofu@nwsuaf.edu.cn.	Northwest A&F University
NWAFUPYR003123	Arthropoda	Insecta	Lepidoptera	Crambidae	Spilomelinae	Sylepta	Sylepta invalidalis	Yang Zhaofu	yangzhaofu@nwsuaf.edu.cn.	Northwest A&F University
NWAFUPYR003124	Arthropoda	Insecta	Lepidoptera	Crambidae	Spilomelinae	Sylepta	Sylepta invalidalis	Yang Zhaofu	yangzhaofu@nwsuaf.edu.cn.	Northwest A&F University
NWAFUPYR003125	Arthropoda	Insecta	Lepidoptera	Crambidae	Spilomelinae	Sylepta	Sylepta invalidalis	Yang Zhaofu	yangzhaofu@nwsuaf.edu.cn.	Northwest A&F University
NWAFUPYR003126	Arthropoda	Insecta	Lepidoptera	Crambidae	Spilomelinae	Sylepta	Sylepta invalidalis	Yang Zhaofu	yangzhaofu@nwsuaf.edu.cn.	Northwest A&F University
NWAFUPYR003127	Arthropoda	Insecta	Lepidoptera	Crambidae	Spilomelinae	Sylepta	Sylepta taiwannalis	Yang Zhaofu	yangzhaofu@nwsuaf.edu.cn.	Northwest A&F University
NWAFUPYR003128	Arthropoda	Insecta	Lepidoptera	Crambidae	Spilomelinae	Sylepta	Sylepta taiwannalis	Yang Zhaofu	yangzhaofu@nwsuaf.edu.cn.	Northwest A&F University
NWAFUPYR003129	Arthropoda	Insecta	Lepidoptera	Crambidae	Spilomelinae	Sylepta	Sylepta taiwannalis	Yang Zhaofu	yangzhaofu@nwsuaf.edu.cn.	Northwest A&F University
NWAFUPYR003130	Arthropoda	Insecta	Lepidoptera	Crambidae	Spilomelinae	Tabidia	Tabidia strigiferalis	Yang Zhaofu	yangzhaofu@nwsuaf.edu.cn.	Northwest A&F University
NWAFUPYR003131	Arthropoda	Insecta	Lepidoptera	Crambidae	Spilomelinae	Tylostega	Tylostega pectinata	Yang Zhaofu	yangzhaofu@nwsuaf.edu.cn.	Northwest A&F University
NWAFUPYR003132	Arthropoda	Insecta	Lepidoptera	Crambidae	Spilomelinae	Tylostega	Tylostega pectinata	Yang Zhaofu	yangzhaofu@nwsuaf.edu.cn.	Northwest A&F University
NWAFUPYR003133	Arthropoda	Insecta	Lepidoptera	Crambidae	Spilomelinae	Tylostega	Tylostega serrata	Yang Zhaofu	yangzhaofu@nwsuaf.edu.cn.	Northwest A&F University
NWAFUPYR003134	Arthropoda	Insecta	Lepidoptera	Crambidae	Spilomelinae	Tylostega	Tylostega serrata	Yang Zhaofu	yangzhaofu@nwsuaf.edu.cn.	Northwest A&F University
NWAFUPYR003135	Arthropoda	Insecta	Lepidoptera	Crambidae	Spilomelinae	Tylostega	Tylostega serrata	Yang Zhaofu	yangzhaofu@nwsuaf.edu.cn.	Northwest A&F University
NWAFUPYR003136	Arthropoda	Insecta	Lepidoptera	Crambidae	Spilomelinae	Tylostega	Tylostega serrata	Yang Zhaofu	yangzhaofu@nwsuaf.edu.cn.	Northwest A&F University
NWAFUPYR003137	Arthropoda	Insecta	Lepidoptera	Crambidae	Spilomelinae	Tylostega	Tylostega serrata	Yang Zhaofu	yangzhaofu@nwsuaf.edu.cn.	Northwest A&F University
NWAFUPYR003138	Arthropoda	Insecta	Lepidoptera	Crambidae	Spilomelinae	Tylostega	Tylostega serrata	Yang Zhaofu	yangzhaofu@nwsuaf.edu.cn.	Northwest A&F University
NWAFUPYR003139	Arthropoda	Insecta	Lepidoptera	Crambidae	Spilomelinae	Tylostega	Tylostega serrata	Yang Zhaofu	yangzhaofu@nwsuaf.edu.cn.	Northwest A&F University
NWAFUPYR003140	Arthropoda	Insecta	Lepidoptera	Crambidae	Spilomelinae	Tylostega	Tylostega tylostegalis	Yang Zhaofu	yangzhaofu@nwsuaf.edu.cn.	Northwest A&F University
NWAFUPYR003141	Arthropoda	Insecta	Lepidoptera	Crambidae	Spilomelinae	Tylostega	Tylostega tylostegalis	Yang Zhaofu	yangzhaofu@nwsuaf.edu.cn.	Northwest A&F University
NWAFUPYR003142	Arthropoda	Insecta	Lepidoptera	Crambidae	Spilomelinae	Tylostega	Tylostega tylostegalis	Yang Zhaofu	yangzhaofu@nwsuaf.edu.cn.	Northwest A&F University
NWAFUPYR003143	Arthropoda	Insecta	Lepidoptera	Crambidae	Spilomelinae	Tylostega	Tylostega tylostegalis	Yang Zhaofu	yangzhaofu@nwsuaf.edu.cn.	Northwest A&F University
NWAFUPYR003144	Arthropoda	Insecta	Lepidoptera	Crambidae	Spilomelinae	Tylostega	Tylostega tylostegalis	Yang Zhaofu	yangzhaofu@nwsuaf.edu.cn.	Northwest A&F University
NWAFUPYR003145	Arthropoda	Insecta	Lepidoptera	Crambidae	Spilomelinae	Tylostega	Tylostega tylostegalis	Yang Zhaofu	yangzhaofu@nwsuaf.edu.cn.	Northwest A&F University
NWAFUPYR003146	Arthropoda	Insecta	Lepidoptera	Crambidae	Spilomelinae	Tylostega	Tylostega tylostegalis	Yang Zhaofu	yangzhaofu@nwsuaf.edu.cn.	Northwest A&F University
NWAFUPYR003147	Arthropoda	Insecta	Lepidoptera	Crambidae	Spilomelinae	Tylostega	Tylostega tylostegalis	Yang Zhaofu	yangzhaofu@nwsuaf.edu.cn.	Northwest A&F University
NWAFUPYR003148	Arthropoda	Insecta	Lepidoptera	Crambidae	Spilomelinae	Tyspanodes	Tyspanodes hypsalis	Yang Zhaofu	yangzhaofu@nwsuaf.edu.cn.	Northwest A&F University
NWAFUPYR003149	Arthropoda	Insecta	Lepidoptera	Crambidae	Spilomelinae	Tyspanodes	Tyspanodes hypsalis	Yang Zhaofu	yangzhaofu@nwsuaf.edu.cn.	Northwest A&F University
NWAFUPYR003150	Arthropoda	Insecta	Lepidoptera	Crambidae	Spilomelinae	Tyspanodes	Tyspanodes hypsalis	Yang Zhaofu	yangzhaofu@nwsuaf.edu.cn.	Northwest A&F University
NWAFUPYR003151	Arthropoda	Insecta	Lepidoptera	Crambidae	Spilomelinae	Tyspanodes	Tyspanodes hypsalis	Yang Zhaofu	yangzhaofu@nwsuaf.edu.cn.	Northwest A&F University
NWAFUPYR003152	Arthropoda	Insecta	Lepidoptera	Crambidae	Spilomelinae	Tyspanodes	Tyspanodes striata	Yang Zhaofu	yangzhaofu@nwsuaf.edu.cn.	Northwest A&F University
NWAFUPYR003153	Arthropoda	Insecta	Lepidoptera	Crambidae	Spilomelinae	Tyspanodes	Tyspanodes striata	Yang Zhaofu	yangzhaofu@nwsuaf.edu.cn.	Northwest A&F University
NWAFUPYR003154	Arthropoda	Insecta	Lepidoptera	Crambidae	Spilomelinae	Tyspanodes	Tyspanodes striata	Yang Zhaofu	yangzhaofu@nwsuaf.edu.cn.	Northwest A&F University
NWAFUPYR003155	Arthropoda	Insecta	Lepidoptera	Crambidae	Spilomelinae	Udea	Udea costalis	Yang Zhaofu	yangzhaofu@nwsuaf.edu.cn.	Northwest A&F University
NWAFUPYR003156	Arthropoda	Insecta	Lepidoptera	Crambidae	Spilomelinae	Udea	Udea lugubralis	Yang Zhaofu	yangzhaofu@nwsuaf.edu.cn.	Northwest A&F University
NWAFUPYR003157	Arthropoda	Insecta	Lepidoptera	Crambidae	Spilomelinae	Udea	Udea lugubralis	Yang Zhaofu	yangzhaofu@nwsuaf.edu.cn.	Northwest A&F University
NWAFUPYR006286	Arthropoda	Insecta	Lepidoptera	Crambidae	Pyraustinae	Aglaops	Aglaops aurantialis	Yang Zhaofu	yangzhaofu@nwsuaf.edu.cn.	Northwest A&F University
NWAFUPYR006287	Arthropoda	Insecta	Lepidoptera	Crambidae	Pyraustinae	Anania	Anania egentalis	Yang Zhaofu	yangzhaofu@nwsuaf.edu.cn.	Northwest A&F University
NWAFUPYR006288	Arthropoda	Insecta	Lepidoptera	Crambidae	Pyraustinae	Anania	Anania egentalis	Yang Zhaofu	yangzhaofu@nwsuaf.edu.cn.	Northwest A&F University
NWAFUPYR006289	Arthropoda	Insecta	Lepidoptera	Crambidae	Pyraustinae	Anania	Anania egentalis	Yang Zhaofu	yangzhaofu@nwsuaf.edu.cn.	Northwest A&F University
NWAFUPYR006290	Arthropoda	Insecta	Lepidoptera	Crambidae	Pyraustinae	Anania	Anania egentalis	Yang Zhaofu	yangzhaofu@nwsuaf.edu.cn.	Northwest A&F University
NWAFUPYR006291	Arthropoda	Insecta	Lepidoptera	Crambidae	Pyraustinae	Anania	Anania egentalis	Yang Zhaofu	yangzhaofu@nwsuaf.edu.cn.	Northwest A&F University
NWAFUPYR006292	Arthropoda	Insecta	Lepidoptera	Crambidae	Pyraustinae	Anania	Anania verbascalis	Yang Zhaofu	yangzhaofu@nwsuaf.edu.cn.	Northwest A&F University
NWAFUPYR006293	Arthropoda	Insecta	Lepidoptera	Crambidae	Pyraustinae	Anania	Anania verbascalis	Yang Zhaofu	yangzhaofu@nwsuaf.edu.cn.	Northwest A&F University
NWAFUPYR006294	Arthropoda	Insecta	Lepidoptera	Crambidae	Pyraustinae	Anania	Anania verbascalis	Yang Zhaofu	yangzhaofu@nwsuaf.edu.cn.	Northwest A&F University
NWAFUPYR006295	Arthropoda	Insecta	Lepidoptera	Crambidae	Pyraustinae	Anania	Anania verbascalis	Yang Zhaofu	yangzhaofu@nwsuaf.edu.cn.	Northwest A&F University
NWAFUPYR006296	Arthropoda	Insecta	Lepidoptera	Crambidae	Pyraustinae	Anania	Anania verbascalis	Yang Zhaofu	yangzhaofu@nwsuaf.edu.cn.	Northwest A&F University
NWAFUPYR006297	Arthropoda	Insecta	Lepidoptera	Crambidae	Pyraustinae	Anania	Anania verbascalis	Yang Zhaofu	yangzhaofu@nwsuaf.edu.cn.	Northwest A&F University
NWAFUPYR006298	Arthropoda	Insecta	Lepidoptera	Crambidae	Pyraustinae	Anania	Anania verbascalis	Yang Zhaofu	yangzhaofu@nwsuaf.edu.cn.	Northwest A&F University
NWAFUPYR006299	Arthropoda	Insecta	Lepidoptera	Crambidae	Pyraustinae	Anania	Anania verbascalis	Yang Zhaofu	yangzhaofu@nwsuaf.edu.cn.	Northwest A&F University
NWAFUPYR006300	Arthropoda	Insecta	Lepidoptera	Crambidae	Pyraustinae	Anania	Anania verbascalis	Yang Zhaofu	yangzhaofu@nwsuaf.edu.cn.	Northwest A&F University
NWAFUPYR006301	Arthropoda	Insecta	Lepidoptera	Crambidae	Pyraustinae	Anania	Anania verbascalis	Yang Zhaofu	yangzhaofu@nwsuaf.edu.cn.	Northwest A&F University
NWAFUPYR006302	Arthropoda	Insecta	Lepidoptera	Crambidae	Pyraustinae	Anania	Anania verbascalis	Yang Zhaofu	yangzhaofu@nwsuaf.edu.cn.	Northwest A&F University
NWAFUPYR006303	Arthropoda	Insecta	Lepidoptera	Crambidae	Pyraustinae	Anania	Anania verbascalis	Yang Zhaofu	yangzhaofu@nwsuaf.edu.cn.	Northwest A&F University
NWAFUPYR006304	Arthropoda	Insecta	Lepidoptera	Crambidae	Pyraustinae	Anania	Anania verbascalis	Yang Zhaofu	yangzhaofu@nwsuaf.edu.cn.	Northwest A&F University
NWAFUPYR006305	Arthropoda	Insecta	Lepidoptera	Crambidae	Pyraustinae	Anania	Anania verbascalis	Yang Zhaofu	yangzhaofu@nwsuaf.edu.cn.	Northwest A&F University
NWAFUPYR006306	Arthropoda	Insecta	Lepidoptera	Crambidae	Pyraustinae	Anania	Anania verbascalis	Yang Zhaofu	yangzhaofu@nwsuaf.edu.cn.	Northwest A&F University
NWAFUPYR006307	Arthropoda	Insecta	Lepidoptera	Crambidae	Pyraustinae	Anania	Anania verbascalis	Yang Zhaofu	yangzhaofu@nwsuaf.edu.cn.	Northwest A&F University
NWAFUPYR006308	Arthropoda	Insecta	Lepidoptera	Crambidae	Spilomelinae	Botyodes	Botyodes diniasalis	Yang Zhaofu	yangzhaofu@nwsuaf.edu.cn.	Northwest A&F University
NWAFUPYR006309	Arthropoda	Insecta	Lepidoptera	Crambidae	Spilomelinae	Bradina	Bradina atopalis	Yang Zhaofu	yangzhaofu@nwsuaf.edu.cn.	Northwest A&F University
NWAFUPYR006310	Arthropoda	Insecta	Lepidoptera	Crambidae	Spilomelinae	Bradina	Bradina atopalis	Yang Zhaofu	yangzhaofu@nwsuaf.edu.cn.	Northwest A&F University
NWAFUPYR006311	Arthropoda	Insecta	Lepidoptera	Crambidae	Spilomelinae	Bradina	Bradina atopalis	Yang Zhaofu	yangzhaofu@nwsuaf.edu.cn.	Northwest A&F University
NWAFUPYR006312	Arthropoda	Insecta	Lepidoptera	Crambidae	Spilomelinae	Bradina	Bradina atopalis	Yang Zhaofu	yangzhaofu@nwsuaf.edu.cn.	Northwest A&F University
NWAFUPYR006313	Arthropoda	Insecta	Lepidoptera	Crambidae	Spilomelinae	Bradina	Bradina atopalis	Yang Zhaofu	yangzhaofu@nwsuaf.edu.cn.	Northwest A&F University
NWAFUPYR006314	Arthropoda	Insecta	Lepidoptera	Crambidae	Spilomelinae	Bradina	Bradina atopalis	Yang Zhaofu	yangzhaofu@nwsuaf.edu.cn.	Northwest A&F University
NWAFUPYR006315	Arthropoda	Insecta	Lepidoptera	Crambidae	Spilomelinae	Camptomastix	Camptomastix hisbonalis	Yang Zhaofu	yangzhaofu@nwsuaf.edu.cn.	Northwest A&F University
NWAFUPYR006316	Arthropoda	Insecta	Lepidoptera	Crambidae	Spilomelinae	Camptomastix	Camptomastix hisbonalis	Yang Zhaofu	yangzhaofu@nwsuaf.edu.cn.	Northwest A&F University
NWAFUPYR006317	Arthropoda	Insecta	Lepidoptera	Crambidae	Spilomelinae	Camptomastix	Camptomastix hisbonalis	Yang Zhaofu	yangzhaofu@nwsuaf.edu.cn.	Northwest A&F University
NWAFUPYR006318	Arthropoda	Insecta	Lepidoptera	Crambidae	Spilomelinae	Camptomastix	Camptomastix hisbonalis	Yang Zhaofu	yangzhaofu@nwsuaf.edu.cn.	Northwest A&F University
NWAFUPYR006319	Arthropoda	Insecta	Lepidoptera	Crambidae	Spilomelinae	Camptomastix	Camptomastix hisbonalis	Yang Zhaofu	yangzhaofu@nwsuaf.edu.cn.	Northwest A&F University
NWAFUPYR006320	Arthropoda	Insecta	Lepidoptera	Crambidae	Spilomelinae	Camptomastix	Camptomastix hisbonalis	Yang Zhaofu	yangzhaofu@nwsuaf.edu.cn.	Northwest A&F University
NWAFUPYR006321	Arthropoda	Insecta	Lepidoptera	Crambidae	Spilomelinae	Camptomastix	Camptomastix hisbonalis	Yang Zhaofu	yangzhaofu@nwsuaf.edu.cn.	Northwest A&F University
NWAFUPYR006322	Arthropoda	Insecta	Lepidoptera	Crambidae	Spilomelinae	Camptomastix	Camptomastix hisbonalis	Yang Zhaofu	yangzhaofu@nwsuaf.edu.cn.	Northwest A&F University
NWAFUPYR006323	Arthropoda	Insecta	Lepidoptera	Crambidae	Spilomelinae	Camptomastix	Camptomastix hisbonalis	Yang Zhaofu	yangzhaofu@nwsuaf.edu.cn.	Northwest A&F University
NWAFUPYR006324	Arthropoda	Insecta	Lepidoptera	Crambidae	Spilomelinae	Camptomastix	Camptomastix hisbonalis	Yang Zhaofu	yangzhaofu@nwsuaf.edu.cn.	Northwest A&F University
NWAFUPYR006325	Arthropoda	Insecta	Lepidoptera	Crambidae	Spilomelinae	Camptomastix	Camptomastix hisbonalis	Yang Zhaofu	yangzhaofu@nwsuaf.edu.cn.	Northwest A&F University
NWAFUPYR006326	Arthropoda	Insecta	Lepidoptera	Crambidae	Spilomelinae	Camptomastix	Camptomastix hisbonalis	Yang Zhaofu	yangzhaofu@nwsuaf.edu.cn.	Northwest A&F University
NWAFUPYR006327	Arthropoda	Insecta	Lepidoptera	Crambidae	Spilomelinae	Camptomastix	Camptomastix hisbonalis	Yang Zhaofu	yangzhaofu@nwsuaf.edu.cn.	Northwest A&F University
NWAFUPYR006328	Arthropoda	Insecta	Lepidoptera	Crambidae	Spilomelinae	Camptomastix	Camptomastix hisbonalis	Yang Zhaofu	yangzhaofu@nwsuaf.edu.cn.	Northwest A&F University
NWAFUPYR006329	Arthropoda	Insecta	Lepidoptera	Crambidae	Spilomelinae	Camptomastix	Camptomastix hisbonalis	Yang Zhaofu	yangzhaofu@nwsuaf.edu.cn.	Northwest A&F University
NWAFUPYR006330	Arthropoda	Insecta	Lepidoptera	Crambidae	Spilomelinae	Camptomastix	Camptomastix hisbonalis	Yang Zhaofu	yangzhaofu@nwsuaf.edu.cn.	Northwest A&F University
NWAFUPYR006331	Arthropoda	Insecta	Lepidoptera	Crambidae	Spilomelinae	Camptomastix	Camptomastix hisbonalis	Yang Zhaofu	yangzhaofu@nwsuaf.edu.cn.	Northwest A&F University
NWAFUPYR006332	Arthropoda	Insecta	Lepidoptera	Crambidae	Spilomelinae	Camptomastix	Camptomastix hisbonalis	Yang Zhaofu	yangzhaofu@nwsuaf.edu.cn.	Northwest A&F University
NWAFUPYR006333	Arthropoda	Insecta	Lepidoptera	Crambidae	Spilomelinae	Camptomastix	Camptomastix hisbonalis	Yang Zhaofu	yangzhaofu@nwsuaf.edu.cn.	Northwest A&F University
NWAFUPYR006334	Arthropoda	Insecta	Lepidoptera	Crambidae	Spilomelinae	Camptomastix	Camptomastix hisbonalis	Yang Zhaofu	yangzhaofu@nwsuaf.edu.cn.	Northwest A&F University
NWAFUPYR006335	Arthropoda	Insecta	Lepidoptera	Crambidae	Spilomelinae	Camptomastix	Camptomastix hisbonalis	Yang Zhaofu	yangzhaofu@nwsuaf.edu.cn.	Northwest A&F University
NWAFUPYR006336	Arthropoda	Insecta	Lepidoptera	Crambidae	Spilomelinae	Camptomastix	Camptomastix hisbonalis	Yang Zhaofu	yangzhaofu@nwsuaf.edu.cn.	Northwest A&F University
NWAFUPYR006337	Arthropoda	Insecta	Lepidoptera	Crambidae	Spilomelinae	Camptomastix	Camptomastix hisbonalis	Yang Zhaofu	yangzhaofu@nwsuaf.edu.cn.	Northwest A&F University
NWAFUPYR006338	Arthropoda	Insecta	Lepidoptera	Crambidae	Spilomelinae	Camptomastix	Camptomastix hisbonalis	Yang Zhaofu	yangzhaofu@nwsuaf.edu.cn.	Northwest A&F University
NWAFUPYR006339	Arthropoda	Insecta	Lepidoptera	Crambidae	Spilomelinae	Camptomastix	Camptomastix hisbonalis	Yang Zhaofu	yangzhaofu@nwsuaf.edu.cn.	Northwest A&F University
NWAFUPYR006340	Arthropoda	Insecta	Lepidoptera	Crambidae	Spilomelinae	Camptomastix	Camptomastix hisbonalis	Yang Zhaofu	yangzhaofu@nwsuaf.edu.cn.	Northwest A&F University
NWAFUPYR006341	Arthropoda	Insecta	Lepidoptera	Crambidae	Spilomelinae	Camptomastix	Camptomastix hisbonalis	Yang Zhaofu	yangzhaofu@nwsuaf.edu.cn.	Northwest A&F University
NWAFUPYR006342	Arthropoda	Insecta	Lepidoptera	Crambidae	Spilomelinae	Camptomastix	Camptomastix hisbonalis	Yang Zhaofu	yangzhaofu@nwsuaf.edu.cn.	Northwest A&F University
NWAFUPYR006343	Arthropoda	Insecta	Lepidoptera	Crambidae	Spilomelinae	Camptomastix	Camptomastix hisbonalis	Yang Zhaofu	yangzhaofu@nwsuaf.edu.cn.	Northwest A&F University
NWAFUPYR006344	Arthropoda	Insecta	Lepidoptera	Crambidae	Spilomelinae	Camptomastix	Camptomastix hisbonalis	Yang Zhaofu	yangzhaofu@nwsuaf.edu.cn.	Northwest A&F University
NWAFUPYR006345	Arthropoda	Insecta	Lepidoptera	Crambidae	Spilomelinae	Camptomastix	Camptomastix hisbonalis	Yang Zhaofu	yangzhaofu@nwsuaf.edu.cn.	Northwest A&F University
NWAFUPYR006346	Arthropoda	Insecta	Lepidoptera	Crambidae	Spilomelinae	Camptomastix	Camptomastix hisbonalis	Yang Zhaofu	yangzhaofu@nwsuaf.edu.cn.	Northwest A&F University
NWAFUPYR006347	Arthropoda	Insecta	Lepidoptera	Crambidae	Spilomelinae	Camptomastix	Camptomastix hisbonalis	Yang Zhaofu	yangzhaofu@nwsuaf.edu.cn.	Northwest A&F University
NWAFUPYR006348	Arthropoda	Insecta	Lepidoptera	Crambidae	Spilomelinae	Camptomastix	Camptomastix hisbonalis	Yang Zhaofu	yangzhaofu@nwsuaf.edu.cn.	Northwest A&F University
NWAFUPYR006349	Arthropoda	Insecta	Lepidoptera	Crambidae	Spilomelinae	Camptomastix	Camptomastix hisbonalis	Yang Zhaofu	yangzhaofu@nwsuaf.edu.cn.	Northwest A&F University
NWAFUPYR006350	Arthropoda	Insecta	Lepidoptera	Crambidae	Pyraustinae	Circobotys	Circobotys plebeia	Yang Zhaofu	yangzhaofu@nwsuaf.edu.cn.	Northwest A&F University
NWAFUPYR006351	Arthropoda	Insecta	Lepidoptera	Crambidae	Pyraustinae	Circobotys	Circobotys plebeia	Yang Zhaofu	yangzhaofu@nwsuaf.edu.cn.	Northwest A&F University
NWAFUPYR006352	Arthropoda	Insecta	Lepidoptera	Crambidae	Pyraustinae	Circobotys	Circobotys plebeia	Yang Zhaofu	yangzhaofu@nwsuaf.edu.cn.	Northwest A&F University
NWAFUPYR006353	Arthropoda	Insecta	Lepidoptera	Crambidae	Pyraustinae	Circobotys	Circobotys plebeia	Yang Zhaofu	yangzhaofu@nwsuaf.edu.cn.	Northwest A&F University
NWAFUPYR006354	Arthropoda	Insecta	Lepidoptera	Crambidae	Spilomelinae	Cotachena	Cotachena alysoni	Yang Zhaofu	yangzhaofu@nwsuaf.edu.cn.	Northwest A&F University
NWAFUPYR006355	Arthropoda	Insecta	Lepidoptera	Crambidae	Spilomelinae	Cotachena	Cotachena alysoni	Yang Zhaofu	yangzhaofu@nwsuaf.edu.cn.	Northwest A&F University
NWAFUPYR006356	Arthropoda	Insecta	Lepidoptera	Crambidae	Spilomelinae	Cotachena	Cotachena alysoni	Yang Zhaofu	yangzhaofu@nwsuaf.edu.cn.	Northwest A&F University
NWAFUPYR006357	Arthropoda	Insecta	Lepidoptera	Crambidae	Spilomelinae	Cotachena	Cotachena alysoni	Yang Zhaofu	yangzhaofu@nwsuaf.edu.cn.	Northwest A&F University
NWAFUPYR006358	Arthropoda	Insecta	Lepidoptera	Crambidae	Spilomelinae	Cotachena	Cotachena alysoni	Yang Zhaofu	yangzhaofu@nwsuaf.edu.cn.	Northwest A&F University
NWAFUPYR006359	Arthropoda	Insecta	Lepidoptera	Crambidae	Spilomelinae	Cotachena	Cotachena alysoni	Yang Zhaofu	yangzhaofu@nwsuaf.edu.cn.	Northwest A&F University
NWAFUPYR006360	Arthropoda	Insecta	Lepidoptera	Crambidae	Spilomelinae	Cotachena	Cotachena alysoni	Yang Zhaofu	yangzhaofu@nwsuaf.edu.cn.	Northwest A&F University
NWAFUPYR006361	Arthropoda	Insecta	Lepidoptera	Crambidae	Spilomelinae	Cotachena	Cotachena nepalensis	Yang Zhaofu	yangzhaofu@nwsuaf.edu.cn.	Northwest A&F University
NWAFUPYR006362	Arthropoda	Insecta	Lepidoptera	Crambidae	Spilomelinae	Cotachena	Cotachena nepalensis	Yang Zhaofu	yangzhaofu@nwsuaf.edu.cn.	Northwest A&F University
NWAFUPYR006363	Arthropoda	Insecta	Lepidoptera	Crambidae	Spilomelinae	Cotachena	Cotachena nepalensis	Yang Zhaofu	yangzhaofu@nwsuaf.edu.cn.	Northwest A&F University
NWAFUPYR006364	Arthropoda	Insecta	Lepidoptera	Crambidae	Spilomelinae	Cotachena	Cotachena nepalensis	Yang Zhaofu	yangzhaofu@nwsuaf.edu.cn.	Northwest A&F University
NWAFUPYR006365	Arthropoda	Insecta	Lepidoptera	Crambidae	Spilomelinae	Cotachena	Cotachena nepalensis	Yang Zhaofu	yangzhaofu@nwsuaf.edu.cn.	Northwest A&F University
NWAFUPYR006366	Arthropoda	Insecta	Lepidoptera	Crambidae	Spilomelinae	Cotachena	Cotachena nepalensis	Yang Zhaofu	yangzhaofu@nwsuaf.edu.cn.	Northwest A&F University
NWAFUPYR006367	Arthropoda	Insecta	Lepidoptera	Crambidae	Spilomelinae	Cotachena	Cotachena nepalensis	Yang Zhaofu	yangzhaofu@nwsuaf.edu.cn.	Northwest A&F University
NWAFUPYR006368	Arthropoda	Insecta	Lepidoptera	Crambidae	Spilomelinae	Cotachena	Cotachena nepalensis	Yang Zhaofu	yangzhaofu@nwsuaf.edu.cn.	Northwest A&F University
NWAFUPYR006369	Arthropoda	Insecta	Lepidoptera	Crambidae	Spilomelinae	Cotachena	Cotachena nepalensis	Yang Zhaofu	yangzhaofu@nwsuaf.edu.cn.	Northwest A&F University
NWAFUPYR006370	Arthropoda	Insecta	Lepidoptera	Crambidae	Spilomelinae	Cotachena	Cotachena nepalensis	Yang Zhaofu	yangzhaofu@nwsuaf.edu.cn.	Northwest A&F University
NWAFUPYR006371	Arthropoda	Insecta	Lepidoptera	Crambidae	Spilomelinae	Cotachena	Cotachena nepalensis	Yang Zhaofu	yangzhaofu@nwsuaf.edu.cn.	Northwest A&F University
NWAFUPYR006372	Arthropoda	Insecta	Lepidoptera	Crambidae	Spilomelinae	Cotachena	Cotachena nepalensis	Yang Zhaofu	yangzhaofu@nwsuaf.edu.cn.	Northwest A&F University
NWAFUPYR006373	Arthropoda	Insecta	Lepidoptera	Crambidae	Spilomelinae	Cotachena	Cotachena nepalensis	Yang Zhaofu	yangzhaofu@nwsuaf.edu.cn.	Northwest A&F University
NWAFUPYR006374	Arthropoda	Insecta	Lepidoptera	Crambidae	Pyraustinae	Crypsiptya	Crypsiptya coclesalis	Yang Zhaofu	yangzhaofu@nwsuaf.edu.cn.	Northwest A&F University
NWAFUPYR006375	Arthropoda	Insecta	Lepidoptera	Crambidae	Spilomelinae	Diaphania	Diaphania perspectalis	Yang Zhaofu	yangzhaofu@nwsuaf.edu.cn.	Northwest A&F University
NWAFUPYR006376	Arthropoda	Insecta	Lepidoptera	Crambidae	Spilomelinae	Dichocrocis	Conogethes punctiferalis	Yang Zhaofu	yangzhaofu@nwsuaf.edu.cn.	Northwest A&F University
NWAFUPYR006377	Arthropoda	Insecta	Lepidoptera	Crambidae	Spilomelinae	Eurrhyparodes	Eurrhyparodes bracteolalis	Yang Zhaofu	yangzhaofu@nwsuaf.edu.cn.	Northwest A&F University
NWAFUPYR006378	Arthropoda	Insecta	Lepidoptera	Crambidae	Spilomelinae	Glyphodes	Glyphodes formosanus	Yang Zhaofu	yangzhaofu@nwsuaf.edu.cn.	Northwest A&F University
NWAFUPYR006379	Arthropoda	Insecta	Lepidoptera	Crambidae	Spilomelinae	Glyphodes	Glyphodes formosanus	Yang Zhaofu	yangzhaofu@nwsuaf.edu.cn.	Northwest A&F University
NWAFUPYR006380	Arthropoda	Insecta	Lepidoptera	Crambidae	Spilomelinae	Glyphodes	Glyphodes formosanus	Yang Zhaofu	yangzhaofu@nwsuaf.edu.cn.	Northwest A&F University
NWAFUPYR006381	Arthropoda	Insecta	Lepidoptera	Crambidae	Spilomelinae	Glyphodes	Glyphodes formosanus	Yang Zhaofu	yangzhaofu@nwsuaf.edu.cn.	Northwest A&F University
NWAFUPYR006382	Arthropoda	Insecta	Lepidoptera	Crambidae	Spilomelinae	Glyphodes	Glyphodes formosanus	Yang Zhaofu	yangzhaofu@nwsuaf.edu.cn.	Northwest A&F University
NWAFUPYR006383	Arthropoda	Insecta	Lepidoptera	Crambidae	Spilomelinae	Glyphodes	Glyphodes formosanus	Yang Zhaofu	yangzhaofu@nwsuaf.edu.cn.	Northwest A&F University
NWAFUPYR006384	Arthropoda	Insecta	Lepidoptera	Crambidae	Spilomelinae	Glyphodes	Glyphodes formosanus	Yang Zhaofu	yangzhaofu@nwsuaf.edu.cn.	Northwest A&F University
NWAFUPYR006385	Arthropoda	Insecta	Lepidoptera	Crambidae	Spilomelinae	Glyphodes	Glyphodes formosanus	Yang Zhaofu	yangzhaofu@nwsuaf.edu.cn.	Northwest A&F University
NWAFUPYR006386	Arthropoda	Insecta	Lepidoptera	Crambidae	Spilomelinae	Glyphodes	Glyphodes formosanus	Yang Zhaofu	yangzhaofu@nwsuaf.edu.cn.	Northwest A&F University
NWAFUPYR006387	Arthropoda	Insecta	Lepidoptera	Crambidae	Spilomelinae	Glyphodes	Glyphodes formosanus	Yang Zhaofu	yangzhaofu@nwsuaf.edu.cn.	Northwest A&F University
NWAFUPYR006388	Arthropoda	Insecta	Lepidoptera	Crambidae	Spilomelinae	Glyphodes	Glyphodes formosanus	Yang Zhaofu	yangzhaofu@nwsuaf.edu.cn.	Northwest A&F University
NWAFUPYR006389	Arthropoda	Insecta	Lepidoptera	Crambidae	Spilomelinae	Glyphodes	Glyphodes formosanus	Yang Zhaofu	yangzhaofu@nwsuaf.edu.cn.	Northwest A&F University
NWAFUPYR006390	Arthropoda	Insecta	Lepidoptera	Crambidae	Spilomelinae	Glyphodes	Glyphodes quadrimaculalis	Yang Zhaofu	yangzhaofu@nwsuaf.edu.cn.	Northwest A&F University
NWAFUPYR006391	Arthropoda	Insecta	Lepidoptera	Crambidae	Spilomelinae	Glyphodes	Glyphodes quadrimaculalis	Yang Zhaofu	yangzhaofu@nwsuaf.edu.cn.	Northwest A&F University
NWAFUPYR006392	Arthropoda	Insecta	Lepidoptera	Crambidae	Spilomelinae	Glyphodes	Glyphodes quadrimaculalis	Yang Zhaofu	yangzhaofu@nwsuaf.edu.cn.	Northwest A&F University
NWAFUPYR006393	Arthropoda	Insecta	Lepidoptera	Crambidae	Spilomelinae	Glyphodes	Glyphodes quadrimaculalis	Yang Zhaofu	yangzhaofu@nwsuaf.edu.cn.	Northwest A&F University
NWAFUPYR006394	Arthropoda	Insecta	Lepidoptera	Crambidae	Spilomelinae	Glyphodes	Glyphodes quadrimaculalis	Yang Zhaofu	yangzhaofu@nwsuaf.edu.cn.	Northwest A&F University
NWAFUPYR006395	Arthropoda	Insecta	Lepidoptera	Crambidae	Spilomelinae	Glyphodes	Glyphodes quadrimaculalis	Yang Zhaofu	yangzhaofu@nwsuaf.edu.cn.	Northwest A&F University
NWAFUPYR006396	Arthropoda	Insecta	Lepidoptera	Crambidae	Spilomelinae	Glyphodes	Glyphodes quadrimaculalis	Yang Zhaofu	yangzhaofu@nwsuaf.edu.cn.	Northwest A&F University
NWAFUPYR006397	Arthropoda	Insecta	Lepidoptera	Crambidae	Spilomelinae	Glyphodes	Glyphodes quadrimaculalis	Yang Zhaofu	yangzhaofu@nwsuaf.edu.cn.	Northwest A&F University
NWAFUPYR006398	Arthropoda	Insecta	Lepidoptera	Crambidae	Spilomelinae	Glyphodes	Glyphodes quadrimaculalis	Yang Zhaofu	yangzhaofu@nwsuaf.edu.cn.	Northwest A&F University
NWAFUPYR006399	Arthropoda	Insecta	Lepidoptera	Crambidae	Spilomelinae	Glyphodes	Glyphodes quadrimaculalis	Yang Zhaofu	yangzhaofu@nwsuaf.edu.cn.	Northwest A&F University
NWAFUPYR006400	Arthropoda	Insecta	Lepidoptera	Crambidae	Spilomelinae	Glyphodes	Glyphodes quadrimaculalis	Yang Zhaofu	yangzhaofu@nwsuaf.edu.cn.	Northwest A&F University
NWAFUPYR006401	Arthropoda	Insecta	Lepidoptera	Crambidae	Spilomelinae	Glyphodes	Glyphodes quadrimaculalis	Yang Zhaofu	yangzhaofu@nwsuaf.edu.cn.	Northwest A&F University
NWAFUPYR006402	Arthropoda	Insecta	Lepidoptera	Crambidae	Spilomelinae	Glyphodes	Glyphodes quadrimaculalis	Yang Zhaofu	yangzhaofu@nwsuaf.edu.cn.	Northwest A&F University
NWAFUPYR006403	Arthropoda	Insecta	Lepidoptera	Crambidae	Spilomelinae	Glyphodes	Glyphodes quadrimaculalis	Yang Zhaofu	yangzhaofu@nwsuaf.edu.cn.	Northwest A&F University
NWAFUPYR006404	Arthropoda	Insecta	Lepidoptera	Crambidae	Spilomelinae	Glyphodes	Glyphodes quadrimaculalis	Yang Zhaofu	yangzhaofu@nwsuaf.edu.cn.	Northwest A&F University
NWAFUPYR006405	Arthropoda	Insecta	Lepidoptera	Crambidae	Spilomelinae	Glyphodes	Glyphodes quadrimaculalis	Yang Zhaofu	yangzhaofu@nwsuaf.edu.cn.	Northwest A&F University
NWAFUPYR006406	Arthropoda	Insecta	Lepidoptera	Crambidae	Spilomelinae	Glyphodes	Glyphodes quadrimaculalis	Yang Zhaofu	yangzhaofu@nwsuaf.edu.cn.	Northwest A&F University
NWAFUPYR006407	Arthropoda	Insecta	Lepidoptera	Crambidae	Spilomelinae	Goniorhynchus	Goniorhynchus exemplaris	Yang Zhaofu	yangzhaofu@nwsuaf.edu.cn.	Northwest A&F University
NWAFUPYR006408	Arthropoda	Insecta	Lepidoptera	Crambidae	Spilomelinae	Goniorhynchus	Goniorhynchus exemplaris	Yang Zhaofu	yangzhaofu@nwsuaf.edu.cn.	Northwest A&F University
NWAFUPYR006409	Arthropoda	Insecta	Lepidoptera	Crambidae	Spilomelinae	Goniorhynchus	Goniorhynchus exemplaris	Yang Zhaofu	yangzhaofu@nwsuaf.edu.cn.	Northwest A&F University
NWAFUPYR006410	Arthropoda	Insecta	Lepidoptera	Crambidae	Spilomelinae	Goniorhynchus	Goniorhynchus exemplaris	Yang Zhaofu	yangzhaofu@nwsuaf.edu.cn.	Northwest A&F University
NWAFUPYR006411	Arthropoda	Insecta	Lepidoptera	Crambidae	Spilomelinae	Goniorhynchus	Goniorhynchus exemplaris	Yang Zhaofu	yangzhaofu@nwsuaf.edu.cn.	Northwest A&F University
NWAFUPYR006412	Arthropoda	Insecta	Lepidoptera	Crambidae	Spilomelinae	Goniorhynchus	Goniorhynchus exemplaris	Yang Zhaofu	yangzhaofu@nwsuaf.edu.cn.	Northwest A&F University
NWAFUPYR006413	Arthropoda	Insecta	Lepidoptera	Crambidae	Spilomelinae	Goniorhynchus	Goniorhynchus exemplaris	Yang Zhaofu	yangzhaofu@nwsuaf.edu.cn.	Northwest A&F University
NWAFUPYR006414	Arthropoda	Insecta	Lepidoptera	Crambidae	Spilomelinae	Goniorhynchus	Goniorhynchus exemplaris	Yang Zhaofu	yangzhaofu@nwsuaf.edu.cn.	Northwest A&F University
NWAFUPYR006415	Arthropoda	Insecta	Lepidoptera	Crambidae	Spilomelinae	Goniorhynchus	Goniorhynchus exemplaris	Yang Zhaofu	yangzhaofu@nwsuaf.edu.cn.	Northwest A&F University
NWAFUPYR006416	Arthropoda	Insecta	Lepidoptera	Crambidae	Spilomelinae	Goniorhynchus	Goniorhynchus exemplaris	Yang Zhaofu	yangzhaofu@nwsuaf.edu.cn.	Northwest A&F University
NWAFUPYR006417	Arthropoda	Insecta	Lepidoptera	Crambidae	Spilomelinae	Goniorhynchus	Goniorhynchus exemplaris	Yang Zhaofu	yangzhaofu@nwsuaf.edu.cn.	Northwest A&F University
NWAFUPYR006418	Arthropoda	Insecta	Lepidoptera	Crambidae	Spilomelinae	Goniorhynchus	Goniorhynchus exemplaris	Yang Zhaofu	yangzhaofu@nwsuaf.edu.cn.	Northwest A&F University
NWAFUPYR006419	Arthropoda	Insecta	Lepidoptera	Crambidae	Spilomelinae	Goniorhynchus	Goniorhynchus exemplaris	Yang Zhaofu	yangzhaofu@nwsuaf.edu.cn.	Northwest A&F University
NWAFUPYR006420	Arthropoda	Insecta	Lepidoptera	Crambidae	Spilomelinae	Goniorhynchus	Goniorhynchus exemplaris	Yang Zhaofu	yangzhaofu@nwsuaf.edu.cn.	Northwest A&F University
NWAFUPYR006421	Arthropoda	Insecta	Lepidoptera	Crambidae	Spilomelinae	Goniorhynchus	Goniorhynchus exemplaris	Yang Zhaofu	yangzhaofu@nwsuaf.edu.cn.	Northwest A&F University
NWAFUPYR006422	Arthropoda	Insecta	Lepidoptera	Crambidae	Spilomelinae	Goniorhynchus	Goniorhynchus exemplaris	Yang Zhaofu	yangzhaofu@nwsuaf.edu.cn.	Northwest A&F University
NWAFUPYR006423	Arthropoda	Insecta	Lepidoptera	Crambidae	Spilomelinae	Goniorhynchus	Goniorhynchus exemplaris	Yang Zhaofu	yangzhaofu@nwsuaf.edu.cn.	Northwest A&F University
NWAFUPYR006424	Arthropoda	Insecta	Lepidoptera	Crambidae	Spilomelinae	Goniorhynchus	Goniorhynchus exemplaris	Yang Zhaofu	yangzhaofu@nwsuaf.edu.cn.	Northwest A&F University
NWAFUPYR006425	Arthropoda	Insecta	Lepidoptera	Crambidae	Spilomelinae	Goniorhynchus	Goniorhynchus exemplaris	Yang Zhaofu	yangzhaofu@nwsuaf.edu.cn.	Northwest A&F University
NWAFUPYR006426	Arthropoda	Insecta	Lepidoptera	Crambidae	Spilomelinae	Goniorhynchus	Goniorhynchus exemplaris	Yang Zhaofu	yangzhaofu@nwsuaf.edu.cn.	Northwest A&F University
NWAFUPYR006427	Arthropoda	Insecta	Lepidoptera	Crambidae	Spilomelinae	Goniorhynchus	Goniorhynchus exemplaris	Yang Zhaofu	yangzhaofu@nwsuaf.edu.cn.	Northwest A&F University
NWAFUPYR006428	Arthropoda	Insecta	Lepidoptera	Crambidae	Spilomelinae	Goniorhynchus	Goniorhynchus exemplaris	Yang Zhaofu	yangzhaofu@nwsuaf.edu.cn.	Northwest A&F University
NWAFUPYR006429	Arthropoda	Insecta	Lepidoptera	Crambidae	Spilomelinae	Goniorhynchus	Goniorhynchus exemplaris	Yang Zhaofu	yangzhaofu@nwsuaf.edu.cn.	Northwest A&F University
NWAFUPYR006430	Arthropoda	Insecta	Lepidoptera	Crambidae	Spilomelinae	Goniorhynchus	Goniorhynchus exemplaris	Yang Zhaofu	yangzhaofu@nwsuaf.edu.cn.	Northwest A&F University
NWAFUPYR006431	Arthropoda	Insecta	Lepidoptera	Crambidae	Spilomelinae	Goniorhynchus	Goniorhynchus exemplaris	Yang Zhaofu	yangzhaofu@nwsuaf.edu.cn.	Northwest A&F University
NWAFUPYR006432	Arthropoda	Insecta	Lepidoptera	Crambidae	Spilomelinae	Goniorhynchus	Goniorhynchus exemplaris	Yang Zhaofu	yangzhaofu@nwsuaf.edu.cn.	Northwest A&F University
NWAFUPYR006433	Arthropoda	Insecta	Lepidoptera	Crambidae	Spilomelinae	Goniorhynchus	Goniorhynchus exemplaris	Yang Zhaofu	yangzhaofu@nwsuaf.edu.cn.	Northwest A&F University
NWAFUPYR006434	Arthropoda	Insecta	Lepidoptera	Crambidae	Spilomelinae	Goniorhynchus	Goniorhynchus exemplaris	Yang Zhaofu	yangzhaofu@nwsuaf.edu.cn.	Northwest A&F University
NWAFUPYR006435	Arthropoda	Insecta	Lepidoptera	Crambidae	Spilomelinae	Goniorhynchus	Goniorhynchus exemplaris	Yang Zhaofu	yangzhaofu@nwsuaf.edu.cn.	Northwest A&F University
NWAFUPYR006436	Arthropoda	Insecta	Lepidoptera	Crambidae	Spilomelinae	Goniorhynchus	Goniorhynchus exemplaris	Yang Zhaofu	yangzhaofu@nwsuaf.edu.cn.	Northwest A&F University
NWAFUPYR006437	Arthropoda	Insecta	Lepidoptera	Crambidae	Spilomelinae	Goniorhynchus	Goniorhynchus exemplaris	Yang Zhaofu	yangzhaofu@nwsuaf.edu.cn.	Northwest A&F University
NWAFUPYR006438	Arthropoda	Insecta	Lepidoptera	Crambidae	Spilomelinae	Goniorhynchus	Goniorhynchus exemplaris	Yang Zhaofu	yangzhaofu@nwsuaf.edu.cn.	Northwest A&F University
NWAFUPYR006439	Arthropoda	Insecta	Lepidoptera	Crambidae	Spilomelinae	Goniorhynchus	Goniorhynchus exemplaris	Yang Zhaofu	yangzhaofu@nwsuaf.edu.cn.	Northwest A&F University
NWAFUPYR006440	Arthropoda	Insecta	Lepidoptera	Crambidae	Spilomelinae	Goniorhynchus	Goniorhynchus exemplaris	Yang Zhaofu	yangzhaofu@nwsuaf.edu.cn.	Northwest A&F University
NWAFUPYR006441	Arthropoda	Insecta	Lepidoptera	Crambidae	Spilomelinae	Goniorhynchus	Goniorhynchus exemplaris	Yang Zhaofu	yangzhaofu@nwsuaf.edu.cn.	Northwest A&F University
NWAFUPYR006442	Arthropoda	Insecta	Lepidoptera	Crambidae	Spilomelinae	Goniorhynchus	Goniorhynchus exemplaris	Yang Zhaofu	yangzhaofu@nwsuaf.edu.cn.	Northwest A&F University
NWAFUPYR006443	Arthropoda	Insecta	Lepidoptera	Crambidae	Spilomelinae	Goniorhynchus	Goniorhynchus exemplaris	Yang Zhaofu	yangzhaofu@nwsuaf.edu.cn.	Northwest A&F University
NWAFUPYR006444	Arthropoda	Insecta	Lepidoptera	Crambidae	Spilomelinae	Goniorhynchus	Goniorhynchus exemplaris	Yang Zhaofu	yangzhaofu@nwsuaf.edu.cn.	Northwest A&F University
NWAFUPYR006445	Arthropoda	Insecta	Lepidoptera	Crambidae	Spilomelinae	Goniorhynchus	Goniorhynchus exemplaris	Yang Zhaofu	yangzhaofu@nwsuaf.edu.cn.	Northwest A&F University
NWAFUPYR006446	Arthropoda	Insecta	Lepidoptera	Crambidae	Spilomelinae	Goniorhynchus	Goniorhynchus exemplaris	Yang Zhaofu	yangzhaofu@nwsuaf.edu.cn.	Northwest A&F University
NWAFUPYR006447	Arthropoda	Insecta	Lepidoptera	Crambidae	Spilomelinae	Goniorhynchus	Goniorhynchus exemplaris	Yang Zhaofu	yangzhaofu@nwsuaf.edu.cn.	Northwest A&F University
NWAFUPYR006448	Arthropoda	Insecta	Lepidoptera	Crambidae	Spilomelinae	Goniorhynchus	Goniorhynchus exemplaris	Yang Zhaofu	yangzhaofu@nwsuaf.edu.cn.	Northwest A&F University
NWAFUPYR006449	Arthropoda	Insecta	Lepidoptera	Crambidae	Spilomelinae	Goniorhynchus	Goniorhynchus exemplaris	Yang Zhaofu	yangzhaofu@nwsuaf.edu.cn.	Northwest A&F University
NWAFUPYR006450	Arthropoda	Insecta	Lepidoptera	Crambidae	Spilomelinae	Goniorhynchus	Goniorhynchus exemplaris	Yang Zhaofu	yangzhaofu@nwsuaf.edu.cn.	Northwest A&F University
NWAFUPYR006451	Arthropoda	Insecta	Lepidoptera	Crambidae	Spilomelinae	Goniorhynchus	Goniorhynchus exemplaris	Yang Zhaofu	yangzhaofu@nwsuaf.edu.cn.	Northwest A&F University
NWAFUPYR006452	Arthropoda	Insecta	Lepidoptera	Crambidae	Spilomelinae	Goniorhynchus	Goniorhynchus exemplaris	Yang Zhaofu	yangzhaofu@nwsuaf.edu.cn.	Northwest A&F University
NWAFUPYR006453	Arthropoda	Insecta	Lepidoptera	Crambidae	Spilomelinae	Goniorhynchus	Goniorhynchus exemplaris	Yang Zhaofu	yangzhaofu@nwsuaf.edu.cn.	Northwest A&F University
NWAFUPYR006454	Arthropoda	Insecta	Lepidoptera	Crambidae	Spilomelinae	Goniorhynchus	Goniorhynchus exemplaris	Yang Zhaofu	yangzhaofu@nwsuaf.edu.cn.	Northwest A&F University
NWAFUPYR006455	Arthropoda	Insecta	Lepidoptera	Crambidae	Spilomelinae	Goniorhynchus	Goniorhynchus exemplaris	Yang Zhaofu	yangzhaofu@nwsuaf.edu.cn.	Northwest A&F University
NWAFUPYR006456	Arthropoda	Insecta	Lepidoptera	Crambidae	Spilomelinae	Goniorhynchus	Goniorhynchus exemplaris	Yang Zhaofu	yangzhaofu@nwsuaf.edu.cn.	Northwest A&F University
NWAFUPYR006457	Arthropoda	Insecta	Lepidoptera	Crambidae	Spilomelinae	Goniorhynchus	Goniorhynchus exemplaris	Yang Zhaofu	yangzhaofu@nwsuaf.edu.cn.	Northwest A&F University
NWAFUPYR006458	Arthropoda	Insecta	Lepidoptera	Crambidae	Spilomelinae	Goniorhynchus	Goniorhynchus exemplaris	Yang Zhaofu	yangzhaofu@nwsuaf.edu.cn.	Northwest A&F University
NWAFUPYR006459	Arthropoda	Insecta	Lepidoptera	Crambidae	Spilomelinae	Goniorhynchus	Goniorhynchus exemplaris	Yang Zhaofu	yangzhaofu@nwsuaf.edu.cn.	Northwest A&F University
NWAFUPYR006460	Arthropoda	Insecta	Lepidoptera	Crambidae	Spilomelinae	Goniorhynchus	Goniorhynchus exemplaris	Yang Zhaofu	yangzhaofu@nwsuaf.edu.cn.	Northwest A&F University
NWAFUPYR006461	Arthropoda	Insecta	Lepidoptera	Crambidae	Spilomelinae	Goniorhynchus	Goniorhynchus exemplaris	Yang Zhaofu	yangzhaofu@nwsuaf.edu.cn.	Northwest A&F University
NWAFUPYR006462	Arthropoda	Insecta	Lepidoptera	Crambidae	Spilomelinae	Goniorhynchus	Goniorhynchus exemplaris	Yang Zhaofu	yangzhaofu@nwsuaf.edu.cn.	Northwest A&F University
NWAFUPYR006463	Arthropoda	Insecta	Lepidoptera	Crambidae	Spilomelinae	Goniorhynchus	Goniorhynchus exemplaris	Yang Zhaofu	yangzhaofu@nwsuaf.edu.cn.	Northwest A&F University
NWAFUPYR006464	Arthropoda	Insecta	Lepidoptera	Crambidae	Spilomelinae	Goniorhynchus	Goniorhynchus exemplaris	Yang Zhaofu	yangzhaofu@nwsuaf.edu.cn.	Northwest A&F University
NWAFUPYR006465	Arthropoda	Insecta	Lepidoptera	Crambidae	Spilomelinae	Goniorhynchus	Goniorhynchus exemplaris	Yang Zhaofu	yangzhaofu@nwsuaf.edu.cn.	Northwest A&F University
NWAFUPYR006466	Arthropoda	Insecta	Lepidoptera	Crambidae	Spilomelinae	Goniorhynchus	Goniorhynchus exemplaris	Yang Zhaofu	yangzhaofu@nwsuaf.edu.cn.	Northwest A&F University
NWAFUPYR006467	Arthropoda	Insecta	Lepidoptera	Crambidae	Spilomelinae	Goniorhynchus	Goniorhynchus exemplaris	Yang Zhaofu	yangzhaofu@nwsuaf.edu.cn.	Northwest A&F University
NWAFUPYR006468	Arthropoda	Insecta	Lepidoptera	Crambidae	Spilomelinae	Goniorhynchus	Goniorhynchus exemplaris	Yang Zhaofu	yangzhaofu@nwsuaf.edu.cn.	Northwest A&F University
NWAFUPYR006469	Arthropoda	Insecta	Lepidoptera	Crambidae	Spilomelinae	Goniorhynchus	Goniorhynchus exemplaris	Yang Zhaofu	yangzhaofu@nwsuaf.edu.cn.	Northwest A&F University
NWAFUPYR006470	Arthropoda	Insecta	Lepidoptera	Crambidae	Spilomelinae	Goniorhynchus	Goniorhynchus exemplaris	Yang Zhaofu	yangzhaofu@nwsuaf.edu.cn.	Northwest A&F University
NWAFUPYR006471	Arthropoda	Insecta	Lepidoptera	Crambidae	Spilomelinae	Goniorhynchus	Goniorhynchus marginalis	Yang Zhaofu	yangzhaofu@nwsuaf.edu.cn.	Northwest A&F University
NWAFUPYR006472	Arthropoda	Insecta	Lepidoptera	Crambidae	Spilomelinae	Goniorhynchus	Goniorhynchus marginalis	Yang Zhaofu	yangzhaofu@nwsuaf.edu.cn.	Northwest A&F University
NWAFUPYR006473	Arthropoda	Insecta	Lepidoptera	Crambidae	Spilomelinae	Goniorhynchus	Goniorhynchus marginalis	Yang Zhaofu	yangzhaofu@nwsuaf.edu.cn.	Northwest A&F University
NWAFUPYR006474	Arthropoda	Insecta	Lepidoptera	Crambidae	Spilomelinae	Goniorhynchus	Goniorhynchus marginalis	Yang Zhaofu	yangzhaofu@nwsuaf.edu.cn.	Northwest A&F University
NWAFUPYR006475	Arthropoda	Insecta	Lepidoptera	Crambidae	Spilomelinae	Goniorhynchus	Goniorhynchus marginalis	Yang Zhaofu	yangzhaofu@nwsuaf.edu.cn.	Northwest A&F University
NWAFUPYR006476	Arthropoda	Insecta	Lepidoptera	Crambidae	Spilomelinae	Goniorhynchus	Goniorhynchus marginalis	Yang Zhaofu	yangzhaofu@nwsuaf.edu.cn.	Northwest A&F University
NWAFUPYR006477	Arthropoda	Insecta	Lepidoptera	Crambidae	Spilomelinae	Goniorhynchus	Goniorhynchus marginalis	Yang Zhaofu	yangzhaofu@nwsuaf.edu.cn.	Northwest A&F University
NWAFUPYR006478	Arthropoda	Insecta	Lepidoptera	Crambidae	Spilomelinae	Goniorhynchus	Goniorhynchus marginalis	Yang Zhaofu	yangzhaofu@nwsuaf.edu.cn.	Northwest A&F University
NWAFUPYR006479	Arthropoda	Insecta	Lepidoptera	Crambidae	Spilomelinae	Goniorhynchus	Goniorhynchus marginalis	Yang Zhaofu	yangzhaofu@nwsuaf.edu.cn.	Northwest A&F University
NWAFUPYR006480	Arthropoda	Insecta	Lepidoptera	Crambidae	Spilomelinae	Goniorhynchus	Goniorhynchus marginalis	Yang Zhaofu	yangzhaofu@nwsuaf.edu.cn.	Northwest A&F University
NWAFUPYR006481	Arthropoda	Insecta	Lepidoptera	Crambidae	Spilomelinae	Goniorhynchus	Goniorhynchus marginalis	Yang Zhaofu	yangzhaofu@nwsuaf.edu.cn.	Northwest A&F University
NWAFUPYR006482	Arthropoda	Insecta	Lepidoptera	Crambidae	Spilomelinae	Goniorhynchus	Goniorhynchus marginalis	Yang Zhaofu	yangzhaofu@nwsuaf.edu.cn.	Northwest A&F University
NWAFUPYR006483	Arthropoda	Insecta	Lepidoptera	Crambidae	Spilomelinae	Goniorhynchus	Goniorhynchus marginalis	Yang Zhaofu	yangzhaofu@nwsuaf.edu.cn.	Northwest A&F University
NWAFUPYR006484	Arthropoda	Insecta	Lepidoptera	Crambidae	Spilomelinae	Goniorhynchus	Goniorhynchus marginalis	Yang Zhaofu	yangzhaofu@nwsuaf.edu.cn.	Northwest A&F University
NWAFUPYR006485	Arthropoda	Insecta	Lepidoptera	Crambidae	Spilomelinae	Goniorhynchus	Goniorhynchus marginalis	Yang Zhaofu	yangzhaofu@nwsuaf.edu.cn.	Northwest A&F University
NWAFUPYR006486	Arthropoda	Insecta	Lepidoptera	Crambidae	Spilomelinae	Goniorhynchus	Goniorhynchus marginalis	Yang Zhaofu	yangzhaofu@nwsuaf.edu.cn.	Northwest A&F University
NWAFUPYR006487	Arthropoda	Insecta	Lepidoptera	Crambidae	Spilomelinae	Goniorhynchus	Goniorhynchus marginalis	Yang Zhaofu	yangzhaofu@nwsuaf.edu.cn.	Northwest A&F University
NWAFUPYR006488	Arthropoda	Insecta	Lepidoptera	Crambidae	Spilomelinae	Goniorhynchus	Goniorhynchus marginalis	Yang Zhaofu	yangzhaofu@nwsuaf.edu.cn.	Northwest A&F University
NWAFUPYR006489	Arthropoda	Insecta	Lepidoptera	Crambidae	Spilomelinae	Goniorhynchus	Goniorhynchus marginalis	Yang Zhaofu	yangzhaofu@nwsuaf.edu.cn.	Northwest A&F University
NWAFUPYR006490	Arthropoda	Insecta	Lepidoptera	Crambidae	Spilomelinae	Goniorhynchus	Goniorhynchus marginalis	Yang Zhaofu	yangzhaofu@nwsuaf.edu.cn.	Northwest A&F University
NWAFUPYR006491	Arthropoda	Insecta	Lepidoptera	Crambidae	Spilomelinae	Goniorhynchus	Goniorhynchus marginalis	Yang Zhaofu	yangzhaofu@nwsuaf.edu.cn.	Northwest A&F University
NWAFUPYR006492	Arthropoda	Insecta	Lepidoptera	Crambidae	Spilomelinae	Goniorhynchus	Goniorhynchus marginalis	Yang Zhaofu	yangzhaofu@nwsuaf.edu.cn.	Northwest A&F University
NWAFUPYR006493	Arthropoda	Insecta	Lepidoptera	Crambidae	Spilomelinae	Goniorhynchus	Goniorhynchus marginalis	Yang Zhaofu	yangzhaofu@nwsuaf.edu.cn.	Northwest A&F University
NWAFUPYR006494	Arthropoda	Insecta	Lepidoptera	Crambidae	Spilomelinae	Goniorhynchus	Goniorhynchus marginalis	Yang Zhaofu	yangzhaofu@nwsuaf.edu.cn.	Northwest A&F University
NWAFUPYR006495	Arthropoda	Insecta	Lepidoptera	Crambidae	Spilomelinae	Goniorhynchus	Goniorhynchus marginalis	Yang Zhaofu	yangzhaofu@nwsuaf.edu.cn.	Northwest A&F University
NWAFUPYR006496	Arthropoda	Insecta	Lepidoptera	Crambidae	Spilomelinae	Goniorhynchus	Goniorhynchus marginalis	Yang Zhaofu	yangzhaofu@nwsuaf.edu.cn.	Northwest A&F University
NWAFUPYR006497	Arthropoda	Insecta	Lepidoptera	Crambidae	Spilomelinae	Goniorhynchus	Goniorhynchus marginalis	Yang Zhaofu	yangzhaofu@nwsuaf.edu.cn.	Northwest A&F University
NWAFUPYR006498	Arthropoda	Insecta	Lepidoptera	Crambidae	Spilomelinae	Goniorhynchus	Goniorhynchus marginalis	Yang Zhaofu	yangzhaofu@nwsuaf.edu.cn.	Northwest A&F University
NWAFUPYR006499	Arthropoda	Insecta	Lepidoptera	Crambidae	Spilomelinae	Goniorhynchus	Goniorhynchus marginalis	Yang Zhaofu	yangzhaofu@nwsuaf.edu.cn.	Northwest A&F University
NWAFUPYR006500	Arthropoda	Insecta	Lepidoptera	Crambidae	Spilomelinae	Goniorhynchus	Goniorhynchus marginalis	Yang Zhaofu	yangzhaofu@nwsuaf.edu.cn.	Northwest A&F University
NWAFUPYR006501	Arthropoda	Insecta	Lepidoptera	Crambidae	Spilomelinae	Goniorhynchus	Goniorhynchus marginalis	Yang Zhaofu	yangzhaofu@nwsuaf.edu.cn.	Northwest A&F University
NWAFUPYR006502	Arthropoda	Insecta	Lepidoptera	Crambidae	Spilomelinae	Goniorhynchus	Goniorhynchus marginalis	Yang Zhaofu	yangzhaofu@nwsuaf.edu.cn.	Northwest A&F University
NWAFUPYR006503	Arthropoda	Insecta	Lepidoptera	Crambidae	Spilomelinae	Goniorhynchus	Goniorhynchus marginalis	Yang Zhaofu	yangzhaofu@nwsuaf.edu.cn.	Northwest A&F University
NWAFUPYR006504	Arthropoda	Insecta	Lepidoptera	Crambidae	Spilomelinae	Goniorhynchus	Goniorhynchus marginalis	Yang Zhaofu	yangzhaofu@nwsuaf.edu.cn.	Northwest A&F University
NWAFUPYR006505	Arthropoda	Insecta	Lepidoptera	Crambidae	Spilomelinae	Goniorhynchus	Goniorhynchus marginalis	Yang Zhaofu	yangzhaofu@nwsuaf.edu.cn.	Northwest A&F University
NWAFUPYR006506	Arthropoda	Insecta	Lepidoptera	Crambidae	Spilomelinae	Goniorhynchus	Goniorhynchus marginalis	Yang Zhaofu	yangzhaofu@nwsuaf.edu.cn.	Northwest A&F University
NWAFUPYR006507	Arthropoda	Insecta	Lepidoptera	Crambidae	Spilomelinae	Goniorhynchus	Goniorhynchus marginalis	Yang Zhaofu	yangzhaofu@nwsuaf.edu.cn.	Northwest A&F University
NWAFUPYR006508	Arthropoda	Insecta	Lepidoptera	Crambidae	Spilomelinae	Goniorhynchus	Goniorhynchus marginalis	Yang Zhaofu	yangzhaofu@nwsuaf.edu.cn.	Northwest A&F University
NWAFUPYR006509	Arthropoda	Insecta	Lepidoptera	Crambidae	Spilomelinae	Goniorhynchus	Goniorhynchus marginalis	Yang Zhaofu	yangzhaofu@nwsuaf.edu.cn.	Northwest A&F University
NWAFUPYR006510	Arthropoda	Insecta	Lepidoptera	Crambidae	Spilomelinae	Goniorhynchus	Goniorhynchus marginalis	Yang Zhaofu	yangzhaofu@nwsuaf.edu.cn.	Northwest A&F University
NWAFUPYR006511	Arthropoda	Insecta	Lepidoptera	Crambidae	Spilomelinae	Goniorhynchus	Goniorhynchus marginalis	Yang Zhaofu	yangzhaofu@nwsuaf.edu.cn.	Northwest A&F University
NWAFUPYR006512	Arthropoda	Insecta	Lepidoptera	Crambidae	Spilomelinae	Goniorhynchus	Goniorhynchus marginalis	Yang Zhaofu	yangzhaofu@nwsuaf.edu.cn.	Northwest A&F University
NWAFUPYR006513	Arthropoda	Insecta	Lepidoptera	Crambidae	Spilomelinae	Goniorhynchus	Goniorhynchus marginalis	Yang Zhaofu	yangzhaofu@nwsuaf.edu.cn.	Northwest A&F University
NWAFUPYR006514	Arthropoda	Insecta	Lepidoptera	Crambidae	Spilomelinae	Goniorhynchus	Goniorhynchus marginalis	Yang Zhaofu	yangzhaofu@nwsuaf.edu.cn.	Northwest A&F University
NWAFUPYR006515	Arthropoda	Insecta	Lepidoptera	Crambidae	Spilomelinae	Goniorhynchus	Goniorhynchus marginalis	Yang Zhaofu	yangzhaofu@nwsuaf.edu.cn.	Northwest A&F University
NWAFUPYR006516	Arthropoda	Insecta	Lepidoptera	Crambidae	Spilomelinae	Goniorhynchus	Goniorhynchus marginalis	Yang Zhaofu	yangzhaofu@nwsuaf.edu.cn.	Northwest A&F University
NWAFUPYR006517	Arthropoda	Insecta	Lepidoptera	Crambidae	Spilomelinae	Goniorhynchus	Goniorhynchus marginalis	Yang Zhaofu	yangzhaofu@nwsuaf.edu.cn.	Northwest A&F University
NWAFUPYR006518	Arthropoda	Insecta	Lepidoptera	Crambidae	Spilomelinae	Goniorhynchus	Goniorhynchus marginalis	Yang Zhaofu	yangzhaofu@nwsuaf.edu.cn.	Northwest A&F University
NWAFUPYR006519	Arthropoda	Insecta	Lepidoptera	Crambidae	Spilomelinae	Goniorhynchus	Goniorhynchus marginalis	Yang Zhaofu	yangzhaofu@nwsuaf.edu.cn.	Northwest A&F University
NWAFUPYR006520	Arthropoda	Insecta	Lepidoptera	Crambidae	Spilomelinae	Goniorhynchus	Goniorhynchus marginalis	Yang Zhaofu	yangzhaofu@nwsuaf.edu.cn.	Northwest A&F University
NWAFUPYR006521	Arthropoda	Insecta	Lepidoptera	Crambidae	Spilomelinae	Goniorhynchus	Goniorhynchus marginalis	Yang Zhaofu	yangzhaofu@nwsuaf.edu.cn.	Northwest A&F University
NWAFUPYR006522	Arthropoda	Insecta	Lepidoptera	Crambidae	Spilomelinae	Goniorhynchus	Goniorhynchus marginalis	Yang Zhaofu	yangzhaofu@nwsuaf.edu.cn.	Northwest A&F University
NWAFUPYR006523	Arthropoda	Insecta	Lepidoptera	Crambidae	Spilomelinae	Goniorhynchus	Goniorhynchus marginalis	Yang Zhaofu	yangzhaofu@nwsuaf.edu.cn.	Northwest A&F University
NWAFUPYR006524	Arthropoda	Insecta	Lepidoptera	Crambidae	Spilomelinae	Goniorhynchus	Goniorhynchus marginalis	Yang Zhaofu	yangzhaofu@nwsuaf.edu.cn.	Northwest A&F University
NWAFUPYR006525	Arthropoda	Insecta	Lepidoptera	Crambidae	Spilomelinae	Goniorhynchus	Goniorhynchus marginalis	Yang Zhaofu	yangzhaofu@nwsuaf.edu.cn.	Northwest A&F University
NWAFUPYR006526	Arthropoda	Insecta	Lepidoptera	Crambidae	Spilomelinae	Goniorhynchus	Goniorhynchus marginalis	Yang Zhaofu	yangzhaofu@nwsuaf.edu.cn.	Northwest A&F University
NWAFUPYR006527	Arthropoda	Insecta	Lepidoptera	Crambidae	Spilomelinae	Goniorhynchus	Goniorhynchus marginalis	Yang Zhaofu	yangzhaofu@nwsuaf.edu.cn.	Northwest A&F University
NWAFUPYR006528	Arthropoda	Insecta	Lepidoptera	Crambidae	Spilomelinae	Goniorhynchus	Goniorhynchus marginalis	Yang Zhaofu	yangzhaofu@nwsuaf.edu.cn.	Northwest A&F University
NWAFUPYR006529	Arthropoda	Insecta	Lepidoptera	Crambidae	Spilomelinae	Goniorhynchus	Goniorhynchus marginalis	Yang Zhaofu	yangzhaofu@nwsuaf.edu.cn.	Northwest A&F University
NWAFUPYR006530	Arthropoda	Insecta	Lepidoptera	Crambidae	Spilomelinae	Goniorhynchus	Goniorhynchus marginalis	Yang Zhaofu	yangzhaofu@nwsuaf.edu.cn.	Northwest A&F University
NWAFUPYR006531	Arthropoda	Insecta	Lepidoptera	Crambidae	Spilomelinae	Goniorhynchus	Goniorhynchus marginalis	Yang Zhaofu	yangzhaofu@nwsuaf.edu.cn.	Northwest A&F University
NWAFUPYR006532	Arthropoda	Insecta	Lepidoptera	Crambidae	Spilomelinae	Goniorhynchus	Goniorhynchus marginalis	Yang Zhaofu	yangzhaofu@nwsuaf.edu.cn.	Northwest A&F University
NWAFUPYR006533	Arthropoda	Insecta	Lepidoptera	Crambidae	Spilomelinae	Goniorhynchus	Goniorhynchus marginalis	Yang Zhaofu	yangzhaofu@nwsuaf.edu.cn.	Northwest A&F University
NWAFUPYR006534	Arthropoda	Insecta	Lepidoptera	Crambidae	Spilomelinae	Goniorhynchus	Goniorhynchus marginalis	Yang Zhaofu	yangzhaofu@nwsuaf.edu.cn.	Northwest A&F University
NWAFUPYR006535	Arthropoda	Insecta	Lepidoptera	Crambidae	Spilomelinae	Goniorhynchus	Goniorhynchus marginalis	Yang Zhaofu	yangzhaofu@nwsuaf.edu.cn.	Northwest A&F University
NWAFUPYR006536	Arthropoda	Insecta	Lepidoptera	Crambidae	Spilomelinae	Goniorhynchus	Goniorhynchus marginalis	Yang Zhaofu	yangzhaofu@nwsuaf.edu.cn.	Northwest A&F University
NWAFUPYR006537	Arthropoda	Insecta	Lepidoptera	Crambidae	Spilomelinae	Goniorhynchus	Goniorhynchus marginalis	Yang Zhaofu	yangzhaofu@nwsuaf.edu.cn.	Northwest A&F University
NWAFUPYR006538	Arthropoda	Insecta	Lepidoptera	Crambidae	Spilomelinae	Goniorhynchus	Goniorhynchus marginalis	Yang Zhaofu	yangzhaofu@nwsuaf.edu.cn.	Northwest A&F University
NWAFUPYR006539	Arthropoda	Insecta	Lepidoptera	Crambidae	Spilomelinae	Goniorhynchus	Goniorhynchus marginalis	Yang Zhaofu	yangzhaofu@nwsuaf.edu.cn.	Northwest A&F University
NWAFUPYR006540	Arthropoda	Insecta	Lepidoptera	Crambidae	Spilomelinae	Goniorhynchus	Goniorhynchus marginalis	Yang Zhaofu	yangzhaofu@nwsuaf.edu.cn.	Northwest A&F University
NWAFUPYR006541	Arthropoda	Insecta	Lepidoptera	Crambidae	Spilomelinae	Goniorhynchus	Goniorhynchus marginalis	Yang Zhaofu	yangzhaofu@nwsuaf.edu.cn.	Northwest A&F University
NWAFUPYR006542	Arthropoda	Insecta	Lepidoptera	Crambidae	Spilomelinae	Goniorhynchus	Goniorhynchus marginalis	Yang Zhaofu	yangzhaofu@nwsuaf.edu.cn.	Northwest A&F University
NWAFUPYR006543	Arthropoda	Insecta	Lepidoptera	Crambidae	Spilomelinae	Goniorhynchus	Goniorhynchus marginalis	Yang Zhaofu	yangzhaofu@nwsuaf.edu.cn.	Northwest A&F University
NWAFUPYR006544	Arthropoda	Insecta	Lepidoptera	Crambidae	Spilomelinae	Goniorhynchus	Goniorhynchus marginalis	Yang Zhaofu	yangzhaofu@nwsuaf.edu.cn.	Northwest A&F University
NWAFUPYR006545	Arthropoda	Insecta	Lepidoptera	Crambidae	Spilomelinae	Goniorhynchus	Goniorhynchus marginalis	Yang Zhaofu	yangzhaofu@nwsuaf.edu.cn.	Northwest A&F University
NWAFUPYR006546	Arthropoda	Insecta	Lepidoptera	Crambidae	Spilomelinae	Goniorhynchus	Goniorhynchus marginalis	Yang Zhaofu	yangzhaofu@nwsuaf.edu.cn.	Northwest A&F University
NWAFUPYR006547	Arthropoda	Insecta	Lepidoptera	Crambidae	Spilomelinae	Goniorhynchus	Goniorhynchus marginalis	Yang Zhaofu	yangzhaofu@nwsuaf.edu.cn.	Northwest A&F University
NWAFUPYR006548	Arthropoda	Insecta	Lepidoptera	Crambidae	Spilomelinae	Goniorhynchus	Goniorhynchus marginalis	Yang Zhaofu	yangzhaofu@nwsuaf.edu.cn.	Northwest A&F University
NWAFUPYR006549	Arthropoda	Insecta	Lepidoptera	Crambidae	Spilomelinae	Goniorhynchus	Goniorhynchus marginalis	Yang Zhaofu	yangzhaofu@nwsuaf.edu.cn.	Northwest A&F University
NWAFUPYR006550	Arthropoda	Insecta	Lepidoptera	Crambidae	Spilomelinae	Goniorhynchus	Goniorhynchus marginalis	Yang Zhaofu	yangzhaofu@nwsuaf.edu.cn.	Northwest A&F University
NWAFUPYR006551	Arthropoda	Insecta	Lepidoptera	Crambidae	Spilomelinae	Goniorhynchus	Goniorhynchus marginalis	Yang Zhaofu	yangzhaofu@nwsuaf.edu.cn.	Northwest A&F University
NWAFUPYR006552	Arthropoda	Insecta	Lepidoptera	Crambidae	Spilomelinae	Goniorhynchus	Goniorhynchus marginalis	Yang Zhaofu	yangzhaofu@nwsuaf.edu.cn.	Northwest A&F University
NWAFUPYR006553	Arthropoda	Insecta	Lepidoptera	Crambidae	Spilomelinae	Goniorhynchus	Goniorhynchus marginalis	Yang Zhaofu	yangzhaofu@nwsuaf.edu.cn.	Northwest A&F University
NWAFUPYR006554	Arthropoda	Insecta	Lepidoptera	Crambidae	Spilomelinae	Goniorhynchus	Goniorhynchus marginalis	Yang Zhaofu	yangzhaofu@nwsuaf.edu.cn.	Northwest A&F University
NWAFUPYR006555	Arthropoda	Insecta	Lepidoptera	Crambidae	Spilomelinae	Goniorhynchus	Goniorhynchus marginalis	Yang Zhaofu	yangzhaofu@nwsuaf.edu.cn.	Northwest A&F University
NWAFUPYR006556	Arthropoda	Insecta	Lepidoptera	Crambidae	Spilomelinae	Goniorhynchus	Goniorhynchus marginalis	Yang Zhaofu	yangzhaofu@nwsuaf.edu.cn.	Northwest A&F University
NWAFUPYR006557	Arthropoda	Insecta	Lepidoptera	Crambidae	Spilomelinae	Goniorhynchus	Goniorhynchus marginalis	Yang Zhaofu	yangzhaofu@nwsuaf.edu.cn.	Northwest A&F University
NWAFUPYR006558	Arthropoda	Insecta	Lepidoptera	Crambidae	Spilomelinae	Goniorhynchus	Goniorhynchus marginalis	Yang Zhaofu	yangzhaofu@nwsuaf.edu.cn.	Northwest A&F University
NWAFUPYR006559	Arthropoda	Insecta	Lepidoptera	Crambidae	Spilomelinae	Goniorhynchus	Goniorhynchus marginalis	Yang Zhaofu	yangzhaofu@nwsuaf.edu.cn.	Northwest A&F University
NWAFUPYR006560	Arthropoda	Insecta	Lepidoptera	Crambidae	Spilomelinae	Goniorhynchus	Goniorhynchus marginalis	Yang Zhaofu	yangzhaofu@nwsuaf.edu.cn.	Northwest A&F University
NWAFUPYR006561	Arthropoda	Insecta	Lepidoptera	Crambidae	Spilomelinae	Goniorhynchus	Goniorhynchus marginalis	Yang Zhaofu	yangzhaofu@nwsuaf.edu.cn.	Northwest A&F University
NWAFUPYR006562	Arthropoda	Insecta	Lepidoptera	Crambidae	Spilomelinae	Goniorhynchus	Goniorhynchus marginalis	Yang Zhaofu	yangzhaofu@nwsuaf.edu.cn.	Northwest A&F University
NWAFUPYR006563	Arthropoda	Insecta	Lepidoptera	Crambidae	Spilomelinae	Goniorhynchus	Goniorhynchus marginalis	Yang Zhaofu	yangzhaofu@nwsuaf.edu.cn.	Northwest A&F University
NWAFUPYR006564	Arthropoda	Insecta	Lepidoptera	Crambidae	Spilomelinae	Goniorhynchus	Goniorhynchus marginalis	Yang Zhaofu	yangzhaofu@nwsuaf.edu.cn.	Northwest A&F University
NWAFUPYR006565	Arthropoda	Insecta	Lepidoptera	Crambidae	Spilomelinae	Goniorhynchus	Goniorhynchus marginalis	Yang Zhaofu	yangzhaofu@nwsuaf.edu.cn.	Northwest A&F University
NWAFUPYR006566	Arthropoda	Insecta	Lepidoptera	Crambidae	Spilomelinae	Goniorhynchus	Goniorhynchus marginalis	Yang Zhaofu	yangzhaofu@nwsuaf.edu.cn.	Northwest A&F University
NWAFUPYR006567	Arthropoda	Insecta	Lepidoptera	Crambidae	Spilomelinae	Goniorhynchus	Goniorhynchus marginalis	Yang Zhaofu	yangzhaofu@nwsuaf.edu.cn.	Northwest A&F University
NWAFUPYR006568	Arthropoda	Insecta	Lepidoptera	Crambidae	Spilomelinae	Goniorhynchus	Goniorhynchus marginalis	Yang Zhaofu	yangzhaofu@nwsuaf.edu.cn.	Northwest A&F University
NWAFUPYR006569	Arthropoda	Insecta	Lepidoptera	Crambidae	Spilomelinae	Goniorhynchus	Goniorhynchus marginalis	Yang Zhaofu	yangzhaofu@nwsuaf.edu.cn.	Northwest A&F University
NWAFUPYR006570	Arthropoda	Insecta	Lepidoptera	Crambidae	Spilomelinae	Goniorhynchus	Goniorhynchus marginalis	Yang Zhaofu	yangzhaofu@nwsuaf.edu.cn.	Northwest A&F University
NWAFUPYR006571	Arthropoda	Insecta	Lepidoptera	Crambidae	Spilomelinae	Goniorhynchus	Goniorhynchus marginalis	Yang Zhaofu	yangzhaofu@nwsuaf.edu.cn.	Northwest A&F University
NWAFUPYR006572	Arthropoda	Insecta	Lepidoptera	Crambidae	Spilomelinae	Goniorhynchus	Goniorhynchus marginalis	Yang Zhaofu	yangzhaofu@nwsuaf.edu.cn.	Northwest A&F University
NWAFUPYR006573	Arthropoda	Insecta	Lepidoptera	Crambidae	Spilomelinae	Goniorhynchus	Goniorhynchus marginalis	Yang Zhaofu	yangzhaofu@nwsuaf.edu.cn.	Northwest A&F University
NWAFUPYR006574	Arthropoda	Insecta	Lepidoptera	Crambidae	Spilomelinae	Goniorhynchus	Goniorhynchus marginalis	Yang Zhaofu	yangzhaofu@nwsuaf.edu.cn.	Northwest A&F University
NWAFUPYR006575	Arthropoda	Insecta	Lepidoptera	Crambidae	Spilomelinae	Goniorhynchus	Goniorhynchus marginalis	Yang Zhaofu	yangzhaofu@nwsuaf.edu.cn.	Northwest A&F University
NWAFUPYR006576	Arthropoda	Insecta	Lepidoptera	Crambidae	Spilomelinae	Goniorhynchus	Goniorhynchus marginalis	Yang Zhaofu	yangzhaofu@nwsuaf.edu.cn.	Northwest A&F University
NWAFUPYR006577	Arthropoda	Insecta	Lepidoptera	Crambidae	Spilomelinae	Goniorhynchus	Goniorhynchus marginalis	Yang Zhaofu	yangzhaofu@nwsuaf.edu.cn.	Northwest A&F University
NWAFUPYR006578	Arthropoda	Insecta	Lepidoptera	Crambidae	Spilomelinae	Goniorhynchus	Goniorhynchus marginalis	Yang Zhaofu	yangzhaofu@nwsuaf.edu.cn.	Northwest A&F University
NWAFUPYR006579	Arthropoda	Insecta	Lepidoptera	Crambidae	Spilomelinae	Goniorhynchus	Goniorhynchus marginalis	Yang Zhaofu	yangzhaofu@nwsuaf.edu.cn.	Northwest A&F University
NWAFUPYR006580	Arthropoda	Insecta	Lepidoptera	Crambidae	Spilomelinae	Goniorhynchus	Goniorhynchus marginalis	Yang Zhaofu	yangzhaofu@nwsuaf.edu.cn.	Northwest A&F University
NWAFUPYR006581	Arthropoda	Insecta	Lepidoptera	Crambidae	Spilomelinae	Goniorhynchus	Goniorhynchus marginalis	Yang Zhaofu	yangzhaofu@nwsuaf.edu.cn.	Northwest A&F University
NWAFUPYR006582	Arthropoda	Insecta	Lepidoptera	Crambidae	Spilomelinae	Goniorhynchus	Goniorhynchus marginalis	Yang Zhaofu	yangzhaofu@nwsuaf.edu.cn.	Northwest A&F University
NWAFUPYR006583	Arthropoda	Insecta	Lepidoptera	Crambidae	Spilomelinae	Goniorhynchus	Goniorhynchus marginalis	Yang Zhaofu	yangzhaofu@nwsuaf.edu.cn.	Northwest A&F University
NWAFUPYR006584	Arthropoda	Insecta	Lepidoptera	Crambidae	Spilomelinae	Goniorhynchus	Goniorhynchus marginalis	Yang Zhaofu	yangzhaofu@nwsuaf.edu.cn.	Northwest A&F University
NWAFUPYR006585	Arthropoda	Insecta	Lepidoptera	Crambidae	Spilomelinae	Goniorhynchus	Goniorhynchus marginalis	Yang Zhaofu	yangzhaofu@nwsuaf.edu.cn.	Northwest A&F University
NWAFUPYR006586	Arthropoda	Insecta	Lepidoptera	Crambidae	Spilomelinae	Goniorhynchus	Goniorhynchus marginalis	Yang Zhaofu	yangzhaofu@nwsuaf.edu.cn.	Northwest A&F University
NWAFUPYR006587	Arthropoda	Insecta	Lepidoptera	Crambidae	Spilomelinae	Goniorhynchus	Goniorhynchus marginalis	Yang Zhaofu	yangzhaofu@nwsuaf.edu.cn.	Northwest A&F University
NWAFUPYR006588	Arthropoda	Insecta	Lepidoptera	Crambidae	Spilomelinae	Goniorhynchus	Goniorhynchus marginalis	Yang Zhaofu	yangzhaofu@nwsuaf.edu.cn.	Northwest A&F University
NWAFUPYR006589	Arthropoda	Insecta	Lepidoptera	Crambidae	Spilomelinae	Goniorhynchus	Goniorhynchus marginalis	Yang Zhaofu	yangzhaofu@nwsuaf.edu.cn.	Northwest A&F University
NWAFUPYR006590	Arthropoda	Insecta	Lepidoptera	Crambidae	Spilomelinae	Goniorhynchus	Goniorhynchus marginalis	Yang Zhaofu	yangzhaofu@nwsuaf.edu.cn.	Northwest A&F University
NWAFUPYR006591	Arthropoda	Insecta	Lepidoptera	Crambidae	Spilomelinae	Goniorhynchus	Goniorhynchus marginalis	Yang Zhaofu	yangzhaofu@nwsuaf.edu.cn.	Northwest A&F University
NWAFUPYR006592	Arthropoda	Insecta	Lepidoptera	Crambidae	Spilomelinae	Goniorhynchus	Goniorhynchus marginalis	Yang Zhaofu	yangzhaofu@nwsuaf.edu.cn.	Northwest A&F University
NWAFUPYR006593	Arthropoda	Insecta	Lepidoptera	Crambidae	Spilomelinae	Goniorhynchus	Goniorhynchus marginalis	Yang Zhaofu	yangzhaofu@nwsuaf.edu.cn.	Northwest A&F University
NWAFUPYR006594	Arthropoda	Insecta	Lepidoptera	Crambidae	Spilomelinae	Goniorhynchus	Goniorhynchus marginalis	Yang Zhaofu	yangzhaofu@nwsuaf.edu.cn.	Northwest A&F University
NWAFUPYR006595	Arthropoda	Insecta	Lepidoptera	Crambidae	Spilomelinae	Goniorhynchus	Goniorhynchus marginalis	Yang Zhaofu	yangzhaofu@nwsuaf.edu.cn.	Northwest A&F University
NWAFUPYR006596	Arthropoda	Insecta	Lepidoptera	Crambidae	Spilomelinae	Goniorhynchus	Goniorhynchus marginalis	Yang Zhaofu	yangzhaofu@nwsuaf.edu.cn.	Northwest A&F University
NWAFUPYR006597	Arthropoda	Insecta	Lepidoptera	Crambidae	Spilomelinae	Haritalodes	Haritalodes basipunctalis	Yang Zhaofu	yangzhaofu@nwsuaf.edu.cn.	Northwest A&F University
NWAFUPYR006598	Arthropoda	Insecta	Lepidoptera	Crambidae	Spilomelinae	Haritalodes	Haritalodes basipunctalis	Yang Zhaofu	yangzhaofu@nwsuaf.edu.cn.	Northwest A&F University
NWAFUPYR006599	Arthropoda	Insecta	Lepidoptera	Crambidae	Spilomelinae	Haritalodes	Haritalodes basipunctalis	Yang Zhaofu	yangzhaofu@nwsuaf.edu.cn.	Northwest A&F University
NWAFUPYR006600	Arthropoda	Insecta	Lepidoptera	Crambidae	Spilomelinae	Haritalodes	Haritalodes basipunctalis	Yang Zhaofu	yangzhaofu@nwsuaf.edu.cn.	Northwest A&F University
NWAFUPYR006601	Arthropoda	Insecta	Lepidoptera	Crambidae	Spilomelinae	Haritalodes	Haritalodes basipunctalis	Yang Zhaofu	yangzhaofu@nwsuaf.edu.cn.	Northwest A&F University
NWAFUPYR006602	Arthropoda	Insecta	Lepidoptera	Crambidae	Spilomelinae	Haritalodes	Haritalodes basipunctalis	Yang Zhaofu	yangzhaofu@nwsuaf.edu.cn.	Northwest A&F University
NWAFUPYR006603	Arthropoda	Insecta	Lepidoptera	Crambidae	Spilomelinae	Haritalodes	Haritalodes basipunctalis	Yang Zhaofu	yangzhaofu@nwsuaf.edu.cn.	Northwest A&F University
NWAFUPYR006604	Arthropoda	Insecta	Lepidoptera	Crambidae	Spilomelinae	Haritalodes	Haritalodes basipunctalis	Yang Zhaofu	yangzhaofu@nwsuaf.edu.cn.	Northwest A&F University
NWAFUPYR006605	Arthropoda	Insecta	Lepidoptera	Crambidae	Spilomelinae	Haritalodes	Haritalodes basipunctalis	Yang Zhaofu	yangzhaofu@nwsuaf.edu.cn.	Northwest A&F University
NWAFUPYR006606	Arthropoda	Insecta	Lepidoptera	Crambidae	Spilomelinae	Haritalodes	Haritalodes basipunctalis	Yang Zhaofu	yangzhaofu@nwsuaf.edu.cn.	Northwest A&F University
NWAFUPYR006607	Arthropoda	Insecta	Lepidoptera	Crambidae	Spilomelinae	Haritalodes	Haritalodes basipunctalis	Yang Zhaofu	yangzhaofu@nwsuaf.edu.cn.	Northwest A&F University
NWAFUPYR006608	Arthropoda	Insecta	Lepidoptera	Crambidae	Spilomelinae	Haritalodes	Haritalodes basipunctalis	Yang Zhaofu	yangzhaofu@nwsuaf.edu.cn.	Northwest A&F University
NWAFUPYR006609	Arthropoda	Insecta	Lepidoptera	Crambidae	Spilomelinae	Haritalodes	Haritalodes basipunctalis	Yang Zhaofu	yangzhaofu@nwsuaf.edu.cn.	Northwest A&F University
NWAFUPYR006610	Arthropoda	Insecta	Lepidoptera	Crambidae	Spilomelinae	Haritalodes	Haritalodes basipunctalis	Yang Zhaofu	yangzhaofu@nwsuaf.edu.cn.	Northwest A&F University
NWAFUPYR006611	Arthropoda	Insecta	Lepidoptera	Crambidae	Spilomelinae	Haritalodes	Haritalodes basipunctalis	Yang Zhaofu	yangzhaofu@nwsuaf.edu.cn.	Northwest A&F University
NWAFUPYR006612	Arthropoda	Insecta	Lepidoptera	Crambidae	Spilomelinae	Haritalodes	Haritalodes basipunctalis	Yang Zhaofu	yangzhaofu@nwsuaf.edu.cn.	Northwest A&F University
NWAFUPYR006613	Arthropoda	Insecta	Lepidoptera	Crambidae	Spilomelinae	Haritalodes	Haritalodes basipunctalis	Yang Zhaofu	yangzhaofu@nwsuaf.edu.cn.	Northwest A&F University
NWAFUPYR006614	Arthropoda	Insecta	Lepidoptera	Crambidae	Spilomelinae	Haritalodes	Haritalodes basipunctalis	Yang Zhaofu	yangzhaofu@nwsuaf.edu.cn.	Northwest A&F University
NWAFUPYR006615	Arthropoda	Insecta	Lepidoptera	Crambidae	Spilomelinae	Haritalodes	Haritalodes basipunctalis	Yang Zhaofu	yangzhaofu@nwsuaf.edu.cn.	Northwest A&F University
NWAFUPYR006616	Arthropoda	Insecta	Lepidoptera	Crambidae	Spilomelinae	Haritalodes	Haritalodes basipunctalis	Yang Zhaofu	yangzhaofu@nwsuaf.edu.cn.	Northwest A&F University
NWAFUPYR006617	Arthropoda	Insecta	Lepidoptera	Crambidae	Spilomelinae	Haritalodes	Haritalodes basipunctalis	Yang Zhaofu	yangzhaofu@nwsuaf.edu.cn.	Northwest A&F University
NWAFUPYR006618	Arthropoda	Insecta	Lepidoptera	Crambidae	Spilomelinae	Haritalodes	Haritalodes basipunctalis	Yang Zhaofu	yangzhaofu@nwsuaf.edu.cn.	Northwest A&F University
NWAFUPYR006619	Arthropoda	Insecta	Lepidoptera	Crambidae	Spilomelinae	Haritalodes	Haritalodes basipunctalis	Yang Zhaofu	yangzhaofu@nwsuaf.edu.cn.	Northwest A&F University
NWAFUPYR006620	Arthropoda	Insecta	Lepidoptera	Crambidae	Spilomelinae	Haritalodes	Haritalodes basipunctalis	Yang Zhaofu	yangzhaofu@nwsuaf.edu.cn.	Northwest A&F University
NWAFUPYR006621	Arthropoda	Insecta	Lepidoptera	Crambidae	Spilomelinae	Haritalodes	Haritalodes basipunctalis	Yang Zhaofu	yangzhaofu@nwsuaf.edu.cn.	Northwest A&F University
NWAFUPYR006622	Arthropoda	Insecta	Lepidoptera	Crambidae	Spilomelinae	Haritalodes	Haritalodes basipunctalis	Yang Zhaofu	yangzhaofu@nwsuaf.edu.cn.	Northwest A&F University
NWAFUPYR006623	Arthropoda	Insecta	Lepidoptera	Crambidae	Spilomelinae	Haritalodes	Haritalodes basipunctalis	Yang Zhaofu	yangzhaofu@nwsuaf.edu.cn.	Northwest A&F University
NWAFUPYR006624	Arthropoda	Insecta	Lepidoptera	Crambidae	Spilomelinae	Haritalodes	Haritalodes basipunctalis	Yang Zhaofu	yangzhaofu@nwsuaf.edu.cn.	Northwest A&F University
NWAFUPYR006625	Arthropoda	Insecta	Lepidoptera	Crambidae	Spilomelinae	Haritalodes	Haritalodes basipunctalis	Yang Zhaofu	yangzhaofu@nwsuaf.edu.cn.	Northwest A&F University
NWAFUPYR006626	Arthropoda	Insecta	Lepidoptera	Crambidae	Spilomelinae	Haritalodes	Haritalodes basipunctalis	Yang Zhaofu	yangzhaofu@nwsuaf.edu.cn.	Northwest A&F University
NWAFUPYR006627	Arthropoda	Insecta	Lepidoptera	Crambidae	Spilomelinae	Haritalodes	Haritalodes basipunctalis	Yang Zhaofu	yangzhaofu@nwsuaf.edu.cn.	Northwest A&F University
NWAFUPYR006628	Arthropoda	Insecta	Lepidoptera	Crambidae	Spilomelinae	Herpetogramma	Herpetogramma luctuosalis	Yang Zhaofu	yangzhaofu@nwsuaf.edu.cn.	Northwest A&F University
NWAFUPYR006629	Arthropoda	Insecta	Lepidoptera	Crambidae	Spilomelinae	Herpetogramma	Herpetogramma luctuosalis	Yang Zhaofu	yangzhaofu@nwsuaf.edu.cn.	Northwest A&F University
NWAFUPYR006630	Arthropoda	Insecta	Lepidoptera	Crambidae	Spilomelinae	Herpetogramma	Herpetogramma luctuosalis	Yang Zhaofu	yangzhaofu@nwsuaf.edu.cn.	Northwest A&F University
NWAFUPYR006631	Arthropoda	Insecta	Lepidoptera	Crambidae	Spilomelinae	Herpetogramma	Herpetogramma luctuosalis	Yang Zhaofu	yangzhaofu@nwsuaf.edu.cn.	Northwest A&F University
NWAFUPYR006632	Arthropoda	Insecta	Lepidoptera	Crambidae	Spilomelinae	Herpetogramma	Herpetogramma luctuosalis	Yang Zhaofu	yangzhaofu@nwsuaf.edu.cn.	Northwest A&F University
NWAFUPYR006633	Arthropoda	Insecta	Lepidoptera	Crambidae	Spilomelinae	Herpetogramma	Herpetogramma luctuosalis	Yang Zhaofu	yangzhaofu@nwsuaf.edu.cn.	Northwest A&F University
NWAFUPYR006634	Arthropoda	Insecta	Lepidoptera	Crambidae	Spilomelinae	Herpetogramma	Herpetogramma luctuosalis	Yang Zhaofu	yangzhaofu@nwsuaf.edu.cn.	Northwest A&F University
NWAFUPYR006635	Arthropoda	Insecta	Lepidoptera	Crambidae	Spilomelinae	Herpetogramma	Herpetogramma luctuosalis	Yang Zhaofu	yangzhaofu@nwsuaf.edu.cn.	Northwest A&F University
NWAFUPYR006636	Arthropoda	Insecta	Lepidoptera	Crambidae	Spilomelinae	Herpetogramma	Herpetogramma luctuosalis	Yang Zhaofu	yangzhaofu@nwsuaf.edu.cn.	Northwest A&F University
NWAFUPYR006637	Arthropoda	Insecta	Lepidoptera	Crambidae	Spilomelinae	Herpetogramma	Herpetogramma luctuosalis	Yang Zhaofu	yangzhaofu@nwsuaf.edu.cn.	Northwest A&F University
NWAFUPYR006638	Arthropoda	Insecta	Lepidoptera	Crambidae	Spilomelinae	Herpetogramma	Herpetogramma luctuosalis	Yang Zhaofu	yangzhaofu@nwsuaf.edu.cn.	Northwest A&F University
NWAFUPYR006639	Arthropoda	Insecta	Lepidoptera	Crambidae	Spilomelinae	Herpetogramma	Herpetogramma luctuosalis	Yang Zhaofu	yangzhaofu@nwsuaf.edu.cn.	Northwest A&F University
NWAFUPYR006640	Arthropoda	Insecta	Lepidoptera	Crambidae	Spilomelinae	Herpetogramma	Herpetogramma luctuosalis	Yang Zhaofu	yangzhaofu@nwsuaf.edu.cn.	Northwest A&F University
NWAFUPYR006641	Arthropoda	Insecta	Lepidoptera	Crambidae	Spilomelinae	Herpetogramma	Herpetogramma luctuosalis	Yang Zhaofu	yangzhaofu@nwsuaf.edu.cn.	Northwest A&F University
NWAFUPYR006642	Arthropoda	Insecta	Lepidoptera	Crambidae	Spilomelinae	Herpetogramma	Herpetogramma luctuosalis	Yang Zhaofu	yangzhaofu@nwsuaf.edu.cn.	Northwest A&F University
NWAFUPYR006643	Arthropoda	Insecta	Lepidoptera	Crambidae	Spilomelinae	Herpetogramma	Herpetogramma luctuosalis	Yang Zhaofu	yangzhaofu@nwsuaf.edu.cn.	Northwest A&F University
NWAFUPYR006644	Arthropoda	Insecta	Lepidoptera	Crambidae	Spilomelinae	Herpetogramma	Herpetogramma luctuosalis	Yang Zhaofu	yangzhaofu@nwsuaf.edu.cn.	Northwest A&F University
NWAFUPYR006645	Arthropoda	Insecta	Lepidoptera	Crambidae	Spilomelinae	Herpetogramma	Herpetogramma luctuosalis	Yang Zhaofu	yangzhaofu@nwsuaf.edu.cn.	Northwest A&F University
NWAFUPYR006646	Arthropoda	Insecta	Lepidoptera	Crambidae	Spilomelinae	Herpetogramma	Herpetogramma luctuosalis	Yang Zhaofu	yangzhaofu@nwsuaf.edu.cn.	Northwest A&F University
NWAFUPYR006647	Arthropoda	Insecta	Lepidoptera	Crambidae	Spilomelinae	Herpetogramma	Herpetogramma luctuosalis	Yang Zhaofu	yangzhaofu@nwsuaf.edu.cn.	Northwest A&F University
NWAFUPYR006648	Arthropoda	Insecta	Lepidoptera	Crambidae	Spilomelinae	Herpetogramma	Herpetogramma luctuosalis	Yang Zhaofu	yangzhaofu@nwsuaf.edu.cn.	Northwest A&F University
NWAFUPYR006649	Arthropoda	Insecta	Lepidoptera	Crambidae	Spilomelinae	Herpetogramma	Herpetogramma luctuosalis	Yang Zhaofu	yangzhaofu@nwsuaf.edu.cn.	Northwest A&F University
NWAFUPYR006650	Arthropoda	Insecta	Lepidoptera	Crambidae	Spilomelinae	Herpetogramma	Herpetogramma luctuosalis	Yang Zhaofu	yangzhaofu@nwsuaf.edu.cn.	Northwest A&F University
NWAFUPYR006651	Arthropoda	Insecta	Lepidoptera	Crambidae	Spilomelinae	Herpetogramma	Herpetogramma luctuosalis	Yang Zhaofu	yangzhaofu@nwsuaf.edu.cn.	Northwest A&F University
NWAFUPYR006652	Arthropoda	Insecta	Lepidoptera	Crambidae	Spilomelinae	Herpetogramma	Herpetogramma luctuosalis	Yang Zhaofu	yangzhaofu@nwsuaf.edu.cn.	Northwest A&F University
NWAFUPYR006653	Arthropoda	Insecta	Lepidoptera	Crambidae	Spilomelinae	Herpetogramma	Herpetogramma luctuosalis	Yang Zhaofu	yangzhaofu@nwsuaf.edu.cn.	Northwest A&F University
NWAFUPYR006654	Arthropoda	Insecta	Lepidoptera	Crambidae	Spilomelinae	Herpetogramma	Herpetogramma luctuosalis	Yang Zhaofu	yangzhaofu@nwsuaf.edu.cn.	Northwest A&F University
NWAFUPYR006655	Arthropoda	Insecta	Lepidoptera	Crambidae	Spilomelinae	Herpetogramma	Herpetogramma luctuosalis	Yang Zhaofu	yangzhaofu@nwsuaf.edu.cn.	Northwest A&F University
NWAFUPYR006656	Arthropoda	Insecta	Lepidoptera	Crambidae	Spilomelinae	Herpetogramma	Herpetogramma luctuosalis	Yang Zhaofu	yangzhaofu@nwsuaf.edu.cn.	Northwest A&F University
NWAFUPYR006657	Arthropoda	Insecta	Lepidoptera	Crambidae	Spilomelinae	Herpetogramma	Herpetogramma luctuosalis	Yang Zhaofu	yangzhaofu@nwsuaf.edu.cn.	Northwest A&F University
NWAFUPYR006658	Arthropoda	Insecta	Lepidoptera	Crambidae	Spilomelinae	Herpetogramma	Herpetogramma luctuosalis	Yang Zhaofu	yangzhaofu@nwsuaf.edu.cn.	Northwest A&F University
NWAFUPYR006659	Arthropoda	Insecta	Lepidoptera	Crambidae	Spilomelinae	Herpetogramma	Herpetogramma luctuosalis	Yang Zhaofu	yangzhaofu@nwsuaf.edu.cn.	Northwest A&F University
NWAFUPYR006660	Arthropoda	Insecta	Lepidoptera	Crambidae	Spilomelinae	Herpetogramma	Herpetogramma luctuosalis	Yang Zhaofu	yangzhaofu@nwsuaf.edu.cn.	Northwest A&F University
NWAFUPYR006661	Arthropoda	Insecta	Lepidoptera	Crambidae	Spilomelinae	Herpetogramma	Herpetogramma magna	Yang Zhaofu	yangzhaofu@nwsuaf.edu.cn.	Northwest A&F University
NWAFUPYR006662	Arthropoda	Insecta	Lepidoptera	Crambidae	Spilomelinae	Herpetogramma	Herpetogramma magna	Yang Zhaofu	yangzhaofu@nwsuaf.edu.cn.	Northwest A&F University
NWAFUPYR006663	Arthropoda	Insecta	Lepidoptera	Crambidae	Spilomelinae	Herpetogramma	Herpetogramma magna	Yang Zhaofu	yangzhaofu@nwsuaf.edu.cn.	Northwest A&F University
NWAFUPYR006664	Arthropoda	Insecta	Lepidoptera	Crambidae	Spilomelinae	Herpetogramma	Herpetogramma magna	Yang Zhaofu	yangzhaofu@nwsuaf.edu.cn.	Northwest A&F University
NWAFUPYR006665	Arthropoda	Insecta	Lepidoptera	Crambidae	Spilomelinae	Herpetogramma	Herpetogramma magna	Yang Zhaofu	yangzhaofu@nwsuaf.edu.cn.	Northwest A&F University
NWAFUPYR006666	Arthropoda	Insecta	Lepidoptera	Crambidae	Spilomelinae	Herpetogramma	Herpetogramma magna	Yang Zhaofu	yangzhaofu@nwsuaf.edu.cn.	Northwest A&F University
NWAFUPYR006667	Arthropoda	Insecta	Lepidoptera	Crambidae	Spilomelinae	Herpetogramma	Herpetogramma magna	Yang Zhaofu	yangzhaofu@nwsuaf.edu.cn.	Northwest A&F University
NWAFUPYR006668	Arthropoda	Insecta	Lepidoptera	Crambidae	Spilomelinae	Herpetogramma	Herpetogramma pseudomagna	Yang Zhaofu	yangzhaofu@nwsuaf.edu.cn.	Northwest A&F University
NWAFUPYR006669	Arthropoda	Insecta	Lepidoptera	Crambidae	Spilomelinae	Herpetogramma	Herpetogramma pseudomagna	Yang Zhaofu	yangzhaofu@nwsuaf.edu.cn.	Northwest A&F University
NWAFUPYR006670	Arthropoda	Insecta	Lepidoptera	Crambidae	Spilomelinae	Herpetogramma	Herpetogramma pseudomagna	Yang Zhaofu	yangzhaofu@nwsuaf.edu.cn.	Northwest A&F University
NWAFUPYR006671	Arthropoda	Insecta	Lepidoptera	Crambidae	Spilomelinae	Herpetogramma	Herpetogramma pseudomagna	Yang Zhaofu	yangzhaofu@nwsuaf.edu.cn.	Northwest A&F University
NWAFUPYR006672	Arthropoda	Insecta	Lepidoptera	Crambidae	Spilomelinae	Herpetogramma	Herpetogramma pseudomagna	Yang Zhaofu	yangzhaofu@nwsuaf.edu.cn.	Northwest A&F University
NWAFUPYR006673	Arthropoda	Insecta	Lepidoptera	Crambidae	Spilomelinae	Herpetogramma	Herpetogramma pseudomagna	Yang Zhaofu	yangzhaofu@nwsuaf.edu.cn.	Northwest A&F University
NWAFUPYR006674	Arthropoda	Insecta	Lepidoptera	Crambidae	Spilomelinae	Herpetogramma	Herpetogramma pseudomagna	Yang Zhaofu	yangzhaofu@nwsuaf.edu.cn.	Northwest A&F University
NWAFUPYR006675	Arthropoda	Insecta	Lepidoptera	Crambidae	Spilomelinae	Lamprosema	Lamprosema commixta	Yang Zhaofu	yangzhaofu@nwsuaf.edu.cn.	Northwest A&F University
NWAFUPYR006676	Arthropoda	Insecta	Lepidoptera	Crambidae	Spilomelinae	Lamprosema	Lamprosema commixta	Yang Zhaofu	yangzhaofu@nwsuaf.edu.cn.	Northwest A&F University
NWAFUPYR006677	Arthropoda	Insecta	Lepidoptera	Crambidae	Spilomelinae	Lamprosema	Lamprosema commixta	Yang Zhaofu	yangzhaofu@nwsuaf.edu.cn.	Northwest A&F University
NWAFUPYR006678	Arthropoda	Insecta	Lepidoptera	Crambidae	Spilomelinae	Lamprosema	Lamprosema commixta	Yang Zhaofu	yangzhaofu@nwsuaf.edu.cn.	Northwest A&F University
NWAFUPYR006679	Arthropoda	Insecta	Lepidoptera	Crambidae	Spilomelinae	Lamprosema	Lamprosema commixta	Yang Zhaofu	yangzhaofu@nwsuaf.edu.cn.	Northwest A&F University
NWAFUPYR006680	Arthropoda	Insecta	Lepidoptera	Crambidae	Spilomelinae	Lamprosema	Lamprosema commixta	Yang Zhaofu	yangzhaofu@nwsuaf.edu.cn.	Northwest A&F University
NWAFUPYR006681	Arthropoda	Insecta	Lepidoptera	Crambidae	Spilomelinae	Lamprosema	Lamprosema commixta	Yang Zhaofu	yangzhaofu@nwsuaf.edu.cn.	Northwest A&F University
NWAFUPYR006682	Arthropoda	Insecta	Lepidoptera	Crambidae	Spilomelinae	Lamprosema	Lamprosema commixta	Yang Zhaofu	yangzhaofu@nwsuaf.edu.cn.	Northwest A&F University
NWAFUPYR006683	Arthropoda	Insecta	Lepidoptera	Crambidae	Spilomelinae	Lamprosema	Lamprosema commixta	Yang Zhaofu	yangzhaofu@nwsuaf.edu.cn.	Northwest A&F University
NWAFUPYR006684	Arthropoda	Insecta	Lepidoptera	Crambidae	Spilomelinae	Lamprosema	Lamprosema commixta	Yang Zhaofu	yangzhaofu@nwsuaf.edu.cn.	Northwest A&F University
NWAFUPYR006685	Arthropoda	Insecta	Lepidoptera	Crambidae	Spilomelinae	Lamprosema	Lamprosema commixta	Yang Zhaofu	yangzhaofu@nwsuaf.edu.cn.	Northwest A&F University
NWAFUPYR006686	Arthropoda	Insecta	Lepidoptera	Crambidae	Spilomelinae	Lamprosema	Lamprosema commixta	Yang Zhaofu	yangzhaofu@nwsuaf.edu.cn.	Northwest A&F University
NWAFUPYR006687	Arthropoda	Insecta	Lepidoptera	Crambidae	Spilomelinae	Lamprosema	Lamprosema commixta	Yang Zhaofu	yangzhaofu@nwsuaf.edu.cn.	Northwest A&F University
NWAFUPYR006688	Arthropoda	Insecta	Lepidoptera	Crambidae	Spilomelinae	Lamprosema	Lamprosema commixta	Yang Zhaofu	yangzhaofu@nwsuaf.edu.cn.	Northwest A&F University
NWAFUPYR006689	Arthropoda	Insecta	Lepidoptera	Crambidae	Spilomelinae	Lamprosema	Lamprosema commixta	Yang Zhaofu	yangzhaofu@nwsuaf.edu.cn.	Northwest A&F University
NWAFUPYR006690	Arthropoda	Insecta	Lepidoptera	Crambidae	Spilomelinae	Lamprosema	Lamprosema commixta	Yang Zhaofu	yangzhaofu@nwsuaf.edu.cn.	Northwest A&F University
NWAFUPYR006691	Arthropoda	Insecta	Lepidoptera	Crambidae	Spilomelinae	Lamprosema	Lamprosema commixta	Yang Zhaofu	yangzhaofu@nwsuaf.edu.cn.	Northwest A&F University
NWAFUPYR006692	Arthropoda	Insecta	Lepidoptera	Crambidae	Spilomelinae	Lamprosema	Lamprosema commixta	Yang Zhaofu	yangzhaofu@nwsuaf.edu.cn.	Northwest A&F University
NWAFUPYR006693	Arthropoda	Insecta	Lepidoptera	Crambidae	Spilomelinae	Lamprosema	Lamprosema commixta	Yang Zhaofu	yangzhaofu@nwsuaf.edu.cn.	Northwest A&F University
NWAFUPYR006694	Arthropoda	Insecta	Lepidoptera	Crambidae	Spilomelinae	Lamprosema	Lamprosema commixta	Yang Zhaofu	yangzhaofu@nwsuaf.edu.cn.	Northwest A&F University
NWAFUPYR006695	Arthropoda	Insecta	Lepidoptera	Crambidae	Spilomelinae	Lamprosema	Lamprosema commixta	Yang Zhaofu	yangzhaofu@nwsuaf.edu.cn.	Northwest A&F University
NWAFUPYR006696	Arthropoda	Insecta	Lepidoptera	Crambidae	Spilomelinae	Lamprosema	Lamprosema commixta	Yang Zhaofu	yangzhaofu@nwsuaf.edu.cn.	Northwest A&F University
NWAFUPYR006697	Arthropoda	Insecta	Lepidoptera	Crambidae	Spilomelinae	Lamprosema	Lamprosema commixta	Yang Zhaofu	yangzhaofu@nwsuaf.edu.cn.	Northwest A&F University
NWAFUPYR006698	Arthropoda	Insecta	Lepidoptera	Crambidae	Spilomelinae	Lamprosema	Lamprosema commixta	Yang Zhaofu	yangzhaofu@nwsuaf.edu.cn.	Northwest A&F University
NWAFUPYR006699	Arthropoda	Insecta	Lepidoptera	Crambidae	Spilomelinae	Lamprosema	Lamprosema commixta	Yang Zhaofu	yangzhaofu@nwsuaf.edu.cn.	Northwest A&F University
NWAFUPYR006700	Arthropoda	Insecta	Lepidoptera	Crambidae	Pyraustinae	Loxostege	Loxostege turbidalis	Yang Zhaofu	yangzhaofu@nwsuaf.edu.cn.	Northwest A&F University
NWAFUPYR006701	Arthropoda	Insecta	Lepidoptera	Crambidae	Spilomelinae	Maruca	Maruca testulalis	Yang Zhaofu	yangzhaofu@nwsuaf.edu.cn.	Northwest A&F University
NWAFUPYR006702	Arthropoda	Insecta	Lepidoptera	Crambidae	Spilomelinae	Maruca	Maruca testulalis	Yang Zhaofu	yangzhaofu@nwsuaf.edu.cn.	Northwest A&F University
NWAFUPYR006703	Arthropoda	Insecta	Lepidoptera	Crambidae	Spilomelinae	Maruca	Maruca testulalis	Yang Zhaofu	yangzhaofu@nwsuaf.edu.cn.	Northwest A&F University
NWAFUPYR006704	Arthropoda	Insecta	Lepidoptera	Crambidae	Spilomelinae	Maruca	Maruca testulalis	Yang Zhaofu	yangzhaofu@nwsuaf.edu.cn.	Northwest A&F University
NWAFUPYR006705	Arthropoda	Insecta	Lepidoptera	Crambidae	Spilomelinae	Maruca	Maruca testulalis	Yang Zhaofu	yangzhaofu@nwsuaf.edu.cn.	Northwest A&F University
NWAFUPYR006706	Arthropoda	Insecta	Lepidoptera	Crambidae	Spilomelinae	Maruca	Maruca testulalis	Yang Zhaofu	yangzhaofu@nwsuaf.edu.cn.	Northwest A&F University
NWAFUPYR006707	Arthropoda	Insecta	Lepidoptera	Crambidae	Spilomelinae	Maruca	Maruca testulalis	Yang Zhaofu	yangzhaofu@nwsuaf.edu.cn.	Northwest A&F University
NWAFUPYR006708	Arthropoda	Insecta	Lepidoptera	Crambidae	Spilomelinae	Nacoleia	Nacoleia charesalis	Yang Zhaofu	yangzhaofu@nwsuaf.edu.cn.	Northwest A&F University
NWAFUPYR006709	Arthropoda	Insecta	Lepidoptera	Crambidae	Spilomelinae	Nacoleia	Nacoleia charesalis	Yang Zhaofu	yangzhaofu@nwsuaf.edu.cn.	Northwest A&F University
NWAFUPYR006710	Arthropoda	Insecta	Lepidoptera	Crambidae	Spilomelinae	Nacoleia	Nacoleia charesalis	Yang Zhaofu	yangzhaofu@nwsuaf.edu.cn.	Northwest A&F University
NWAFUPYR006711	Arthropoda	Insecta	Lepidoptera	Crambidae	Spilomelinae	Nacoleia	Nacoleia charesalis	Yang Zhaofu	yangzhaofu@nwsuaf.edu.cn.	Northwest A&F University
NWAFUPYR006712	Arthropoda	Insecta	Lepidoptera	Crambidae	Spilomelinae	Nacoleia	Nacoleia charesalis	Yang Zhaofu	yangzhaofu@nwsuaf.edu.cn.	Northwest A&F University
NWAFUPYR006713	Arthropoda	Insecta	Lepidoptera	Crambidae	Spilomelinae	Nacoleia	Nacoleia maculalis	Yang Zhaofu	yangzhaofu@nwsuaf.edu.cn.	Northwest A&F University
NWAFUPYR006714	Arthropoda	Insecta	Lepidoptera	Crambidae	Spilomelinae	Nacoleia	Nacoleia maculalis	Yang Zhaofu	yangzhaofu@nwsuaf.edu.cn.	Northwest A&F University
NWAFUPYR006715	Arthropoda	Insecta	Lepidoptera	Crambidae	Spilomelinae	Nacoleia	Nacoleia maculalis	Yang Zhaofu	yangzhaofu@nwsuaf.edu.cn.	Northwest A&F University
NWAFUPYR006716	Arthropoda	Insecta	Lepidoptera	Crambidae	Spilomelinae	Nacoleia	Nacoleia maculalis	Yang Zhaofu	yangzhaofu@nwsuaf.edu.cn.	Northwest A&F University
NWAFUPYR006717	Arthropoda	Insecta	Lepidoptera	Crambidae	Spilomelinae	Nacoleia	Nacoleia maculalis	Yang Zhaofu	yangzhaofu@nwsuaf.edu.cn.	Northwest A&F University
NWAFUPYR006718	Arthropoda	Insecta	Lepidoptera	Crambidae	Spilomelinae	Nosophora	Nosophora.sp	Yang Zhaofu	yangzhaofu@nwsuaf.edu.cn.	Northwest A&F University
NWAFUPYR006719	Arthropoda	Insecta	Lepidoptera	Crambidae	Spilomelinae	Nosophora	Nosophora.sp	Yang Zhaofu	yangzhaofu@nwsuaf.edu.cn.	Northwest A&F University
NWAFUPYR006720	Arthropoda	Insecta	Lepidoptera	Crambidae	Pyraustinae	Opsibotys	Opsibotys fuscalis	Yang Zhaofu	yangzhaofu@nwsuaf.edu.cn.	Northwest A&F University
NWAFUPYR006721	Arthropoda	Insecta	Lepidoptera	Crambidae	Pyraustinae	Opsibotys	Opsibotys fuscalis	Yang Zhaofu	yangzhaofu@nwsuaf.edu.cn.	Northwest A&F University
NWAFUPYR006722	Arthropoda	Insecta	Lepidoptera	Crambidae	Pyraustinae	Opsibotys	Opsibotys fuscalis	Yang Zhaofu	yangzhaofu@nwsuaf.edu.cn.	Northwest A&F University
NWAFUPYR006723	Arthropoda	Insecta	Lepidoptera	Crambidae	Pyraustinae	Opsibotys	Opsibotys fuscalis	Yang Zhaofu	yangzhaofu@nwsuaf.edu.cn.	Northwest A&F University
NWAFUPYR006724	Arthropoda	Insecta	Lepidoptera	Crambidae	Pyraustinae	Opsibotys	Opsibotys fuscalis	Yang Zhaofu	yangzhaofu@nwsuaf.edu.cn.	Northwest A&F University
NWAFUPYR006725	Arthropoda	Insecta	Lepidoptera	Crambidae	Pyraustinae	Opsibotys	Opsibotys fuscalis	Yang Zhaofu	yangzhaofu@nwsuaf.edu.cn.	Northwest A&F University
NWAFUPYR006726	Arthropoda	Insecta	Lepidoptera	Crambidae	Pyraustinae	Opsibotys	Opsibotys fuscalis	Yang Zhaofu	yangzhaofu@nwsuaf.edu.cn.	Northwest A&F University
NWAFUPYR006727	Arthropoda	Insecta	Lepidoptera	Crambidae	Pyraustinae	Opsibotys	Opsibotys fuscalis	Yang Zhaofu	yangzhaofu@nwsuaf.edu.cn.	Northwest A&F University
NWAFUPYR006728	Arthropoda	Insecta	Lepidoptera	Crambidae	Pyraustinae	Opsibotys	Opsibotys fuscalis	Yang Zhaofu	yangzhaofu@nwsuaf.edu.cn.	Northwest A&F University
NWAFUPYR006729	Arthropoda	Insecta	Lepidoptera	Crambidae	Pyraustinae	Ostrinia	Ostrinia furnacalis	Yang Zhaofu	yangzhaofu@nwsuaf.edu.cn.	Northwest A&F University
NWAFUPYR006730	Arthropoda	Insecta	Lepidoptera	Crambidae	Pyraustinae	Ostrinia	Ostrinia furnacalis	Yang Zhaofu	yangzhaofu@nwsuaf.edu.cn.	Northwest A&F University
NWAFUPYR006731	Arthropoda	Insecta	Lepidoptera	Crambidae	Pyraustinae	Ostrinia	Ostrinia furnacalis	Yang Zhaofu	yangzhaofu@nwsuaf.edu.cn.	Northwest A&F University
NWAFUPYR006732	Arthropoda	Insecta	Lepidoptera	Crambidae	Pyraustinae	Ostrinia	Ostrinia scapulalis	Yang Zhaofu	yangzhaofu@nwsuaf.edu.cn.	Northwest A&F University
NWAFUPYR006733	Arthropoda	Insecta	Lepidoptera	Crambidae	Pyraustinae	Ostrinia	Ostrinia scapulalis	Yang Zhaofu	yangzhaofu@nwsuaf.edu.cn.	Northwest A&F University
NWAFUPYR006734	Arthropoda	Insecta	Lepidoptera	Crambidae	Spilomelinae	Palpita	Palpita nigropunctalis	Yang Zhaofu	yangzhaofu@nwsuaf.edu.cn.	Northwest A&F University
NWAFUPYR006735	Arthropoda	Insecta	Lepidoptera	Crambidae	Spilomelinae	Palpita	Palpita nigropunctalis	Yang Zhaofu	yangzhaofu@nwsuaf.edu.cn.	Northwest A&F University
NWAFUPYR006736	Arthropoda	Insecta	Lepidoptera	Crambidae	Spilomelinae	Palpita	Palpita nigropunctalis	Yang Zhaofu	yangzhaofu@nwsuaf.edu.cn.	Northwest A&F University
NWAFUPYR006737	Arthropoda	Insecta	Lepidoptera	Crambidae	Spilomelinae	Palpita	Palpita nigropunctalis	Yang Zhaofu	yangzhaofu@nwsuaf.edu.cn.	Northwest A&F University
NWAFUPYR006738	Arthropoda	Insecta	Lepidoptera	Crambidae	Spilomelinae	Palpita	Palpita nigropunctalis	Yang Zhaofu	yangzhaofu@nwsuaf.edu.cn.	Northwest A&F University
NWAFUPYR006739	Arthropoda	Insecta	Lepidoptera	Crambidae	Spilomelinae	Palpita	Palpita nigropunctalis	Yang Zhaofu	yangzhaofu@nwsuaf.edu.cn.	Northwest A&F University
NWAFUPYR006740	Arthropoda	Insecta	Lepidoptera	Crambidae	Spilomelinae	Palpita	Palpita nigropunctalis	Yang Zhaofu	yangzhaofu@nwsuaf.edu.cn.	Northwest A&F University
NWAFUPYR006741	Arthropoda	Insecta	Lepidoptera	Crambidae	Spilomelinae	Palpita	Palpita nigropunctalis	Yang Zhaofu	yangzhaofu@nwsuaf.edu.cn.	Northwest A&F University
NWAFUPYR006742	Arthropoda	Insecta	Lepidoptera	Crambidae	Spilomelinae	Palpita	Palpita nigropunctalis	Yang Zhaofu	yangzhaofu@nwsuaf.edu.cn.	Northwest A&F University
NWAFUPYR006743	Arthropoda	Insecta	Lepidoptera	Crambidae	Spilomelinae	Palpita	Palpita nigropunctalis	Yang Zhaofu	yangzhaofu@nwsuaf.edu.cn.	Northwest A&F University
NWAFUPYR006744	Arthropoda	Insecta	Lepidoptera	Crambidae	Spilomelinae	Palpita	Palpita nigropunctalis	Yang Zhaofu	yangzhaofu@nwsuaf.edu.cn.	Northwest A&F University
NWAFUPYR006745	Arthropoda	Insecta	Lepidoptera	Crambidae	Spilomelinae	Palpita	Palpita nigropunctalis	Yang Zhaofu	yangzhaofu@nwsuaf.edu.cn.	Northwest A&F University
NWAFUPYR006746	Arthropoda	Insecta	Lepidoptera	Crambidae	Spilomelinae	Palpita	Palpita nigropunctalis	Yang Zhaofu	yangzhaofu@nwsuaf.edu.cn.	Northwest A&F University
NWAFUPYR006747	Arthropoda	Insecta	Lepidoptera	Crambidae	Spilomelinae	Palpita	Palpita nigropunctalis	Yang Zhaofu	yangzhaofu@nwsuaf.edu.cn.	Northwest A&F University
NWAFUPYR006748	Arthropoda	Insecta	Lepidoptera	Crambidae	Spilomelinae	Palpita	Palpita nigropunctalis	Yang Zhaofu	yangzhaofu@nwsuaf.edu.cn.	Northwest A&F University
NWAFUPYR006749	Arthropoda	Insecta	Lepidoptera	Crambidae	Spilomelinae	Palpita	Palpita nigropunctalis	Yang Zhaofu	yangzhaofu@nwsuaf.edu.cn.	Northwest A&F University
NWAFUPYR006750	Arthropoda	Insecta	Lepidoptera	Crambidae	Spilomelinae	Palpita	Palpita nigropunctalis	Yang Zhaofu	yangzhaofu@nwsuaf.edu.cn.	Northwest A&F University
NWAFUPYR006751	Arthropoda	Insecta	Lepidoptera	Crambidae	Spilomelinae	Palpita	Palpita nigropunctalis	Yang Zhaofu	yangzhaofu@nwsuaf.edu.cn.	Northwest A&F University
NWAFUPYR006752	Arthropoda	Insecta	Lepidoptera	Crambidae	Spilomelinae	Palpita	Palpita nigropunctalis	Yang Zhaofu	yangzhaofu@nwsuaf.edu.cn.	Northwest A&F University
NWAFUPYR006753	Arthropoda	Insecta	Lepidoptera	Crambidae	Spilomelinae	Palpita	Palpita nigropunctalis	Yang Zhaofu	yangzhaofu@nwsuaf.edu.cn.	Northwest A&F University
NWAFUPYR006754	Arthropoda	Insecta	Lepidoptera	Crambidae	Spilomelinae	Palpita	Palpita nigropunctalis	Yang Zhaofu	yangzhaofu@nwsuaf.edu.cn.	Northwest A&F University
NWAFUPYR006755	Arthropoda	Insecta	Lepidoptera	Crambidae	Spilomelinae	Palpita	Palpita nigropunctalis	Yang Zhaofu	yangzhaofu@nwsuaf.edu.cn.	Northwest A&F University
NWAFUPYR006756	Arthropoda	Insecta	Lepidoptera	Crambidae	Spilomelinae	Palpita	Palpita nigropunctalis	Yang Zhaofu	yangzhaofu@nwsuaf.edu.cn.	Northwest A&F University
NWAFUPYR006757	Arthropoda	Insecta	Lepidoptera	Crambidae	Spilomelinae	Palpita	Palpita nigropunctalis	Yang Zhaofu	yangzhaofu@nwsuaf.edu.cn.	Northwest A&F University
NWAFUPYR006758	Arthropoda	Insecta	Lepidoptera	Crambidae	Spilomelinae	Palpita	Palpita nigropunctalis	Yang Zhaofu	yangzhaofu@nwsuaf.edu.cn.	Northwest A&F University
NWAFUPYR006759	Arthropoda	Insecta	Lepidoptera	Crambidae	Spilomelinae	Palpita	Palpita nigropunctalis	Yang Zhaofu	yangzhaofu@nwsuaf.edu.cn.	Northwest A&F University
NWAFUPYR006760	Arthropoda	Insecta	Lepidoptera	Crambidae	Spilomelinae	Palpita	Palpita nigropunctalis	Yang Zhaofu	yangzhaofu@nwsuaf.edu.cn.	Northwest A&F University
NWAFUPYR006761	Arthropoda	Insecta	Lepidoptera	Crambidae	Spilomelinae	Palpita	Palpita nigropunctalis	Yang Zhaofu	yangzhaofu@nwsuaf.edu.cn.	Northwest A&F University
NWAFUPYR006762	Arthropoda	Insecta	Lepidoptera	Crambidae	Spilomelinae	Palpita	Palpita nigropunctalis	Yang Zhaofu	yangzhaofu@nwsuaf.edu.cn.	Northwest A&F University
NWAFUPYR006763	Arthropoda	Insecta	Lepidoptera	Crambidae	Spilomelinae	Palpita	Palpita nigropunctalis	Yang Zhaofu	yangzhaofu@nwsuaf.edu.cn.	Northwest A&F University
NWAFUPYR006764	Arthropoda	Insecta	Lepidoptera	Crambidae	Spilomelinae	Pleuroptya	Pleuroptya balteata	Yang Zhaofu	yangzhaofu@nwsuaf.edu.cn.	Northwest A&F University
NWAFUPYR006765	Arthropoda	Insecta	Lepidoptera	Crambidae	Spilomelinae	Pleuroptya	Pleuroptya chlorophanta	Yang Zhaofu	yangzhaofu@nwsuaf.edu.cn.	Northwest A&F University
NWAFUPYR006766	Arthropoda	Insecta	Lepidoptera	Crambidae	Spilomelinae	Pleuroptya	Pleuroptya chlorophanta	Yang Zhaofu	yangzhaofu@nwsuaf.edu.cn.	Northwest A&F University
NWAFUPYR006767	Arthropoda	Insecta	Lepidoptera	Crambidae	Spilomelinae	Pleuroptya	Pleuroptya chlorophanta	Yang Zhaofu	yangzhaofu@nwsuaf.edu.cn.	Northwest A&F University
NWAFUPYR006768	Arthropoda	Insecta	Lepidoptera	Crambidae	Spilomelinae	Pleuroptya	Pleuroptya chlorophanta	Yang Zhaofu	yangzhaofu@nwsuaf.edu.cn.	Northwest A&F University
NWAFUPYR006769	Arthropoda	Insecta	Lepidoptera	Crambidae	Spilomelinae	Pleuroptya	Pleuroptya chlorophanta	Yang Zhaofu	yangzhaofu@nwsuaf.edu.cn.	Northwest A&F University
NWAFUPYR006770	Arthropoda	Insecta	Lepidoptera	Crambidae	Spilomelinae	Pleuroptya	Pleuroptya chlorophanta	Yang Zhaofu	yangzhaofu@nwsuaf.edu.cn.	Northwest A&F University
NWAFUPYR006771	Arthropoda	Insecta	Lepidoptera	Crambidae	Spilomelinae	Pleuroptya	Pleuroptya chlorophanta	Yang Zhaofu	yangzhaofu@nwsuaf.edu.cn.	Northwest A&F University
NWAFUPYR006772	Arthropoda	Insecta	Lepidoptera	Crambidae	Spilomelinae	Pleuroptya	Pleuroptya chlorophanta	Yang Zhaofu	yangzhaofu@nwsuaf.edu.cn.	Northwest A&F University
NWAFUPYR006773	Arthropoda	Insecta	Lepidoptera	Crambidae	Spilomelinae	Pleuroptya	Pleuroptya chlorophanta	Yang Zhaofu	yangzhaofu@nwsuaf.edu.cn.	Northwest A&F University
NWAFUPYR006774	Arthropoda	Insecta	Lepidoptera	Crambidae	Spilomelinae	Pleuroptya	Pleuroptya chlorophanta	Yang Zhaofu	yangzhaofu@nwsuaf.edu.cn.	Northwest A&F University
NWAFUPYR006775	Arthropoda	Insecta	Lepidoptera	Crambidae	Spilomelinae	Pleuroptya	Pleuroptya chlorophanta	Yang Zhaofu	yangzhaofu@nwsuaf.edu.cn.	Northwest A&F University
NWAFUPYR006776	Arthropoda	Insecta	Lepidoptera	Crambidae	Spilomelinae	Pleuroptya	Pleuroptya chlorophanta	Yang Zhaofu	yangzhaofu@nwsuaf.edu.cn.	Northwest A&F University
NWAFUPYR006777	Arthropoda	Insecta	Lepidoptera	Crambidae	Spilomelinae	Pleuroptya	Pleuroptya chlorophanta	Yang Zhaofu	yangzhaofu@nwsuaf.edu.cn.	Northwest A&F University
NWAFUPYR006778	Arthropoda	Insecta	Lepidoptera	Crambidae	Spilomelinae	Pleuroptya	Pleuroptya chlorophanta	Yang Zhaofu	yangzhaofu@nwsuaf.edu.cn.	Northwest A&F University
NWAFUPYR006779	Arthropoda	Insecta	Lepidoptera	Crambidae	Spilomelinae	Pleuroptya	Pleuroptya chlorophanta	Yang Zhaofu	yangzhaofu@nwsuaf.edu.cn.	Northwest A&F University
NWAFUPYR006780	Arthropoda	Insecta	Lepidoptera	Crambidae	Spilomelinae	Pleuroptya	Pleuroptya chlorophanta	Yang Zhaofu	yangzhaofu@nwsuaf.edu.cn.	Northwest A&F University
NWAFUPYR006781	Arthropoda	Insecta	Lepidoptera	Crambidae	Spilomelinae	Pleuroptya	Pleuroptya chlorophanta	Yang Zhaofu	yangzhaofu@nwsuaf.edu.cn.	Northwest A&F University
NWAFUPYR006782	Arthropoda	Insecta	Lepidoptera	Crambidae	Spilomelinae	Pleuroptya	Pleuroptya chlorophanta	Yang Zhaofu	yangzhaofu@nwsuaf.edu.cn.	Northwest A&F University
NWAFUPYR006783	Arthropoda	Insecta	Lepidoptera	Crambidae	Spilomelinae	Pleuroptya	Pleuroptya chlorophanta	Yang Zhaofu	yangzhaofu@nwsuaf.edu.cn.	Northwest A&F University
NWAFUPYR006784	Arthropoda	Insecta	Lepidoptera	Crambidae	Spilomelinae	Pleuroptya	Pleuroptya chlorophanta	Yang Zhaofu	yangzhaofu@nwsuaf.edu.cn.	Northwest A&F University
NWAFUPYR006785	Arthropoda	Insecta	Lepidoptera	Crambidae	Spilomelinae	Pleuroptya	Pleuroptya chlorophanta	Yang Zhaofu	yangzhaofu@nwsuaf.edu.cn.	Northwest A&F University
NWAFUPYR006786	Arthropoda	Insecta	Lepidoptera	Crambidae	Spilomelinae	Pleuroptya	Pleuroptya chlorophanta	Yang Zhaofu	yangzhaofu@nwsuaf.edu.cn.	Northwest A&F University
NWAFUPYR006787	Arthropoda	Insecta	Lepidoptera	Crambidae	Spilomelinae	Pleuroptya	Pleuroptya chlorophanta	Yang Zhaofu	yangzhaofu@nwsuaf.edu.cn.	Northwest A&F University
NWAFUPYR006788	Arthropoda	Insecta	Lepidoptera	Crambidae	Spilomelinae	Pleuroptya	Pleuroptya chlorophanta	Yang Zhaofu	yangzhaofu@nwsuaf.edu.cn.	Northwest A&F University
NWAFUPYR006789	Arthropoda	Insecta	Lepidoptera	Crambidae	Spilomelinae	Pleuroptya	Pleuroptya chlorophanta	Yang Zhaofu	yangzhaofu@nwsuaf.edu.cn.	Northwest A&F University
NWAFUPYR006790	Arthropoda	Insecta	Lepidoptera	Crambidae	Spilomelinae	Pleuroptya	Pleuroptya chlorophanta	Yang Zhaofu	yangzhaofu@nwsuaf.edu.cn.	Northwest A&F University
NWAFUPYR006791	Arthropoda	Insecta	Lepidoptera	Crambidae	Spilomelinae	Pleuroptya	Pleuroptya chlorophanta	Yang Zhaofu	yangzhaofu@nwsuaf.edu.cn.	Northwest A&F University
NWAFUPYR006792	Arthropoda	Insecta	Lepidoptera	Crambidae	Spilomelinae	Pleuroptya	Pleuroptya chlorophanta	Yang Zhaofu	yangzhaofu@nwsuaf.edu.cn.	Northwest A&F University
NWAFUPYR006793	Arthropoda	Insecta	Lepidoptera	Crambidae	Spilomelinae	Pleuroptya	Pleuroptya chlorophanta	Yang Zhaofu	yangzhaofu@nwsuaf.edu.cn.	Northwest A&F University
NWAFUPYR006794	Arthropoda	Insecta	Lepidoptera	Crambidae	Spilomelinae	Pleuroptya	Pleuroptya expictalis	Yang Zhaofu	yangzhaofu@nwsuaf.edu.cn.	Northwest A&F University
NWAFUPYR006795	Arthropoda	Insecta	Lepidoptera	Crambidae	Spilomelinae	Pleuroptya	Pleuroptya inferior	Yang Zhaofu	yangzhaofu@nwsuaf.edu.cn.	Northwest A&F University
NWAFUPYR006796	Arthropoda	Insecta	Lepidoptera	Crambidae	Spilomelinae	Pleuroptya	Pleuroptya inferior	Yang Zhaofu	yangzhaofu@nwsuaf.edu.cn.	Northwest A&F University
NWAFUPYR006797	Arthropoda	Insecta	Lepidoptera	Crambidae	Spilomelinae	Pleuroptya	Pleuroptya inferior	Yang Zhaofu	yangzhaofu@nwsuaf.edu.cn.	Northwest A&F University
NWAFUPYR006798	Arthropoda	Insecta	Lepidoptera	Crambidae	Spilomelinae	Pleuroptya	Pleuroptya mundalis	Yang Zhaofu	yangzhaofu@nwsuaf.edu.cn.	Northwest A&F University
NWAFUPYR006799	Arthropoda	Insecta	Lepidoptera	Crambidae	Spilomelinae	Pleuroptya	Pleuroptya mundalis	Yang Zhaofu	yangzhaofu@nwsuaf.edu.cn.	Northwest A&F University
NWAFUPYR006800	Arthropoda	Insecta	Lepidoptera	Crambidae	Spilomelinae	Pleuroptya	Pleuroptya mundalis	Yang Zhaofu	yangzhaofu@nwsuaf.edu.cn.	Northwest A&F University
NWAFUPYR006801	Arthropoda	Insecta	Lepidoptera	Crambidae	Spilomelinae	Pleuroptya	Pleuroptya mundalis	Yang Zhaofu	yangzhaofu@nwsuaf.edu.cn.	Northwest A&F University
NWAFUPYR006802	Arthropoda	Insecta	Lepidoptera	Crambidae	Spilomelinae	Pleuroptya	Pleuroptya mundalis	Yang Zhaofu	yangzhaofu@nwsuaf.edu.cn.	Northwest A&F University
NWAFUPYR006803	Arthropoda	Insecta	Lepidoptera	Crambidae	Spilomelinae	Pleuroptya	Pleuroptya mundalis	Yang Zhaofu	yangzhaofu@nwsuaf.edu.cn.	Northwest A&F University
NWAFUPYR006804	Arthropoda	Insecta	Lepidoptera	Crambidae	Spilomelinae	Pleuroptya	Pleuroptya mundalis	Yang Zhaofu	yangzhaofu@nwsuaf.edu.cn.	Northwest A&F University
NWAFUPYR006805	Arthropoda	Insecta	Lepidoptera	Crambidae	Spilomelinae	Pleuroptya	Pleuroptya mundalis	Yang Zhaofu	yangzhaofu@nwsuaf.edu.cn.	Northwest A&F University
NWAFUPYR006806	Arthropoda	Insecta	Lepidoptera	Crambidae	Spilomelinae	Pleuroptya	Nagiella occultalis	Yang Zhaofu	yangzhaofu@nwsuaf.edu.cn.	Northwest A&F University
NWAFUPYR006807	Arthropoda	Insecta	Lepidoptera	Crambidae	Spilomelinae	Pleuroptya	Nagiella occultalis	Yang Zhaofu	yangzhaofu@nwsuaf.edu.cn.	Northwest A&F University
NWAFUPYR006808	Arthropoda	Insecta	Lepidoptera	Crambidae	Spilomelinae	Pleuroptya	Nagiella occultalis	Yang Zhaofu	yangzhaofu@nwsuaf.edu.cn.	Northwest A&F University
NWAFUPYR006809	Arthropoda	Insecta	Lepidoptera	Crambidae	Spilomelinae	Pleuroptya	Nagiella occultalis	Yang Zhaofu	yangzhaofu@nwsuaf.edu.cn.	Northwest A&F University
NWAFUPYR006810	Arthropoda	Insecta	Lepidoptera	Crambidae	Spilomelinae	Pleuroptya	Nagiella occultalis	Yang Zhaofu	yangzhaofu@nwsuaf.edu.cn.	Northwest A&F University
NWAFUPYR006811	Arthropoda	Insecta	Lepidoptera	Crambidae	Spilomelinae	Pleuroptya	Nagiella occultalis	Yang Zhaofu	yangzhaofu@nwsuaf.edu.cn.	Northwest A&F University
NWAFUPYR006812	Arthropoda	Insecta	Lepidoptera	Crambidae	Spilomelinae	Pleuroptya	Nagiella occultalis	Yang Zhaofu	yangzhaofu@nwsuaf.edu.cn.	Northwest A&F University
NWAFUPYR006813	Arthropoda	Insecta	Lepidoptera	Crambidae	Spilomelinae	Pleuroptya	Pleuroptya quadrimaculalis	Yang Zhaofu	yangzhaofu@nwsuaf.edu.cn.	Northwest A&F University
NWAFUPYR006814	Arthropoda	Insecta	Lepidoptera	Crambidae	Spilomelinae	Pleuroptya	Pleuroptya quadrimaculalis	Yang Zhaofu	yangzhaofu@nwsuaf.edu.cn.	Northwest A&F University
NWAFUPYR006815	Arthropoda	Insecta	Lepidoptera	Crambidae	Spilomelinae	Pleuroptya	Pleuroptya quadrimaculalis	Yang Zhaofu	yangzhaofu@nwsuaf.edu.cn.	Northwest A&F University
NWAFUPYR006816	Arthropoda	Insecta	Lepidoptera	Crambidae	Spilomelinae	Pleuroptya	Pleuroptya quadrimaculalis	Yang Zhaofu	yangzhaofu@nwsuaf.edu.cn.	Northwest A&F University
NWAFUPYR006817	Arthropoda	Insecta	Lepidoptera	Crambidae	Spilomelinae	Pleuroptya	Pleuroptya quadrimaculalis	Yang Zhaofu	yangzhaofu@nwsuaf.edu.cn.	Northwest A&F University
NWAFUPYR006818	Arthropoda	Insecta	Lepidoptera	Crambidae	Spilomelinae	Pleuroptya	Pleuroptya quadrimaculalis	Yang Zhaofu	yangzhaofu@nwsuaf.edu.cn.	Northwest A&F University
NWAFUPYR006819	Arthropoda	Insecta	Lepidoptera	Crambidae	Spilomelinae	Pleuroptya	Pleuroptya quadrimaculalis	Yang Zhaofu	yangzhaofu@nwsuaf.edu.cn.	Northwest A&F University
NWAFUPYR006820	Arthropoda	Insecta	Lepidoptera	Crambidae	Spilomelinae	Pleuroptya	Pleuroptya quadrimaculalis	Yang Zhaofu	yangzhaofu@nwsuaf.edu.cn.	Northwest A&F University
NWAFUPYR006821	Arthropoda	Insecta	Lepidoptera	Crambidae	Spilomelinae	Pleuroptya	Pleuroptya quadrimaculalis	Yang Zhaofu	yangzhaofu@nwsuaf.edu.cn.	Northwest A&F University
NWAFUPYR006822	Arthropoda	Insecta	Lepidoptera	Crambidae	Spilomelinae	Pleuroptya	Pleuroptya quadrimaculalis	Yang Zhaofu	yangzhaofu@nwsuaf.edu.cn.	Northwest A&F University
NWAFUPYR006823	Arthropoda	Insecta	Lepidoptera	Crambidae	Spilomelinae	Pleuroptya	Pleuroptya quadrimaculalis	Yang Zhaofu	yangzhaofu@nwsuaf.edu.cn.	Northwest A&F University
NWAFUPYR006824	Arthropoda	Insecta	Lepidoptera	Crambidae	Spilomelinae	Pleuroptya	Pleuroptya quadrimaculalis	Yang Zhaofu	yangzhaofu@nwsuaf.edu.cn.	Northwest A&F University
NWAFUPYR006825	Arthropoda	Insecta	Lepidoptera	Crambidae	Spilomelinae	Pleuroptya	Pleuroptya quadrimaculalis	Yang Zhaofu	yangzhaofu@nwsuaf.edu.cn.	Northwest A&F University
NWAFUPYR006826	Arthropoda	Insecta	Lepidoptera	Crambidae	Spilomelinae	Pleuroptya	Pleuroptya quadrimaculalis	Yang Zhaofu	yangzhaofu@nwsuaf.edu.cn.	Northwest A&F University
NWAFUPYR006827	Arthropoda	Insecta	Lepidoptera	Crambidae	Spilomelinae	Pleuroptya	Pleuroptya quadrimaculalis	Yang Zhaofu	yangzhaofu@nwsuaf.edu.cn.	Northwest A&F University
NWAFUPYR006828	Arthropoda	Insecta	Lepidoptera	Crambidae	Spilomelinae	Pleuroptya	Pleuroptya quadrimaculalis	Yang Zhaofu	yangzhaofu@nwsuaf.edu.cn.	Northwest A&F University
NWAFUPYR006829	Arthropoda	Insecta	Lepidoptera	Crambidae	Spilomelinae	Pleuroptya	Pleuroptya sabinusalis	Yang Zhaofu	yangzhaofu@nwsuaf.edu.cn.	Northwest A&F University
NWAFUPYR006830	Arthropoda	Insecta	Lepidoptera	Crambidae	Pyraustinae	Proteurrhypara	Proteurrhypara cuspidata	Yang Zhaofu	yangzhaofu@nwsuaf.edu.cn.	Northwest A&F University
NWAFUPYR006831	Arthropoda	Insecta	Lepidoptera	Crambidae	Pyraustinae	Proteurrhypara	Proteurrhypara cuspidata	Yang Zhaofu	yangzhaofu@nwsuaf.edu.cn.	Northwest A&F University
NWAFUPYR006832	Arthropoda	Insecta	Lepidoptera	Crambidae	Pyraustinae	Proteurrhypara	Proteurrhypara cuspidata	Yang Zhaofu	yangzhaofu@nwsuaf.edu.cn.	Northwest A&F University
NWAFUPYR006833	Arthropoda	Insecta	Lepidoptera	Crambidae	Pyraustinae	Proteurrhypara	Proteurrhypara cuspidata	Yang Zhaofu	yangzhaofu@nwsuaf.edu.cn.	Northwest A&F University
NWAFUPYR006834	Arthropoda	Insecta	Lepidoptera	Crambidae	Pyraustinae	Proteurrhypara	Proteurrhypara cuspidata	Yang Zhaofu	yangzhaofu@nwsuaf.edu.cn.	Northwest A&F University
NWAFUPYR006835	Arthropoda	Insecta	Lepidoptera	Crambidae	Spilomelinae	Pseudebulea	Pseudebulea fentoni	Yang Zhaofu	yangzhaofu@nwsuaf.edu.cn.	Northwest A&F University
NWAFUPYR006836	Arthropoda	Insecta	Lepidoptera	Crambidae	Spilomelinae	Pseudebulea	Pseudebulea fentoni	Yang Zhaofu	yangzhaofu@nwsuaf.edu.cn.	Northwest A&F University
NWAFUPYR006837	Arthropoda	Insecta	Lepidoptera	Crambidae	Spilomelinae	Pseudebulea	Pseudebulea fentoni	Yang Zhaofu	yangzhaofu@nwsuaf.edu.cn.	Northwest A&F University
NWAFUPYR006838	Arthropoda	Insecta	Lepidoptera	Crambidae	Spilomelinae	Pseudebulea	Pseudebulea fentoni	Yang Zhaofu	yangzhaofu@nwsuaf.edu.cn.	Northwest A&F University
NWAFUPYR006839	Arthropoda	Insecta	Lepidoptera	Crambidae	Spilomelinae	Pseudebulea	Pseudebulea fentoni	Yang Zhaofu	yangzhaofu@nwsuaf.edu.cn.	Northwest A&F University
NWAFUPYR006840	Arthropoda	Insecta	Lepidoptera	Crambidae	Spilomelinae	Pseudebulea	Pseudebulea fentoni	Yang Zhaofu	yangzhaofu@nwsuaf.edu.cn.	Northwest A&F University
NWAFUPYR006841	Arthropoda	Insecta	Lepidoptera	Crambidae	Spilomelinae	Pseudebulea	Pseudebulea fentoni	Yang Zhaofu	yangzhaofu@nwsuaf.edu.cn.	Northwest A&F University
NWAFUPYR006842	Arthropoda	Insecta	Lepidoptera	Crambidae	Spilomelinae	Pseudebulea	Pseudebulea fentoni	Yang Zhaofu	yangzhaofu@nwsuaf.edu.cn.	Northwest A&F University
NWAFUPYR006843	Arthropoda	Insecta	Lepidoptera	Crambidae	Spilomelinae	Pycnarmon	Pycnarmon cribrata	Yang Zhaofu	yangzhaofu@nwsuaf.edu.cn.	Northwest A&F University
NWAFUPYR006844	Arthropoda	Insecta	Lepidoptera	Crambidae	Spilomelinae	Pycnarmon	Pycnarmon cribrata	Yang Zhaofu	yangzhaofu@nwsuaf.edu.cn.	Northwest A&F University
NWAFUPYR006845	Arthropoda	Insecta	Lepidoptera	Crambidae	Spilomelinae	Pycnarmon	Pycnarmon cribrata	Yang Zhaofu	yangzhaofu@nwsuaf.edu.cn.	Northwest A&F University
NWAFUPYR006846	Arthropoda	Insecta	Lepidoptera	Crambidae	Spilomelinae	Pycnarmon	Pycnarmon cribrata	Yang Zhaofu	yangzhaofu@nwsuaf.edu.cn.	Northwest A&F University
NWAFUPYR006847	Arthropoda	Insecta	Lepidoptera	Crambidae	Spilomelinae	Pycnarmon	Pycnarmon cribrata	Yang Zhaofu	yangzhaofu@nwsuaf.edu.cn.	Northwest A&F University
NWAFUPYR006848	Arthropoda	Insecta	Lepidoptera	Crambidae	Spilomelinae	Pycnarmon	Pycnarmon cribrata	Yang Zhaofu	yangzhaofu@nwsuaf.edu.cn.	Northwest A&F University
NWAFUPYR006849	Arthropoda	Insecta	Lepidoptera	Crambidae	Spilomelinae	Pycnarmon	Pycnarmon cribrata	Yang Zhaofu	yangzhaofu@nwsuaf.edu.cn.	Northwest A&F University
NWAFUPYR006850	Arthropoda	Insecta	Lepidoptera	Crambidae	Spilomelinae	Pycnarmon	Pycnarmon cribrata	Yang Zhaofu	yangzhaofu@nwsuaf.edu.cn.	Northwest A&F University
NWAFUPYR006851	Arthropoda	Insecta	Lepidoptera	Crambidae	Spilomelinae	Pycnarmon	Pycnarmon cribrata	Yang Zhaofu	yangzhaofu@nwsuaf.edu.cn.	Northwest A&F University
NWAFUPYR006852	Arthropoda	Insecta	Lepidoptera	Crambidae	Spilomelinae	Pycnarmon	Pycnarmon cribrata	Yang Zhaofu	yangzhaofu@nwsuaf.edu.cn.	Northwest A&F University
NWAFUPYR006853	Arthropoda	Insecta	Lepidoptera	Crambidae	Spilomelinae	Pycnarmon	Pycnarmon cribrata	Yang Zhaofu	yangzhaofu@nwsuaf.edu.cn.	Northwest A&F University
NWAFUPYR006854	Arthropoda	Insecta	Lepidoptera	Crambidae	Spilomelinae	Pycnarmon	Pycnarmon cribrata	Yang Zhaofu	yangzhaofu@nwsuaf.edu.cn.	Northwest A&F University
NWAFUPYR006855	Arthropoda	Insecta	Lepidoptera	Crambidae	Spilomelinae	Pycnarmon	Pycnarmon cribrata	Yang Zhaofu	yangzhaofu@nwsuaf.edu.cn.	Northwest A&F University
NWAFUPYR006856	Arthropoda	Insecta	Lepidoptera	Crambidae	Spilomelinae	Pycnarmon	Pycnarmon cribrata	Yang Zhaofu	yangzhaofu@nwsuaf.edu.cn.	Northwest A&F University
NWAFUPYR006857	Arthropoda	Insecta	Lepidoptera	Crambidae	Spilomelinae	Pycnarmon	Pycnarmon cribrata	Yang Zhaofu	yangzhaofu@nwsuaf.edu.cn.	Northwest A&F University
NWAFUPYR006858	Arthropoda	Insecta	Lepidoptera	Crambidae	Spilomelinae	Pycnarmon	Pycnarmon cribrata	Yang Zhaofu	yangzhaofu@nwsuaf.edu.cn.	Northwest A&F University
NWAFUPYR006859	Arthropoda	Insecta	Lepidoptera	Crambidae	Spilomelinae	Pycnarmon	Pycnarmon cribrata	Yang Zhaofu	yangzhaofu@nwsuaf.edu.cn.	Northwest A&F University
NWAFUPYR006860	Arthropoda	Insecta	Lepidoptera	Crambidae	Spilomelinae	Pycnarmon	Pycnarmon cribrata	Yang Zhaofu	yangzhaofu@nwsuaf.edu.cn.	Northwest A&F University
NWAFUPYR006861	Arthropoda	Insecta	Lepidoptera	Crambidae	Spilomelinae	Pycnarmon	Pycnarmon cribrata	Yang Zhaofu	yangzhaofu@nwsuaf.edu.cn.	Northwest A&F University
NWAFUPYR006862	Arthropoda	Insecta	Lepidoptera	Crambidae	Spilomelinae	Pycnarmon	Pycnarmon cribrata	Yang Zhaofu	yangzhaofu@nwsuaf.edu.cn.	Northwest A&F University
NWAFUPYR006863	Arthropoda	Insecta	Lepidoptera	Crambidae	Spilomelinae	Pycnarmon	Pycnarmon cribrata	Yang Zhaofu	yangzhaofu@nwsuaf.edu.cn.	Northwest A&F University
NWAFUPYR006864	Arthropoda	Insecta	Lepidoptera	Crambidae	Spilomelinae	Pycnarmon	Pycnarmon cribrata	Yang Zhaofu	yangzhaofu@nwsuaf.edu.cn.	Northwest A&F University
NWAFUPYR006865	Arthropoda	Insecta	Lepidoptera	Crambidae	Spilomelinae	Pycnarmon	Pycnarmon cribrata	Yang Zhaofu	yangzhaofu@nwsuaf.edu.cn.	Northwest A&F University
NWAFUPYR006866	Arthropoda	Insecta	Lepidoptera	Crambidae	Spilomelinae	Pycnarmon	Pycnarmon cribrata	Yang Zhaofu	yangzhaofu@nwsuaf.edu.cn.	Northwest A&F University
NWAFUPYR006867	Arthropoda	Insecta	Lepidoptera	Crambidae	Spilomelinae	Pycnarmon	Pycnarmon cribrata	Yang Zhaofu	yangzhaofu@nwsuaf.edu.cn.	Northwest A&F University
NWAFUPYR006868	Arthropoda	Insecta	Lepidoptera	Crambidae	Spilomelinae	Pycnarmon	Pycnarmon cribrata	Yang Zhaofu	yangzhaofu@nwsuaf.edu.cn.	Northwest A&F University
NWAFUPYR006869	Arthropoda	Insecta	Lepidoptera	Crambidae	Spilomelinae	Pycnarmon	Pycnarmon cribrata	Yang Zhaofu	yangzhaofu@nwsuaf.edu.cn.	Northwest A&F University
NWAFUPYR006870	Arthropoda	Insecta	Lepidoptera	Crambidae	Spilomelinae	Pycnarmon	Pycnarmon cribrata	Yang Zhaofu	yangzhaofu@nwsuaf.edu.cn.	Northwest A&F University
NWAFUPYR006871	Arthropoda	Insecta	Lepidoptera	Crambidae	Spilomelinae	Pycnarmon	Pycnarmon cribrata	Yang Zhaofu	yangzhaofu@nwsuaf.edu.cn.	Northwest A&F University
NWAFUPYR006872	Arthropoda	Insecta	Lepidoptera	Crambidae	Spilomelinae	Pycnarmon	Pycnarmon cribrata	Yang Zhaofu	yangzhaofu@nwsuaf.edu.cn.	Northwest A&F University
NWAFUPYR006873	Arthropoda	Insecta	Lepidoptera	Crambidae	Spilomelinae	Pycnarmon	Pycnarmon cribrata	Yang Zhaofu	yangzhaofu@nwsuaf.edu.cn.	Northwest A&F University
NWAFUPYR006874	Arthropoda	Insecta	Lepidoptera	Crambidae	Spilomelinae	Pycnarmon	Pycnarmon cribrata	Yang Zhaofu	yangzhaofu@nwsuaf.edu.cn.	Northwest A&F University
NWAFUPYR006875	Arthropoda	Insecta	Lepidoptera	Crambidae	Spilomelinae	Pycnarmon	Pycnarmon cribrata	Yang Zhaofu	yangzhaofu@nwsuaf.edu.cn.	Northwest A&F University
NWAFUPYR006876	Arthropoda	Insecta	Lepidoptera	Crambidae	Spilomelinae	Pycnarmon	Pycnarmon cribrata	Yang Zhaofu	yangzhaofu@nwsuaf.edu.cn.	Northwest A&F University
NWAFUPYR006877	Arthropoda	Insecta	Lepidoptera	Crambidae	Spilomelinae	Pycnarmon	Pycnarmon cribrata	Yang Zhaofu	yangzhaofu@nwsuaf.edu.cn.	Northwest A&F University
NWAFUPYR006878	Arthropoda	Insecta	Lepidoptera	Crambidae	Spilomelinae	Pycnarmon	Pycnarmon cribrata	Yang Zhaofu	yangzhaofu@nwsuaf.edu.cn.	Northwest A&F University
NWAFUPYR006879	Arthropoda	Insecta	Lepidoptera	Crambidae	Spilomelinae	Pycnarmon	Pycnarmon cribrata	Yang Zhaofu	yangzhaofu@nwsuaf.edu.cn.	Northwest A&F University
NWAFUPYR006880	Arthropoda	Insecta	Lepidoptera	Crambidae	Spilomelinae	Pycnarmon	Pycnarmon cribrata	Yang Zhaofu	yangzhaofu@nwsuaf.edu.cn.	Northwest A&F University
NWAFUPYR006881	Arthropoda	Insecta	Lepidoptera	Crambidae	Spilomelinae	Pycnarmon	Pycnarmon cribrata	Yang Zhaofu	yangzhaofu@nwsuaf.edu.cn.	Northwest A&F University
NWAFUPYR006882	Arthropoda	Insecta	Lepidoptera	Crambidae	Spilomelinae	Pycnarmon	Pycnarmon cribrata	Yang Zhaofu	yangzhaofu@nwsuaf.edu.cn.	Northwest A&F University
NWAFUPYR006883	Arthropoda	Insecta	Lepidoptera	Crambidae	Spilomelinae	Pycnarmon	Pycnarmon cribrata	Yang Zhaofu	yangzhaofu@nwsuaf.edu.cn.	Northwest A&F University
NWAFUPYR006884	Arthropoda	Insecta	Lepidoptera	Crambidae	Spilomelinae	Pycnarmon	Pycnarmon cribrata	Yang Zhaofu	yangzhaofu@nwsuaf.edu.cn.	Northwest A&F University
NWAFUPYR006885	Arthropoda	Insecta	Lepidoptera	Crambidae	Spilomelinae	Pycnarmon	Pycnarmon cribrata	Yang Zhaofu	yangzhaofu@nwsuaf.edu.cn.	Northwest A&F University
NWAFUPYR006886	Arthropoda	Insecta	Lepidoptera	Crambidae	Spilomelinae	Pycnarmon	Pycnarmon cribrata	Yang Zhaofu	yangzhaofu@nwsuaf.edu.cn.	Northwest A&F University
NWAFUPYR006887	Arthropoda	Insecta	Lepidoptera	Crambidae	Spilomelinae	Pycnarmon	Pycnarmon cribrata	Yang Zhaofu	yangzhaofu@nwsuaf.edu.cn.	Northwest A&F University
NWAFUPYR006888	Arthropoda	Insecta	Lepidoptera	Crambidae	Spilomelinae	Pycnarmon	Pycnarmon cribrata	Yang Zhaofu	yangzhaofu@nwsuaf.edu.cn.	Northwest A&F University
NWAFUPYR006889	Arthropoda	Insecta	Lepidoptera	Crambidae	Spilomelinae	Pycnarmon	Pycnarmon cribrata	Yang Zhaofu	yangzhaofu@nwsuaf.edu.cn.	Northwest A&F University
NWAFUPYR006890	Arthropoda	Insecta	Lepidoptera	Crambidae	Spilomelinae	Pycnarmon	Pycnarmon cribrata	Yang Zhaofu	yangzhaofu@nwsuaf.edu.cn.	Northwest A&F University
NWAFUPYR006891	Arthropoda	Insecta	Lepidoptera	Crambidae	Spilomelinae	Pycnarmon	Pycnarmon pantherata	Yang Zhaofu	yangzhaofu@nwsuaf.edu.cn.	Northwest A&F University
NWAFUPYR006892	Arthropoda	Insecta	Lepidoptera	Crambidae	Spilomelinae	Pycnarmon	Pycnarmon pantherata	Yang Zhaofu	yangzhaofu@nwsuaf.edu.cn.	Northwest A&F University
NWAFUPYR006893	Arthropoda	Insecta	Lepidoptera	Crambidae	Spilomelinae	Pycnarmon	Pycnarmon pantherata	Yang Zhaofu	yangzhaofu@nwsuaf.edu.cn.	Northwest A&F University
NWAFUPYR006894	Arthropoda	Insecta	Lepidoptera	Crambidae	Spilomelinae	Pycnarmon	Pycnarmon pantherata	Yang Zhaofu	yangzhaofu@nwsuaf.edu.cn.	Northwest A&F University
NWAFUPYR006895	Arthropoda	Insecta	Lepidoptera	Crambidae	Spilomelinae	Pycnarmon	Pycnarmon pantherata	Yang Zhaofu	yangzhaofu@nwsuaf.edu.cn.	Northwest A&F University
NWAFUPYR006896	Arthropoda	Insecta	Lepidoptera	Crambidae	Spilomelinae	Pycnarmon	Pycnarmon pantherata	Yang Zhaofu	yangzhaofu@nwsuaf.edu.cn.	Northwest A&F University
NWAFUPYR006897	Arthropoda	Insecta	Lepidoptera	Crambidae	Pyraustinae	Pyrausta	Pyrausta noctualis	Yang Zhaofu	yangzhaofu@nwsuaf.edu.cn.	Northwest A&F University
NWAFUPYR006898	Arthropoda	Insecta	Lepidoptera	Crambidae	Pyraustinae	Pyrausta	Pyrausta noctualis	Yang Zhaofu	yangzhaofu@nwsuaf.edu.cn.	Northwest A&F University
NWAFUPYR006899	Arthropoda	Insecta	Lepidoptera	Crambidae	Pyraustinae	Pyrausta	Pyrausta noctualis	Yang Zhaofu	yangzhaofu@nwsuaf.edu.cn.	Northwest A&F University
NWAFUPYR006900	Arthropoda	Insecta	Lepidoptera	Crambidae	Pyraustinae	Pyrausta	Pyrausta noctualis	Yang Zhaofu	yangzhaofu@nwsuaf.edu.cn.	Northwest A&F University
NWAFUPYR006901	Arthropoda	Insecta	Lepidoptera	Crambidae	Pyraustinae	Pyrausta	Pyrausta noctualis	Yang Zhaofu	yangzhaofu@nwsuaf.edu.cn.	Northwest A&F University
NWAFUPYR006902	Arthropoda	Insecta	Lepidoptera	Crambidae	Pyraustinae	Pyrausta	Pyrausta noctualis	Yang Zhaofu	yangzhaofu@nwsuaf.edu.cn.	Northwest A&F University
NWAFUPYR006903	Arthropoda	Insecta	Lepidoptera	Crambidae	Pyraustinae	Pyrausta	Pyrausta noctualis	Yang Zhaofu	yangzhaofu@nwsuaf.edu.cn.	Northwest A&F University
NWAFUPYR006904	Arthropoda	Insecta	Lepidoptera	Crambidae	Pyraustinae	Pyrausta	Pyrausta noctualis	Yang Zhaofu	yangzhaofu@nwsuaf.edu.cn.	Northwest A&F University
NWAFUPYR006905	Arthropoda	Insecta	Lepidoptera	Crambidae	Pyraustinae	Pyrausta	Pyrausta noctualis	Yang Zhaofu	yangzhaofu@nwsuaf.edu.cn.	Northwest A&F University
NWAFUPYR006906	Arthropoda	Insecta	Lepidoptera	Crambidae	Pyraustinae	Pyrausta	Pyrausta noctualis	Yang Zhaofu	yangzhaofu@nwsuaf.edu.cn.	Northwest A&F University
NWAFUPYR006907	Arthropoda	Insecta	Lepidoptera	Crambidae	Pyraustinae	Pyrausta	Pyrausta noctualis	Yang Zhaofu	yangzhaofu@nwsuaf.edu.cn.	Northwest A&F University
NWAFUPYR006908	Arthropoda	Insecta	Lepidoptera	Crambidae	Pyraustinae	Pyrausta	Pyrausta noctualis	Yang Zhaofu	yangzhaofu@nwsuaf.edu.cn.	Northwest A&F University
NWAFUPYR006909	Arthropoda	Insecta	Lepidoptera	Crambidae	Pyraustinae	Pyrausta	Pyrausta noctualis	Yang Zhaofu	yangzhaofu@nwsuaf.edu.cn.	Northwest A&F University
NWAFUPYR006910	Arthropoda	Insecta	Lepidoptera	Crambidae	Pyraustinae	Pyrausta	Pyrausta noctualis	Yang Zhaofu	yangzhaofu@nwsuaf.edu.cn.	Northwest A&F University
NWAFUPYR006911	Arthropoda	Insecta	Lepidoptera	Crambidae	Pyraustinae	Pyrausta	Pyrausta noctualis	Yang Zhaofu	yangzhaofu@nwsuaf.edu.cn.	Northwest A&F University
NWAFUPYR006912	Arthropoda	Insecta	Lepidoptera	Crambidae	Pyraustinae	Pyrausta	Pyrausta noctualis	Yang Zhaofu	yangzhaofu@nwsuaf.edu.cn.	Northwest A&F University
NWAFUPYR006913	Arthropoda	Insecta	Lepidoptera	Crambidae	Pyraustinae	Pyrausta	Pyrausta noctualis	Yang Zhaofu	yangzhaofu@nwsuaf.edu.cn.	Northwest A&F University
NWAFUPYR006914	Arthropoda	Insecta	Lepidoptera	Crambidae	Pyraustinae	Pyrausta	Pyrausta noctualis	Yang Zhaofu	yangzhaofu@nwsuaf.edu.cn.	Northwest A&F University
NWAFUPYR006915	Arthropoda	Insecta	Lepidoptera	Crambidae	Pyraustinae	Pyrausta	Pyrausta noctualis	Yang Zhaofu	yangzhaofu@nwsuaf.edu.cn.	Northwest A&F University
NWAFUPYR006916	Arthropoda	Insecta	Lepidoptera	Crambidae	Pyraustinae	Pyrausta	Pyrausta noctualis	Yang Zhaofu	yangzhaofu@nwsuaf.edu.cn.	Northwest A&F University
NWAFUPYR006917	Arthropoda	Insecta	Lepidoptera	Crambidae	Pyraustinae	Pyrausta	Pyrausta noctualis	Yang Zhaofu	yangzhaofu@nwsuaf.edu.cn.	Northwest A&F University
NWAFUPYR006918	Arthropoda	Insecta	Lepidoptera	Crambidae	Pyraustinae	Pyrausta	Pyrausta noctualis	Yang Zhaofu	yangzhaofu@nwsuaf.edu.cn.	Northwest A&F University
NWAFUPYR006919	Arthropoda	Insecta	Lepidoptera	Crambidae	Pyraustinae	Pyrausta	Pyrausta noctualis	Yang Zhaofu	yangzhaofu@nwsuaf.edu.cn.	Northwest A&F University
NWAFUPYR006920	Arthropoda	Insecta	Lepidoptera	Crambidae	Pyraustinae	Pyrausta	Pyrausta noctualis	Yang Zhaofu	yangzhaofu@nwsuaf.edu.cn.	Northwest A&F University
NWAFUPYR006921	Arthropoda	Insecta	Lepidoptera	Crambidae	Pyraustinae	Pyrausta	Pyrausta noctualis	Yang Zhaofu	yangzhaofu@nwsuaf.edu.cn.	Northwest A&F University
NWAFUPYR006922	Arthropoda	Insecta	Lepidoptera	Crambidae	Pyraustinae	Pyrausta	Pyrausta noctualis	Yang Zhaofu	yangzhaofu@nwsuaf.edu.cn.	Northwest A&F University
NWAFUPYR006923	Arthropoda	Insecta	Lepidoptera	Crambidae	Pyraustinae	Pyrausta	Pyrausta noctualis	Yang Zhaofu	yangzhaofu@nwsuaf.edu.cn.	Northwest A&F University
NWAFUPYR006924	Arthropoda	Insecta	Lepidoptera	Crambidae	Pyraustinae	Pyrausta	Pyrausta noctualis	Yang Zhaofu	yangzhaofu@nwsuaf.edu.cn.	Northwest A&F University
NWAFUPYR006925	Arthropoda	Insecta	Lepidoptera	Crambidae	Pyraustinae	Pyrausta	Pyrausta noctualis	Yang Zhaofu	yangzhaofu@nwsuaf.edu.cn.	Northwest A&F University
NWAFUPYR006926	Arthropoda	Insecta	Lepidoptera	Crambidae	Pyraustinae	Pyrausta	Pyrausta noctualis	Yang Zhaofu	yangzhaofu@nwsuaf.edu.cn.	Northwest A&F University
NWAFUPYR006927	Arthropoda	Insecta	Lepidoptera	Crambidae	Pyraustinae	Pyrausta	Pyrausta noctualis	Yang Zhaofu	yangzhaofu@nwsuaf.edu.cn.	Northwest A&F University
NWAFUPYR006928	Arthropoda	Insecta	Lepidoptera	Crambidae	Pyraustinae	Pyrausta	Pyrausta noctualis	Yang Zhaofu	yangzhaofu@nwsuaf.edu.cn.	Northwest A&F University
NWAFUPYR006929	Arthropoda	Insecta	Lepidoptera	Crambidae	Pyraustinae	Pyrausta	Pyrausta noctualis	Yang Zhaofu	yangzhaofu@nwsuaf.edu.cn.	Northwest A&F University
NWAFUPYR006930	Arthropoda	Insecta	Lepidoptera	Crambidae	Pyraustinae	Pyrausta	Pyrausta noctualis	Yang Zhaofu	yangzhaofu@nwsuaf.edu.cn.	Northwest A&F University
NWAFUPYR006931	Arthropoda	Insecta	Lepidoptera	Crambidae	Pyraustinae	Pyrausta	Pyrausta noctualis	Yang Zhaofu	yangzhaofu@nwsuaf.edu.cn.	Northwest A&F University
NWAFUPYR006932	Arthropoda	Insecta	Lepidoptera	Crambidae	Pyraustinae	Pyrausta	Pyrausta noctualis	Yang Zhaofu	yangzhaofu@nwsuaf.edu.cn.	Northwest A&F University
NWAFUPYR006933	Arthropoda	Insecta	Lepidoptera	Crambidae	Pyraustinae	Pyrausta	Pyrausta noctualis	Yang Zhaofu	yangzhaofu@nwsuaf.edu.cn.	Northwest A&F University
NWAFUPYR006934	Arthropoda	Insecta	Lepidoptera	Crambidae	Pyraustinae	Pyrausta	Pyrausta noctualis	Yang Zhaofu	yangzhaofu@nwsuaf.edu.cn.	Northwest A&F University
NWAFUPYR006935	Arthropoda	Insecta	Lepidoptera	Crambidae	Pyraustinae	Pyrausta	Pyrausta noctualis	Yang Zhaofu	yangzhaofu@nwsuaf.edu.cn.	Northwest A&F University
NWAFUPYR006936	Arthropoda	Insecta	Lepidoptera	Crambidae	Pyraustinae	Pyrausta	Pyrausta noctualis	Yang Zhaofu	yangzhaofu@nwsuaf.edu.cn.	Northwest A&F University
NWAFUPYR006937	Arthropoda	Insecta	Lepidoptera	Crambidae	Pyraustinae		Pyraustinae sp.	Yang Zhaofu	yangzhaofu@nwsuaf.edu.cn.	Northwest A&F University
NWAFUPYR006938	Arthropoda	Insecta	Lepidoptera	Crambidae	Spilomelinae	Rehimena	Rehimena phrynealis	Yang Zhaofu	yangzhaofu@nwsuaf.edu.cn.	Northwest A&F University
NWAFUPYR006939	Arthropoda	Insecta	Lepidoptera	Crambidae	Spilomelinae	Rehimena	Rehimena phrynealis	Yang Zhaofu	yangzhaofu@nwsuaf.edu.cn.	Northwest A&F University
NWAFUPYR006940	Arthropoda	Insecta	Lepidoptera	Crambidae	Spilomelinae	Rehimena	Rehimena phrynealis	Yang Zhaofu	yangzhaofu@nwsuaf.edu.cn.	Northwest A&F University
NWAFUPYR006941	Arthropoda	Insecta	Lepidoptera	Crambidae	Spilomelinae	Rehimena	Rehimena phrynealis	Yang Zhaofu	yangzhaofu@nwsuaf.edu.cn.	Northwest A&F University
NWAFUPYR006942	Arthropoda	Insecta	Lepidoptera	Crambidae	Spilomelinae	Rehimena	Rehimena phrynealis	Yang Zhaofu	yangzhaofu@nwsuaf.edu.cn.	Northwest A&F University
NWAFUPYR006943	Arthropoda	Insecta	Lepidoptera	Crambidae	Spilomelinae	Rehimena	Rehimena phrynealis	Yang Zhaofu	yangzhaofu@nwsuaf.edu.cn.	Northwest A&F University
NWAFUPYR006944	Arthropoda	Insecta	Lepidoptera	Crambidae	Spilomelinae	Rehimena	Rehimena phrynealis	Yang Zhaofu	yangzhaofu@nwsuaf.edu.cn.	Northwest A&F University
NWAFUPYR006945	Arthropoda	Insecta	Lepidoptera	Crambidae	Spilomelinae	Rehimena	Rehimena phrynealis	Yang Zhaofu	yangzhaofu@nwsuaf.edu.cn.	Northwest A&F University
NWAFUPYR006946	Arthropoda	Insecta	Lepidoptera	Crambidae	Spilomelinae	Rehimena	Rehimena phrynealis	Yang Zhaofu	yangzhaofu@nwsuaf.edu.cn.	Northwest A&F University
NWAFUPYR006947	Arthropoda	Insecta	Lepidoptera	Crambidae	Spilomelinae	Rehimena	Rehimena phrynealis	Yang Zhaofu	yangzhaofu@nwsuaf.edu.cn.	Northwest A&F University
NWAFUPYR006948	Arthropoda	Insecta	Lepidoptera	Crambidae	Spilomelinae	Rehimena	Rehimena phrynealis	Yang Zhaofu	yangzhaofu@nwsuaf.edu.cn.	Northwest A&F University
NWAFUPYR006949	Arthropoda	Insecta	Lepidoptera	Crambidae	Spilomelinae	Rehimena	Rehimena phrynealis	Yang Zhaofu	yangzhaofu@nwsuaf.edu.cn.	Northwest A&F University
NWAFUPYR006950	Arthropoda	Insecta	Lepidoptera	Crambidae	Spilomelinae	Rehimena	Rehimena phrynealis	Yang Zhaofu	yangzhaofu@nwsuaf.edu.cn.	Northwest A&F University
NWAFUPYR006951	Arthropoda	Insecta	Lepidoptera	Crambidae	Spilomelinae	Rehimena	Rehimena phrynealis	Yang Zhaofu	yangzhaofu@nwsuaf.edu.cn.	Northwest A&F University
NWAFUPYR006952	Arthropoda	Insecta	Lepidoptera	Crambidae	Spilomelinae	Rehimena	Rehimena phrynealis	Yang Zhaofu	yangzhaofu@nwsuaf.edu.cn.	Northwest A&F University
NWAFUPYR006953	Arthropoda	Insecta	Lepidoptera	Crambidae	Spilomelinae	Rehimena	Rehimena phrynealis	Yang Zhaofu	yangzhaofu@nwsuaf.edu.cn.	Northwest A&F University
NWAFUPYR006954	Arthropoda	Insecta	Lepidoptera	Crambidae	Spilomelinae	Rehimena	Rehimena phrynealis	Yang Zhaofu	yangzhaofu@nwsuaf.edu.cn.	Northwest A&F University
NWAFUPYR006955	Arthropoda	Insecta	Lepidoptera	Crambidae	Spilomelinae	Rehimena	Rehimena phrynealis	Yang Zhaofu	yangzhaofu@nwsuaf.edu.cn.	Northwest A&F University
NWAFUPYR006956	Arthropoda	Insecta	Lepidoptera	Crambidae	Spilomelinae	Rehimena	Rehimena phrynealis	Yang Zhaofu	yangzhaofu@nwsuaf.edu.cn.	Northwest A&F University
NWAFUPYR006957	Arthropoda	Insecta	Lepidoptera	Crambidae	Spilomelinae	Rehimena	Rehimena phrynealis	Yang Zhaofu	yangzhaofu@nwsuaf.edu.cn.	Northwest A&F University
NWAFUPYR006958	Arthropoda	Insecta	Lepidoptera	Crambidae	Spilomelinae	Rehimena	Rehimena phrynealis	Yang Zhaofu	yangzhaofu@nwsuaf.edu.cn.	Northwest A&F University
NWAFUPYR006959	Arthropoda	Insecta	Lepidoptera	Crambidae	Spilomelinae	Rehimena	Rehimena phrynealis	Yang Zhaofu	yangzhaofu@nwsuaf.edu.cn.	Northwest A&F University
NWAFUPYR006960	Arthropoda	Insecta	Lepidoptera	Crambidae	Spilomelinae	Rehimena	Rehimena phrynealis	Yang Zhaofu	yangzhaofu@nwsuaf.edu.cn.	Northwest A&F University
NWAFUPYR006961	Arthropoda	Insecta	Lepidoptera	Crambidae	Spilomelinae	Rehimena	Rehimena phrynealis	Yang Zhaofu	yangzhaofu@nwsuaf.edu.cn.	Northwest A&F University
NWAFUPYR006962	Arthropoda	Insecta	Lepidoptera	Crambidae	Spilomelinae	Rehimena	Rehimena phrynealis	Yang Zhaofu	yangzhaofu@nwsuaf.edu.cn.	Northwest A&F University
NWAFUPYR006963	Arthropoda	Insecta	Lepidoptera	Crambidae	Spilomelinae	Rehimena	Rehimena phrynealis	Yang Zhaofu	yangzhaofu@nwsuaf.edu.cn.	Northwest A&F University
NWAFUPYR006964	Arthropoda	Insecta	Lepidoptera	Crambidae	Spilomelinae	Rehimena	Rehimena phrynealis	Yang Zhaofu	yangzhaofu@nwsuaf.edu.cn.	Northwest A&F University
NWAFUPYR006965	Arthropoda	Insecta	Lepidoptera	Crambidae	Spilomelinae	Rehimena	Rehimena phrynealis	Yang Zhaofu	yangzhaofu@nwsuaf.edu.cn.	Northwest A&F University
NWAFUPYR006966	Arthropoda	Insecta	Lepidoptera	Crambidae	Spilomelinae	Rehimena	Rehimena phrynealis	Yang Zhaofu	yangzhaofu@nwsuaf.edu.cn.	Northwest A&F University
NWAFUPYR006967	Arthropoda	Insecta	Lepidoptera	Crambidae	Spilomelinae	Rehimena	Rehimena phrynealis	Yang Zhaofu	yangzhaofu@nwsuaf.edu.cn.	Northwest A&F University
NWAFUPYR006968	Arthropoda	Insecta	Lepidoptera	Crambidae	Spilomelinae	Rehimena	Rehimena phrynealis	Yang Zhaofu	yangzhaofu@nwsuaf.edu.cn.	Northwest A&F University
NWAFUPYR006969	Arthropoda	Insecta	Lepidoptera	Crambidae	Spilomelinae	Rehimena	Rehimena phrynealis	Yang Zhaofu	yangzhaofu@nwsuaf.edu.cn.	Northwest A&F University
NWAFUPYR006970	Arthropoda	Insecta	Lepidoptera	Crambidae	Spilomelinae	Rehimena	Rehimena phrynealis	Yang Zhaofu	yangzhaofu@nwsuaf.edu.cn.	Northwest A&F University
NWAFUPYR006971	Arthropoda	Insecta	Lepidoptera	Crambidae	Spilomelinae	Rehimena	Rehimena phrynealis	Yang Zhaofu	yangzhaofu@nwsuaf.edu.cn.	Northwest A&F University
NWAFUPYR006972	Arthropoda	Insecta	Lepidoptera	Crambidae	Spilomelinae	Rehimena	Rehimena phrynealis	Yang Zhaofu	yangzhaofu@nwsuaf.edu.cn.	Northwest A&F University
NWAFUPYR006973	Arthropoda	Insecta	Lepidoptera	Crambidae	Pyraustinae	Sinibotys	Sinibotys evenoralis	Yang Zhaofu	yangzhaofu@nwsuaf.edu.cn.	Northwest A&F University
NWAFUPYR006974	Arthropoda	Insecta	Lepidoptera	Crambidae	Pyraustinae	Sitochroa	Sitochroa palealis	Yang Zhaofu	yangzhaofu@nwsuaf.edu.cn.	Northwest A&F University
NWAFUPYR006975	Arthropoda	Insecta	Lepidoptera	Crambidae	Spilomelinae	Spoladea	Spoladea recurvalis	Yang Zhaofu	yangzhaofu@nwsuaf.edu.cn.	Northwest A&F University
NWAFUPYR006976	Arthropoda	Insecta	Lepidoptera	Crambidae	Spilomelinae	Spoladea	Spoladea recurvalis	Yang Zhaofu	yangzhaofu@nwsuaf.edu.cn.	Northwest A&F University
NWAFUPYR006977	Arthropoda	Insecta	Lepidoptera	Crambidae	Spilomelinae	Sylepta	Sylepta invalidalis	Yang Zhaofu	yangzhaofu@nwsuaf.edu.cn.	Northwest A&F University
NWAFUPYR006978	Arthropoda	Insecta	Lepidoptera	Crambidae	Spilomelinae	Sylepta	Sylepta invalidalis	Yang Zhaofu	yangzhaofu@nwsuaf.edu.cn.	Northwest A&F University
NWAFUPYR006979	Arthropoda	Insecta	Lepidoptera	Crambidae	Spilomelinae	Sylepta	Sylepta invalidalis	Yang Zhaofu	yangzhaofu@nwsuaf.edu.cn.	Northwest A&F University
NWAFUPYR006980	Arthropoda	Insecta	Lepidoptera	Crambidae	Spilomelinae	Sylepta	Sylepta invalidalis	Yang Zhaofu	yangzhaofu@nwsuaf.edu.cn.	Northwest A&F University
NWAFUPYR006981	Arthropoda	Insecta	Lepidoptera	Crambidae	Spilomelinae	Sylepta	Sylepta invalidalis	Yang Zhaofu	yangzhaofu@nwsuaf.edu.cn.	Northwest A&F University
NWAFUPYR006982	Arthropoda	Insecta	Lepidoptera	Crambidae	Spilomelinae	Sylepta	Sylepta invalidalis	Yang Zhaofu	yangzhaofu@nwsuaf.edu.cn.	Northwest A&F University
NWAFUPYR006983	Arthropoda	Insecta	Lepidoptera	Crambidae	Spilomelinae	Sylepta	Sylepta invalidalis	Yang Zhaofu	yangzhaofu@nwsuaf.edu.cn.	Northwest A&F University
NWAFUPYR006984	Arthropoda	Insecta	Lepidoptera	Crambidae	Spilomelinae	Sylepta	Sylepta invalidalis	Yang Zhaofu	yangzhaofu@nwsuaf.edu.cn.	Northwest A&F University
NWAFUPYR006985	Arthropoda	Insecta	Lepidoptera	Crambidae	Spilomelinae	Sylepta	Sylepta invalidalis	Yang Zhaofu	yangzhaofu@nwsuaf.edu.cn.	Northwest A&F University
NWAFUPYR006986	Arthropoda	Insecta	Lepidoptera	Crambidae	Spilomelinae	Sylepta	Sylepta invalidalis	Yang Zhaofu	yangzhaofu@nwsuaf.edu.cn.	Northwest A&F University
NWAFUPYR006987	Arthropoda	Insecta	Lepidoptera	Crambidae	Spilomelinae	Sylepta	Sylepta invalidalis	Yang Zhaofu	yangzhaofu@nwsuaf.edu.cn.	Northwest A&F University
NWAFUPYR006988	Arthropoda	Insecta	Lepidoptera	Crambidae	Spilomelinae	Sylepta	Sylepta invalidalis	Yang Zhaofu	yangzhaofu@nwsuaf.edu.cn.	Northwest A&F University
NWAFUPYR006989	Arthropoda	Insecta	Lepidoptera	Crambidae	Spilomelinae	Sylepta	Sylepta invalidalis	Yang Zhaofu	yangzhaofu@nwsuaf.edu.cn.	Northwest A&F University
NWAFUPYR006990	Arthropoda	Insecta	Lepidoptera	Crambidae	Spilomelinae	Sylepta	Sylepta invalidalis	Yang Zhaofu	yangzhaofu@nwsuaf.edu.cn.	Northwest A&F University
NWAFUPYR006991	Arthropoda	Insecta	Lepidoptera	Crambidae	Spilomelinae	Sylepta	Sylepta invalidalis	Yang Zhaofu	yangzhaofu@nwsuaf.edu.cn.	Northwest A&F University
NWAFUPYR006992	Arthropoda	Insecta	Lepidoptera	Crambidae	Spilomelinae	Sylepta	Sylepta invalidalis	Yang Zhaofu	yangzhaofu@nwsuaf.edu.cn.	Northwest A&F University
NWAFUPYR006993	Arthropoda	Insecta	Lepidoptera	Crambidae	Spilomelinae	Sylepta	Sylepta invalidalis	Yang Zhaofu	yangzhaofu@nwsuaf.edu.cn.	Northwest A&F University
NWAFUPYR006994	Arthropoda	Insecta	Lepidoptera	Crambidae	Spilomelinae	Sylepta	Sylepta invalidalis	Yang Zhaofu	yangzhaofu@nwsuaf.edu.cn.	Northwest A&F University
NWAFUPYR006995	Arthropoda	Insecta	Lepidoptera	Crambidae	Spilomelinae	Sylepta	Sylepta invalidalis	Yang Zhaofu	yangzhaofu@nwsuaf.edu.cn.	Northwest A&F University
NWAFUPYR006996	Arthropoda	Insecta	Lepidoptera	Crambidae	Spilomelinae	Sylepta	Sylepta invalidalis	Yang Zhaofu	yangzhaofu@nwsuaf.edu.cn.	Northwest A&F University
NWAFUPYR006997	Arthropoda	Insecta	Lepidoptera	Crambidae	Spilomelinae	Sylepta	Sylepta invalidalis	Yang Zhaofu	yangzhaofu@nwsuaf.edu.cn.	Northwest A&F University
NWAFUPYR006998	Arthropoda	Insecta	Lepidoptera	Crambidae	Spilomelinae	Sylepta	Sylepta invalidalis	Yang Zhaofu	yangzhaofu@nwsuaf.edu.cn.	Northwest A&F University
NWAFUPYR006999	Arthropoda	Insecta	Lepidoptera	Crambidae	Spilomelinae	Sylepta	Sylepta invalidalis	Yang Zhaofu	yangzhaofu@nwsuaf.edu.cn.	Northwest A&F University
NWAFUPYR007000	Arthropoda	Insecta	Lepidoptera	Crambidae	Spilomelinae	Sylepta	Sylepta invalidalis	Yang Zhaofu	yangzhaofu@nwsuaf.edu.cn.	Northwest A&F University
NWAFUPYR007001	Arthropoda	Insecta	Lepidoptera	Crambidae	Spilomelinae	Sylepta	Sylepta invalidalis	Yang Zhaofu	yangzhaofu@nwsuaf.edu.cn.	Northwest A&F University
NWAFUPYR007002	Arthropoda	Insecta	Lepidoptera	Crambidae	Spilomelinae	Sylepta	Sylepta invalidalis	Yang Zhaofu	yangzhaofu@nwsuaf.edu.cn.	Northwest A&F University
NWAFUPYR007003	Arthropoda	Insecta	Lepidoptera	Crambidae	Spilomelinae	Sylepta	Sylepta invalidalis	Yang Zhaofu	yangzhaofu@nwsuaf.edu.cn.	Northwest A&F University
NWAFUPYR007004	Arthropoda	Insecta	Lepidoptera	Crambidae	Spilomelinae	Sylepta	Sylepta invalidalis	Yang Zhaofu	yangzhaofu@nwsuaf.edu.cn.	Northwest A&F University
NWAFUPYR007005	Arthropoda	Insecta	Lepidoptera	Crambidae	Spilomelinae	Sylepta	Sylepta invalidalis	Yang Zhaofu	yangzhaofu@nwsuaf.edu.cn.	Northwest A&F University
NWAFUPYR007006	Arthropoda	Insecta	Lepidoptera	Crambidae	Spilomelinae	Sylepta	Sylepta invalidalis	Yang Zhaofu	yangzhaofu@nwsuaf.edu.cn.	Northwest A&F University
NWAFUPYR007007	Arthropoda	Insecta	Lepidoptera	Crambidae	Spilomelinae	Sylepta	Sylepta invalidalis	Yang Zhaofu	yangzhaofu@nwsuaf.edu.cn.	Northwest A&F University
NWAFUPYR007008	Arthropoda	Insecta	Lepidoptera	Crambidae	Spilomelinae	Sylepta	Sylepta invalidalis	Yang Zhaofu	yangzhaofu@nwsuaf.edu.cn.	Northwest A&F University
NWAFUPYR007009	Arthropoda	Insecta	Lepidoptera	Crambidae	Spilomelinae	Sylepta	Sylepta invalidalis	Yang Zhaofu	yangzhaofu@nwsuaf.edu.cn.	Northwest A&F University
NWAFUPYR007010	Arthropoda	Insecta	Lepidoptera	Crambidae	Spilomelinae	Sylepta	Sylepta invalidalis	Yang Zhaofu	yangzhaofu@nwsuaf.edu.cn.	Northwest A&F University
NWAFUPYR007011	Arthropoda	Insecta	Lepidoptera	Crambidae	Spilomelinae	Sylepta	Sylepta invalidalis	Yang Zhaofu	yangzhaofu@nwsuaf.edu.cn.	Northwest A&F University
NWAFUPYR007012	Arthropoda	Insecta	Lepidoptera	Crambidae	Spilomelinae	Sylepta	Sylepta invalidalis	Yang Zhaofu	yangzhaofu@nwsuaf.edu.cn.	Northwest A&F University
NWAFUPYR007013	Arthropoda	Insecta	Lepidoptera	Crambidae	Spilomelinae	Sylepta	Sylepta invalidalis	Yang Zhaofu	yangzhaofu@nwsuaf.edu.cn.	Northwest A&F University
NWAFUPYR007014	Arthropoda	Insecta	Lepidoptera	Crambidae	Spilomelinae	Sylepta	Sylepta invalidalis	Yang Zhaofu	yangzhaofu@nwsuaf.edu.cn.	Northwest A&F University
NWAFUPYR007015	Arthropoda	Insecta	Lepidoptera	Crambidae	Spilomelinae	Sylepta	Sylepta invalidalis	Yang Zhaofu	yangzhaofu@nwsuaf.edu.cn.	Northwest A&F University
NWAFUPYR007016	Arthropoda	Insecta	Lepidoptera	Crambidae	Spilomelinae	Sylepta	Sylepta invalidalis	Yang Zhaofu	yangzhaofu@nwsuaf.edu.cn.	Northwest A&F University
NWAFUPYR007017	Arthropoda	Insecta	Lepidoptera	Crambidae	Spilomelinae	Sylepta	Sylepta invalidalis	Yang Zhaofu	yangzhaofu@nwsuaf.edu.cn.	Northwest A&F University
NWAFUPYR007018	Arthropoda	Insecta	Lepidoptera	Crambidae	Spilomelinae	Sylepta	Sylepta invalidalis	Yang Zhaofu	yangzhaofu@nwsuaf.edu.cn.	Northwest A&F University
NWAFUPYR007019	Arthropoda	Insecta	Lepidoptera	Crambidae	Spilomelinae	Sylepta	Sylepta invalidalis	Yang Zhaofu	yangzhaofu@nwsuaf.edu.cn.	Northwest A&F University
NWAFUPYR007020	Arthropoda	Insecta	Lepidoptera	Crambidae	Spilomelinae	Sylepta	Sylepta invalidalis	Yang Zhaofu	yangzhaofu@nwsuaf.edu.cn.	Northwest A&F University
NWAFUPYR007021	Arthropoda	Insecta	Lepidoptera	Crambidae	Spilomelinae	Sylepta	Sylepta invalidalis	Yang Zhaofu	yangzhaofu@nwsuaf.edu.cn.	Northwest A&F University
NWAFUPYR007022	Arthropoda	Insecta	Lepidoptera	Crambidae	Spilomelinae	Sylepta	Sylepta invalidalis	Yang Zhaofu	yangzhaofu@nwsuaf.edu.cn.	Northwest A&F University
NWAFUPYR007023	Arthropoda	Insecta	Lepidoptera	Crambidae	Spilomelinae	Sylepta	Sylepta invalidalis	Yang Zhaofu	yangzhaofu@nwsuaf.edu.cn.	Northwest A&F University
NWAFUPYR007024	Arthropoda	Insecta	Lepidoptera	Crambidae	Spilomelinae	Sylepta	Sylepta invalidalis	Yang Zhaofu	yangzhaofu@nwsuaf.edu.cn.	Northwest A&F University
NWAFUPYR007025	Arthropoda	Insecta	Lepidoptera	Crambidae	Spilomelinae	Sylepta	Sylepta invalidalis	Yang Zhaofu	yangzhaofu@nwsuaf.edu.cn.	Northwest A&F University
NWAFUPYR007026	Arthropoda	Insecta	Lepidoptera	Crambidae	Spilomelinae	Sylepta	Sylepta invalidalis	Yang Zhaofu	yangzhaofu@nwsuaf.edu.cn.	Northwest A&F University
NWAFUPYR007027	Arthropoda	Insecta	Lepidoptera	Crambidae	Spilomelinae	Sylepta	Sylepta invalidalis	Yang Zhaofu	yangzhaofu@nwsuaf.edu.cn.	Northwest A&F University
NWAFUPYR007028	Arthropoda	Insecta	Lepidoptera	Crambidae	Spilomelinae	Sylepta	Sylepta invalidalis	Yang Zhaofu	yangzhaofu@nwsuaf.edu.cn.	Northwest A&F University
NWAFUPYR007029	Arthropoda	Insecta	Lepidoptera	Crambidae	Spilomelinae	Sylepta	Sylepta invalidalis	Yang Zhaofu	yangzhaofu@nwsuaf.edu.cn.	Northwest A&F University
NWAFUPYR007030	Arthropoda	Insecta	Lepidoptera	Crambidae	Spilomelinae	Sylepta	Sylepta invalidalis	Yang Zhaofu	yangzhaofu@nwsuaf.edu.cn.	Northwest A&F University
NWAFUPYR007031	Arthropoda	Insecta	Lepidoptera	Crambidae	Spilomelinae	Sylepta	Sylepta invalidalis	Yang Zhaofu	yangzhaofu@nwsuaf.edu.cn.	Northwest A&F University
NWAFUPYR007032	Arthropoda	Insecta	Lepidoptera	Crambidae	Spilomelinae	Sylepta	Sylepta invalidalis	Yang Zhaofu	yangzhaofu@nwsuaf.edu.cn.	Northwest A&F University
NWAFUPYR007033	Arthropoda	Insecta	Lepidoptera	Crambidae	Spilomelinae	Sylepta	Sylepta invalidalis	Yang Zhaofu	yangzhaofu@nwsuaf.edu.cn.	Northwest A&F University
NWAFUPYR007034	Arthropoda	Insecta	Lepidoptera	Crambidae	Spilomelinae	Sylepta	Sylepta invalidalis	Yang Zhaofu	yangzhaofu@nwsuaf.edu.cn.	Northwest A&F University
NWAFUPYR007035	Arthropoda	Insecta	Lepidoptera	Crambidae	Spilomelinae	Sylepta	Sylepta invalidalis	Yang Zhaofu	yangzhaofu@nwsuaf.edu.cn.	Northwest A&F University
NWAFUPYR007036	Arthropoda	Insecta	Lepidoptera	Crambidae	Spilomelinae	Sylepta	Sylepta invalidalis	Yang Zhaofu	yangzhaofu@nwsuaf.edu.cn.	Northwest A&F University
NWAFUPYR007037	Arthropoda	Insecta	Lepidoptera	Crambidae	Spilomelinae	Sylepta	Sylepta invalidalis	Yang Zhaofu	yangzhaofu@nwsuaf.edu.cn.	Northwest A&F University
NWAFUPYR007038	Arthropoda	Insecta	Lepidoptera	Crambidae	Spilomelinae	Sylepta	Sylepta invalidalis	Yang Zhaofu	yangzhaofu@nwsuaf.edu.cn.	Northwest A&F University
NWAFUPYR007039	Arthropoda	Insecta	Lepidoptera	Crambidae	Spilomelinae	Sylepta	Sylepta taiwannalis	Yang Zhaofu	yangzhaofu@nwsuaf.edu.cn.	Northwest A&F University
NWAFUPYR007040	Arthropoda	Insecta	Lepidoptera	Crambidae	Spilomelinae	Syllepte	Syllepte nr. segnalis	Yang Zhaofu	yangzhaofu@nwsuaf.edu.cn.	Northwest A&F University
NWAFUPYR007041	Arthropoda	Insecta	Lepidoptera	Crambidae	Spilomelinae	Syllepte	Syllepte nr. segnalis	Yang Zhaofu	yangzhaofu@nwsuaf.edu.cn.	Northwest A&F University
NWAFUPYR007042	Arthropoda	Insecta	Lepidoptera	Crambidae	Spilomelinae	Syllepte	Syllepte nr. segnalis	Yang Zhaofu	yangzhaofu@nwsuaf.edu.cn.	Northwest A&F University
NWAFUPYR007043	Arthropoda	Insecta	Lepidoptera	Crambidae	Spilomelinae	Syllepte	Syllepte nr. segnalis	Yang Zhaofu	yangzhaofu@nwsuaf.edu.cn.	Northwest A&F University
NWAFUPYR007044	Arthropoda	Insecta	Lepidoptera	Crambidae	Spilomelinae	Syllepte	Syllepte nr. segnalis	Yang Zhaofu	yangzhaofu@nwsuaf.edu.cn.	Northwest A&F University
NWAFUPYR007045	Arthropoda	Insecta	Lepidoptera	Crambidae	Spilomelinae	Syllepte	Syllepte nr. segnalis	Yang Zhaofu	yangzhaofu@nwsuaf.edu.cn.	Northwest A&F University
NWAFUPYR007046	Arthropoda	Insecta	Lepidoptera	Crambidae	Spilomelinae	Syllepte	Syllepte nr. segnalis	Yang Zhaofu	yangzhaofu@nwsuaf.edu.cn.	Northwest A&F University
NWAFUPYR007047	Arthropoda	Insecta	Lepidoptera	Crambidae	Spilomelinae	Syllepte	Syllepte nr. segnalis	Yang Zhaofu	yangzhaofu@nwsuaf.edu.cn.	Northwest A&F University
NWAFUPYR007048	Arthropoda	Insecta	Lepidoptera	Crambidae	Spilomelinae	Syllepte	Syllepte nr. segnalis	Yang Zhaofu	yangzhaofu@nwsuaf.edu.cn.	Northwest A&F University
NWAFUPYR007049	Arthropoda	Insecta	Lepidoptera	Crambidae	Spilomelinae	Syllepte	Syllepte nr. segnalis	Yang Zhaofu	yangzhaofu@nwsuaf.edu.cn.	Northwest A&F University
NWAFUPYR007050	Arthropoda	Insecta	Lepidoptera	Crambidae	Spilomelinae	Syllepte	Syllepte nr. segnalis	Yang Zhaofu	yangzhaofu@nwsuaf.edu.cn.	Northwest A&F University
NWAFUPYR007051	Arthropoda	Insecta	Lepidoptera	Crambidae	Spilomelinae	Syllepte	Syllepte nr. segnalis	Yang Zhaofu	yangzhaofu@nwsuaf.edu.cn.	Northwest A&F University
NWAFUPYR007052	Arthropoda	Insecta	Lepidoptera	Crambidae	Spilomelinae	Syllepte	Syllepte nr. segnalis	Yang Zhaofu	yangzhaofu@nwsuaf.edu.cn.	Northwest A&F University
NWAFUPYR007053	Arthropoda	Insecta	Lepidoptera	Crambidae	Spilomelinae	Syllepte	Syllepte nr. segnalis	Yang Zhaofu	yangzhaofu@nwsuaf.edu.cn.	Northwest A&F University
NWAFUPYR007054	Arthropoda	Insecta	Lepidoptera	Crambidae	Spilomelinae	Syllepte	Syllepte nr. segnalis	Yang Zhaofu	yangzhaofu@nwsuaf.edu.cn.	Northwest A&F University
NWAFUPYR007055	Arthropoda	Insecta	Lepidoptera	Crambidae	Spilomelinae	Syllepte	Syllepte nr. segnalis	Yang Zhaofu	yangzhaofu@nwsuaf.edu.cn.	Northwest A&F University
NWAFUPYR007056	Arthropoda	Insecta	Lepidoptera	Crambidae	Spilomelinae	Syllepte	Syllepte nr. segnalis	Yang Zhaofu	yangzhaofu@nwsuaf.edu.cn.	Northwest A&F University
NWAFUPYR007057	Arthropoda	Insecta	Lepidoptera	Crambidae	Spilomelinae	Syllepte	Syllepte nr. segnalis	Yang Zhaofu	yangzhaofu@nwsuaf.edu.cn.	Northwest A&F University
NWAFUPYR007058	Arthropoda	Insecta	Lepidoptera	Crambidae	Spilomelinae	Syllepte	Syllepte nr. segnalis	Yang Zhaofu	yangzhaofu@nwsuaf.edu.cn.	Northwest A&F University
NWAFUPYR007059	Arthropoda	Insecta	Lepidoptera	Crambidae	Spilomelinae	Tabidia	Tabidia strigiferalis	Yang Zhaofu	yangzhaofu@nwsuaf.edu.cn.	Northwest A&F University
NWAFUPYR007060	Arthropoda	Insecta	Lepidoptera	Crambidae	Spilomelinae	Tylostega	Tylostega pectinata	Yang Zhaofu	yangzhaofu@nwsuaf.edu.cn.	Northwest A&F University
NWAFUPYR007061	Arthropoda	Insecta	Lepidoptera	Crambidae	Spilomelinae	Tylostega	Tylostega pectinata	Yang Zhaofu	yangzhaofu@nwsuaf.edu.cn.	Northwest A&F University
NWAFUPYR007062	Arthropoda	Insecta	Lepidoptera	Crambidae	Spilomelinae	Tylostega	Tylostega pectinata	Yang Zhaofu	yangzhaofu@nwsuaf.edu.cn.	Northwest A&F University
NWAFUPYR007063	Arthropoda	Insecta	Lepidoptera	Crambidae	Spilomelinae	Tylostega	Tylostega pectinata	Yang Zhaofu	yangzhaofu@nwsuaf.edu.cn.	Northwest A&F University
NWAFUPYR007064	Arthropoda	Insecta	Lepidoptera	Crambidae	Spilomelinae	Tylostega	Tylostega pectinata	Yang Zhaofu	yangzhaofu@nwsuaf.edu.cn.	Northwest A&F University
NWAFUPYR007065	Arthropoda	Insecta	Lepidoptera	Crambidae	Spilomelinae	Tylostega	Tylostega pectinata	Yang Zhaofu	yangzhaofu@nwsuaf.edu.cn.	Northwest A&F University
NWAFUPYR007066	Arthropoda	Insecta	Lepidoptera	Crambidae	Spilomelinae	Tylostega	Tylostega pectinata	Yang Zhaofu	yangzhaofu@nwsuaf.edu.cn.	Northwest A&F University
NWAFUPYR007067	Arthropoda	Insecta	Lepidoptera	Crambidae	Spilomelinae	Tylostega	Tylostega pectinata	Yang Zhaofu	yangzhaofu@nwsuaf.edu.cn.	Northwest A&F University
NWAFUPYR007068	Arthropoda	Insecta	Lepidoptera	Crambidae	Spilomelinae	Tylostega	Tylostega pectinata	Yang Zhaofu	yangzhaofu@nwsuaf.edu.cn.	Northwest A&F University
NWAFUPYR007069	Arthropoda	Insecta	Lepidoptera	Crambidae	Spilomelinae	Tylostega	Tylostega pectinata	Yang Zhaofu	yangzhaofu@nwsuaf.edu.cn.	Northwest A&F University
NWAFUPYR007070	Arthropoda	Insecta	Lepidoptera	Crambidae	Spilomelinae	Tylostega	Tylostega pectinata	Yang Zhaofu	yangzhaofu@nwsuaf.edu.cn.	Northwest A&F University
NWAFUPYR007071	Arthropoda	Insecta	Lepidoptera	Crambidae	Spilomelinae	Tylostega	Tylostega pectinata	Yang Zhaofu	yangzhaofu@nwsuaf.edu.cn.	Northwest A&F University
NWAFUPYR007072	Arthropoda	Insecta	Lepidoptera	Crambidae	Spilomelinae	Tylostega	Tylostega pectinata	Yang Zhaofu	yangzhaofu@nwsuaf.edu.cn.	Northwest A&F University
NWAFUPYR007073	Arthropoda	Insecta	Lepidoptera	Crambidae	Spilomelinae	Tylostega	Tylostega pectinata	Yang Zhaofu	yangzhaofu@nwsuaf.edu.cn.	Northwest A&F University
NWAFUPYR007074	Arthropoda	Insecta	Lepidoptera	Crambidae	Spilomelinae	Tylostega	Tylostega pectinata	Yang Zhaofu	yangzhaofu@nwsuaf.edu.cn.	Northwest A&F University
NWAFUPYR007075	Arthropoda	Insecta	Lepidoptera	Crambidae	Spilomelinae	Tylostega	Tylostega pectinata	Yang Zhaofu	yangzhaofu@nwsuaf.edu.cn.	Northwest A&F University
NWAFUPYR007076	Arthropoda	Insecta	Lepidoptera	Crambidae	Spilomelinae	Tylostega	Tylostega pectinata	Yang Zhaofu	yangzhaofu@nwsuaf.edu.cn.	Northwest A&F University
NWAFUPYR007077	Arthropoda	Insecta	Lepidoptera	Crambidae	Spilomelinae	Tylostega	Tylostega pectinata	Yang Zhaofu	yangzhaofu@nwsuaf.edu.cn.	Northwest A&F University
NWAFUPYR007078	Arthropoda	Insecta	Lepidoptera	Crambidae	Spilomelinae	Tylostega	Tylostega pectinata	Yang Zhaofu	yangzhaofu@nwsuaf.edu.cn.	Northwest A&F University
NWAFUPYR007079	Arthropoda	Insecta	Lepidoptera	Crambidae	Spilomelinae	Tylostega	Tylostega pectinata	Yang Zhaofu	yangzhaofu@nwsuaf.edu.cn.	Northwest A&F University
NWAFUPYR007080	Arthropoda	Insecta	Lepidoptera	Crambidae	Spilomelinae	Tylostega	Tylostega pectinata	Yang Zhaofu	yangzhaofu@nwsuaf.edu.cn.	Northwest A&F University
NWAFUPYR007081	Arthropoda	Insecta	Lepidoptera	Crambidae	Spilomelinae	Tylostega	Tylostega pectinata	Yang Zhaofu	yangzhaofu@nwsuaf.edu.cn.	Northwest A&F University
NWAFUPYR007082	Arthropoda	Insecta	Lepidoptera	Crambidae	Spilomelinae	Tylostega	Tylostega pectinata	Yang Zhaofu	yangzhaofu@nwsuaf.edu.cn.	Northwest A&F University
NWAFUPYR007083	Arthropoda	Insecta	Lepidoptera	Crambidae	Spilomelinae	Tylostega	Tylostega pectinata	Yang Zhaofu	yangzhaofu@nwsuaf.edu.cn.	Northwest A&F University
NWAFUPYR007084	Arthropoda	Insecta	Lepidoptera	Crambidae	Spilomelinae	Tylostega	Tylostega pectinata	Yang Zhaofu	yangzhaofu@nwsuaf.edu.cn.	Northwest A&F University
NWAFUPYR007085	Arthropoda	Insecta	Lepidoptera	Crambidae	Spilomelinae	Tylostega	Tylostega pectinata	Yang Zhaofu	yangzhaofu@nwsuaf.edu.cn.	Northwest A&F University
NWAFUPYR007086	Arthropoda	Insecta	Lepidoptera	Crambidae	Spilomelinae	Tylostega	Tylostega pectinata	Yang Zhaofu	yangzhaofu@nwsuaf.edu.cn.	Northwest A&F University
NWAFUPYR007087	Arthropoda	Insecta	Lepidoptera	Crambidae	Spilomelinae	Tylostega	Tylostega pectinata	Yang Zhaofu	yangzhaofu@nwsuaf.edu.cn.	Northwest A&F University
NWAFUPYR007088	Arthropoda	Insecta	Lepidoptera	Crambidae	Spilomelinae	Tylostega	Tylostega pectinata	Yang Zhaofu	yangzhaofu@nwsuaf.edu.cn.	Northwest A&F University
NWAFUPYR007089	Arthropoda	Insecta	Lepidoptera	Crambidae	Spilomelinae	Tylostega	Tylostega pectinata	Yang Zhaofu	yangzhaofu@nwsuaf.edu.cn.	Northwest A&F University
NWAFUPYR007090	Arthropoda	Insecta	Lepidoptera	Crambidae	Spilomelinae	Tylostega	Tylostega pectinata	Yang Zhaofu	yangzhaofu@nwsuaf.edu.cn.	Northwest A&F University
NWAFUPYR007091	Arthropoda	Insecta	Lepidoptera	Crambidae	Spilomelinae	Tylostega	Tylostega pectinata	Yang Zhaofu	yangzhaofu@nwsuaf.edu.cn.	Northwest A&F University
NWAFUPYR007092	Arthropoda	Insecta	Lepidoptera	Crambidae	Spilomelinae	Tylostega	Tylostega pectinata	Yang Zhaofu	yangzhaofu@nwsuaf.edu.cn.	Northwest A&F University
NWAFUPYR007093	Arthropoda	Insecta	Lepidoptera	Crambidae	Spilomelinae	Tylostega	Tylostega pectinata	Yang Zhaofu	yangzhaofu@nwsuaf.edu.cn.	Northwest A&F University
NWAFUPYR007094	Arthropoda	Insecta	Lepidoptera	Crambidae	Spilomelinae	Tylostega	Tylostega pectinata	Yang Zhaofu	yangzhaofu@nwsuaf.edu.cn.	Northwest A&F University
NWAFUPYR007095	Arthropoda	Insecta	Lepidoptera	Crambidae	Spilomelinae	Tylostega	Tylostega pectinata	Yang Zhaofu	yangzhaofu@nwsuaf.edu.cn.	Northwest A&F University
NWAFUPYR007096	Arthropoda	Insecta	Lepidoptera	Crambidae	Spilomelinae	Tylostega	Tylostega pectinata	Yang Zhaofu	yangzhaofu@nwsuaf.edu.cn.	Northwest A&F University
NWAFUPYR007097	Arthropoda	Insecta	Lepidoptera	Crambidae	Spilomelinae	Tylostega	Tylostega pectinata	Yang Zhaofu	yangzhaofu@nwsuaf.edu.cn.	Northwest A&F University
NWAFUPYR007098	Arthropoda	Insecta	Lepidoptera	Crambidae	Spilomelinae	Tylostega	Tylostega pectinata	Yang Zhaofu	yangzhaofu@nwsuaf.edu.cn.	Northwest A&F University
NWAFUPYR007099	Arthropoda	Insecta	Lepidoptera	Crambidae	Spilomelinae	Tylostega	Tylostega pectinata	Yang Zhaofu	yangzhaofu@nwsuaf.edu.cn.	Northwest A&F University
NWAFUPYR007100	Arthropoda	Insecta	Lepidoptera	Crambidae	Spilomelinae	Tylostega	Tylostega pectinata	Yang Zhaofu	yangzhaofu@nwsuaf.edu.cn.	Northwest A&F University
NWAFUPYR007101	Arthropoda	Insecta	Lepidoptera	Crambidae	Spilomelinae	Tylostega	Tylostega pectinata	Yang Zhaofu	yangzhaofu@nwsuaf.edu.cn.	Northwest A&F University
NWAFUPYR007102	Arthropoda	Insecta	Lepidoptera	Crambidae	Spilomelinae	Tylostega	Tylostega pectinata	Yang Zhaofu	yangzhaofu@nwsuaf.edu.cn.	Northwest A&F University
NWAFUPYR007103	Arthropoda	Insecta	Lepidoptera	Crambidae	Spilomelinae	Tylostega	Tylostega pectinata	Yang Zhaofu	yangzhaofu@nwsuaf.edu.cn.	Northwest A&F University
NWAFUPYR007104	Arthropoda	Insecta	Lepidoptera	Crambidae	Spilomelinae	Tylostega	Tylostega pectinata	Yang Zhaofu	yangzhaofu@nwsuaf.edu.cn.	Northwest A&F University
NWAFUPYR007105	Arthropoda	Insecta	Lepidoptera	Crambidae	Spilomelinae	Tylostega	Tylostega pectinata	Yang Zhaofu	yangzhaofu@nwsuaf.edu.cn.	Northwest A&F University
NWAFUPYR007106	Arthropoda	Insecta	Lepidoptera	Crambidae	Spilomelinae	Tylostega	Tylostega pectinata	Yang Zhaofu	yangzhaofu@nwsuaf.edu.cn.	Northwest A&F University
NWAFUPYR007107	Arthropoda	Insecta	Lepidoptera	Crambidae	Spilomelinae	Tylostega	Tylostega pectinata	Yang Zhaofu	yangzhaofu@nwsuaf.edu.cn.	Northwest A&F University
NWAFUPYR007108	Arthropoda	Insecta	Lepidoptera	Crambidae	Spilomelinae	Tylostega	Tylostega pectinata	Yang Zhaofu	yangzhaofu@nwsuaf.edu.cn.	Northwest A&F University
NWAFUPYR007109	Arthropoda	Insecta	Lepidoptera	Crambidae	Spilomelinae	Tylostega	Tylostega pectinata	Yang Zhaofu	yangzhaofu@nwsuaf.edu.cn.	Northwest A&F University
NWAFUPYR007110	Arthropoda	Insecta	Lepidoptera	Crambidae	Spilomelinae	Tylostega	Tylostega pectinata	Yang Zhaofu	yangzhaofu@nwsuaf.edu.cn.	Northwest A&F University
NWAFUPYR007111	Arthropoda	Insecta	Lepidoptera	Crambidae	Spilomelinae	Tylostega	Tylostega serrata	Yang Zhaofu	yangzhaofu@nwsuaf.edu.cn.	Northwest A&F University
NWAFUPYR007112	Arthropoda	Insecta	Lepidoptera	Crambidae	Spilomelinae	Tylostega	Tylostega serrata	Yang Zhaofu	yangzhaofu@nwsuaf.edu.cn.	Northwest A&F University
NWAFUPYR007113	Arthropoda	Insecta	Lepidoptera	Crambidae	Spilomelinae	Tylostega	Tylostega serrata	Yang Zhaofu	yangzhaofu@nwsuaf.edu.cn.	Northwest A&F University
NWAFUPYR007114	Arthropoda	Insecta	Lepidoptera	Crambidae	Spilomelinae	Tylostega	Tylostega serrata	Yang Zhaofu	yangzhaofu@nwsuaf.edu.cn.	Northwest A&F University
NWAFUPYR007115	Arthropoda	Insecta	Lepidoptera	Crambidae	Spilomelinae	Tylostega	Tylostega serrata	Yang Zhaofu	yangzhaofu@nwsuaf.edu.cn.	Northwest A&F University
NWAFUPYR007116	Arthropoda	Insecta	Lepidoptera	Crambidae	Spilomelinae	Tylostega	Tylostega serrata	Yang Zhaofu	yangzhaofu@nwsuaf.edu.cn.	Northwest A&F University
NWAFUPYR007117	Arthropoda	Insecta	Lepidoptera	Crambidae	Spilomelinae	Tylostega	Tylostega serrata	Yang Zhaofu	yangzhaofu@nwsuaf.edu.cn.	Northwest A&F University
NWAFUPYR007118	Arthropoda	Insecta	Lepidoptera	Crambidae	Spilomelinae	Tylostega	Tylostega serrata	Yang Zhaofu	yangzhaofu@nwsuaf.edu.cn.	Northwest A&F University
NWAFUPYR007119	Arthropoda	Insecta	Lepidoptera	Crambidae	Spilomelinae	Tylostega	Tylostega serrata	Yang Zhaofu	yangzhaofu@nwsuaf.edu.cn.	Northwest A&F University
NWAFUPYR007120	Arthropoda	Insecta	Lepidoptera	Crambidae	Spilomelinae	Tylostega	Tylostega serrata	Yang Zhaofu	yangzhaofu@nwsuaf.edu.cn.	Northwest A&F University
NWAFUPYR007121	Arthropoda	Insecta	Lepidoptera	Crambidae	Spilomelinae	Tylostega	Tylostega serrata	Yang Zhaofu	yangzhaofu@nwsuaf.edu.cn.	Northwest A&F University
NWAFUPYR007122	Arthropoda	Insecta	Lepidoptera	Crambidae	Spilomelinae	Tylostega	Tylostega serrata	Yang Zhaofu	yangzhaofu@nwsuaf.edu.cn.	Northwest A&F University
NWAFUPYR007123	Arthropoda	Insecta	Lepidoptera	Crambidae	Spilomelinae	Tylostega	Tylostega serrata	Yang Zhaofu	yangzhaofu@nwsuaf.edu.cn.	Northwest A&F University
NWAFUPYR007124	Arthropoda	Insecta	Lepidoptera	Crambidae	Spilomelinae	Tylostega	Tylostega serrata	Yang Zhaofu	yangzhaofu@nwsuaf.edu.cn.	Northwest A&F University
NWAFUPYR007125	Arthropoda	Insecta	Lepidoptera	Crambidae	Spilomelinae	Tylostega	Tylostega serrata	Yang Zhaofu	yangzhaofu@nwsuaf.edu.cn.	Northwest A&F University
NWAFUPYR007126	Arthropoda	Insecta	Lepidoptera	Crambidae	Spilomelinae	Tylostega	Tylostega serrata	Yang Zhaofu	yangzhaofu@nwsuaf.edu.cn.	Northwest A&F University
NWAFUPYR007127	Arthropoda	Insecta	Lepidoptera	Crambidae	Spilomelinae	Tylostega	Tylostega serrata	Yang Zhaofu	yangzhaofu@nwsuaf.edu.cn.	Northwest A&F University
NWAFUPYR007128	Arthropoda	Insecta	Lepidoptera	Crambidae	Spilomelinae	Tylostega	Tylostega serrata	Yang Zhaofu	yangzhaofu@nwsuaf.edu.cn.	Northwest A&F University
NWAFUPYR007129	Arthropoda	Insecta	Lepidoptera	Crambidae	Spilomelinae	Tylostega	Tylostega serrata	Yang Zhaofu	yangzhaofu@nwsuaf.edu.cn.	Northwest A&F University
NWAFUPYR007130	Arthropoda	Insecta	Lepidoptera	Crambidae	Spilomelinae	Tylostega	Tylostega serrata	Yang Zhaofu	yangzhaofu@nwsuaf.edu.cn.	Northwest A&F University
NWAFUPYR007131	Arthropoda	Insecta	Lepidoptera	Crambidae	Spilomelinae	Tylostega	Tylostega serrata	Yang Zhaofu	yangzhaofu@nwsuaf.edu.cn.	Northwest A&F University
NWAFUPYR007132	Arthropoda	Insecta	Lepidoptera	Crambidae	Spilomelinae	Tylostega	Tylostega serrata	Yang Zhaofu	yangzhaofu@nwsuaf.edu.cn.	Northwest A&F University
NWAFUPYR007133	Arthropoda	Insecta	Lepidoptera	Crambidae	Spilomelinae	Tylostega	Tylostega serrata	Yang Zhaofu	yangzhaofu@nwsuaf.edu.cn.	Northwest A&F University
NWAFUPYR007134	Arthropoda	Insecta	Lepidoptera	Crambidae	Spilomelinae	Tylostega	Tylostega serrata	Yang Zhaofu	yangzhaofu@nwsuaf.edu.cn.	Northwest A&F University
NWAFUPYR007135	Arthropoda	Insecta	Lepidoptera	Crambidae	Spilomelinae	Tylostega	Tylostega serrata	Yang Zhaofu	yangzhaofu@nwsuaf.edu.cn.	Northwest A&F University
NWAFUPYR007136	Arthropoda	Insecta	Lepidoptera	Crambidae	Spilomelinae	Tylostega	Tylostega serrata	Yang Zhaofu	yangzhaofu@nwsuaf.edu.cn.	Northwest A&F University
NWAFUPYR007137	Arthropoda	Insecta	Lepidoptera	Crambidae	Spilomelinae	Tylostega	Tylostega serrata	Yang Zhaofu	yangzhaofu@nwsuaf.edu.cn.	Northwest A&F University
NWAFUPYR007138	Arthropoda	Insecta	Lepidoptera	Crambidae	Spilomelinae	Tylostega	Tylostega serrata	Yang Zhaofu	yangzhaofu@nwsuaf.edu.cn.	Northwest A&F University
NWAFUPYR007139	Arthropoda	Insecta	Lepidoptera	Crambidae	Spilomelinae	Tylostega	Tylostega serrata	Yang Zhaofu	yangzhaofu@nwsuaf.edu.cn.	Northwest A&F University
NWAFUPYR007140	Arthropoda	Insecta	Lepidoptera	Crambidae	Spilomelinae	Tylostega	Tylostega tylostegalis	Yang Zhaofu	yangzhaofu@nwsuaf.edu.cn.	Northwest A&F University
NWAFUPYR007141	Arthropoda	Insecta	Lepidoptera	Crambidae	Spilomelinae	Tylostega	Tylostega tylostegalis	Yang Zhaofu	yangzhaofu@nwsuaf.edu.cn.	Northwest A&F University
NWAFUPYR007142	Arthropoda	Insecta	Lepidoptera	Crambidae	Spilomelinae	Tylostega	Tylostega tylostegalis	Yang Zhaofu	yangzhaofu@nwsuaf.edu.cn.	Northwest A&F University
NWAFUPYR007143	Arthropoda	Insecta	Lepidoptera	Crambidae	Spilomelinae	Tylostega	Tylostega tylostegalis	Yang Zhaofu	yangzhaofu@nwsuaf.edu.cn.	Northwest A&F University
NWAFUPYR007144	Arthropoda	Insecta	Lepidoptera	Crambidae	Spilomelinae	Tylostega	Tylostega tylostegalis	Yang Zhaofu	yangzhaofu@nwsuaf.edu.cn.	Northwest A&F University
NWAFUPYR007145	Arthropoda	Insecta	Lepidoptera	Crambidae	Spilomelinae	Tylostega	Tylostega tylostegalis	Yang Zhaofu	yangzhaofu@nwsuaf.edu.cn.	Northwest A&F University
NWAFUPYR007146	Arthropoda	Insecta	Lepidoptera	Crambidae	Spilomelinae	Tylostega	Tylostega tylostegalis	Yang Zhaofu	yangzhaofu@nwsuaf.edu.cn.	Northwest A&F University
NWAFUPYR007147	Arthropoda	Insecta	Lepidoptera	Crambidae	Spilomelinae	Tylostega	Tylostega tylostegalis	Yang Zhaofu	yangzhaofu@nwsuaf.edu.cn.	Northwest A&F University
NWAFUPYR007148	Arthropoda	Insecta	Lepidoptera	Crambidae	Spilomelinae	Tylostega	Tylostega tylostegalis	Yang Zhaofu	yangzhaofu@nwsuaf.edu.cn.	Northwest A&F University
NWAFUPYR007149	Arthropoda	Insecta	Lepidoptera	Crambidae	Spilomelinae	Tylostega	Tylostega tylostegalis	Yang Zhaofu	yangzhaofu@nwsuaf.edu.cn.	Northwest A&F University
NWAFUPYR007150	Arthropoda	Insecta	Lepidoptera	Crambidae	Spilomelinae	Tylostega	Tylostega tylostegalis	Yang Zhaofu	yangzhaofu@nwsuaf.edu.cn.	Northwest A&F University
NWAFUPYR007151	Arthropoda	Insecta	Lepidoptera	Crambidae	Spilomelinae	Tylostega	Tylostega tylostegalis	Yang Zhaofu	yangzhaofu@nwsuaf.edu.cn.	Northwest A&F University
NWAFUPYR007152	Arthropoda	Insecta	Lepidoptera	Crambidae	Spilomelinae	Tylostega	Tylostega tylostegalis	Yang Zhaofu	yangzhaofu@nwsuaf.edu.cn.	Northwest A&F University
NWAFUPYR007153	Arthropoda	Insecta	Lepidoptera	Crambidae	Spilomelinae	Tylostega	Tylostega tylostegalis	Yang Zhaofu	yangzhaofu@nwsuaf.edu.cn.	Northwest A&F University
NWAFUPYR007154	Arthropoda	Insecta	Lepidoptera	Crambidae	Spilomelinae	Tylostega	Tylostega tylostegalis	Yang Zhaofu	yangzhaofu@nwsuaf.edu.cn.	Northwest A&F University
NWAFUPYR007155	Arthropoda	Insecta	Lepidoptera	Crambidae	Spilomelinae	Tylostega	Tylostega tylostegalis	Yang Zhaofu	yangzhaofu@nwsuaf.edu.cn.	Northwest A&F University
NWAFUPYR007156	Arthropoda	Insecta	Lepidoptera	Crambidae	Spilomelinae	Tylostega	Tylostega tylostegalis	Yang Zhaofu	yangzhaofu@nwsuaf.edu.cn.	Northwest A&F University
NWAFUPYR007157	Arthropoda	Insecta	Lepidoptera	Crambidae	Spilomelinae	Tylostega	Tylostega tylostegalis	Yang Zhaofu	yangzhaofu@nwsuaf.edu.cn.	Northwest A&F University
NWAFUPYR007158	Arthropoda	Insecta	Lepidoptera	Crambidae	Spilomelinae	Tylostega	Tylostega tylostegalis	Yang Zhaofu	yangzhaofu@nwsuaf.edu.cn.	Northwest A&F University
NWAFUPYR007159	Arthropoda	Insecta	Lepidoptera	Crambidae	Spilomelinae	Tylostega	Tylostega tylostegalis	Yang Zhaofu	yangzhaofu@nwsuaf.edu.cn.	Northwest A&F University
NWAFUPYR007160	Arthropoda	Insecta	Lepidoptera	Crambidae	Spilomelinae	Tylostega	Tylostega tylostegalis	Yang Zhaofu	yangzhaofu@nwsuaf.edu.cn.	Northwest A&F University
NWAFUPYR007161	Arthropoda	Insecta	Lepidoptera	Crambidae	Spilomelinae	Tylostega	Tylostega tylostegalis	Yang Zhaofu	yangzhaofu@nwsuaf.edu.cn.	Northwest A&F University
NWAFUPYR007162	Arthropoda	Insecta	Lepidoptera	Crambidae	Spilomelinae	Tylostega	Tylostega tylostegalis	Yang Zhaofu	yangzhaofu@nwsuaf.edu.cn.	Northwest A&F University
NWAFUPYR007163	Arthropoda	Insecta	Lepidoptera	Crambidae	Spilomelinae	Tylostega	Tylostega tylostegalis	Yang Zhaofu	yangzhaofu@nwsuaf.edu.cn.	Northwest A&F University
NWAFUPYR007164	Arthropoda	Insecta	Lepidoptera	Crambidae	Spilomelinae	Tylostega	Tylostega tylostegalis	Yang Zhaofu	yangzhaofu@nwsuaf.edu.cn.	Northwest A&F University
NWAFUPYR007165	Arthropoda	Insecta	Lepidoptera	Crambidae	Spilomelinae	Tylostega	Tylostega tylostegalis	Yang Zhaofu	yangzhaofu@nwsuaf.edu.cn.	Northwest A&F University
NWAFUPYR007166	Arthropoda	Insecta	Lepidoptera	Crambidae	Spilomelinae	Tylostega	Tylostega tylostegalis	Yang Zhaofu	yangzhaofu@nwsuaf.edu.cn.	Northwest A&F University
NWAFUPYR007167	Arthropoda	Insecta	Lepidoptera	Crambidae	Spilomelinae	Tyspanodes	Tyspanodes hypsalis	Yang Zhaofu	yangzhaofu@nwsuaf.edu.cn.	Northwest A&F University
NWAFUPYR007168	Arthropoda	Insecta	Lepidoptera	Crambidae	Spilomelinae	Tyspanodes	Tyspanodes hypsalis	Yang Zhaofu	yangzhaofu@nwsuaf.edu.cn.	Northwest A&F University
NWAFUPYR007169	Arthropoda	Insecta	Lepidoptera	Crambidae	Spilomelinae	Tyspanodes	Tyspanodes hypsalis	Yang Zhaofu	yangzhaofu@nwsuaf.edu.cn.	Northwest A&F University
NWAFUPYR007170	Arthropoda	Insecta	Lepidoptera	Crambidae	Spilomelinae	Tyspanodes	Tyspanodes hypsalis	Yang Zhaofu	yangzhaofu@nwsuaf.edu.cn.	Northwest A&F University
NWAFUPYR007171	Arthropoda	Insecta	Lepidoptera	Crambidae	Spilomelinae	Tyspanodes	Tyspanodes hypsalis	Yang Zhaofu	yangzhaofu@nwsuaf.edu.cn.	Northwest A&F University
NWAFUPYR007172	Arthropoda	Insecta	Lepidoptera	Crambidae	Spilomelinae	Tyspanodes	Tyspanodes hypsalis	Yang Zhaofu	yangzhaofu@nwsuaf.edu.cn.	Northwest A&F University
NWAFUPYR007173	Arthropoda	Insecta	Lepidoptera	Crambidae	Spilomelinae	Tyspanodes	Tyspanodes hypsalis	Yang Zhaofu	yangzhaofu@nwsuaf.edu.cn.	Northwest A&F University
NWAFUPYR007174	Arthropoda	Insecta	Lepidoptera	Crambidae	Spilomelinae	Tyspanodes	Tyspanodes hypsalis	Yang Zhaofu	yangzhaofu@nwsuaf.edu.cn.	Northwest A&F University
NWAFUPYR007175	Arthropoda	Insecta	Lepidoptera	Crambidae	Spilomelinae	Tyspanodes	Tyspanodes hypsalis	Yang Zhaofu	yangzhaofu@nwsuaf.edu.cn.	Northwest A&F University
NWAFUPYR007176	Arthropoda	Insecta	Lepidoptera	Crambidae	Spilomelinae	Tyspanodes	Tyspanodes hypsalis	Yang Zhaofu	yangzhaofu@nwsuaf.edu.cn.	Northwest A&F University
NWAFUPYR007177	Arthropoda	Insecta	Lepidoptera	Crambidae	Spilomelinae	Tyspanodes	Tyspanodes hypsalis	Yang Zhaofu	yangzhaofu@nwsuaf.edu.cn.	Northwest A&F University
NWAFUPYR007178	Arthropoda	Insecta	Lepidoptera	Crambidae	Spilomelinae	Tyspanodes	Tyspanodes hypsalis	Yang Zhaofu	yangzhaofu@nwsuaf.edu.cn.	Northwest A&F University
NWAFUPYR007179	Arthropoda	Insecta	Lepidoptera	Crambidae	Spilomelinae	Tyspanodes	Tyspanodes hypsalis	Yang Zhaofu	yangzhaofu@nwsuaf.edu.cn.	Northwest A&F University
NWAFUPYR007180	Arthropoda	Insecta	Lepidoptera	Crambidae	Spilomelinae	Tyspanodes	Tyspanodes hypsalis	Yang Zhaofu	yangzhaofu@nwsuaf.edu.cn.	Northwest A&F University
NWAFUPYR007181	Arthropoda	Insecta	Lepidoptera	Crambidae	Spilomelinae	Tyspanodes	Tyspanodes hypsalis	Yang Zhaofu	yangzhaofu@nwsuaf.edu.cn.	Northwest A&F University
NWAFUPYR007182	Arthropoda	Insecta	Lepidoptera	Crambidae	Spilomelinae	Tyspanodes	Tyspanodes hypsalis	Yang Zhaofu	yangzhaofu@nwsuaf.edu.cn.	Northwest A&F University
NWAFUPYR007183	Arthropoda	Insecta	Lepidoptera	Crambidae	Spilomelinae	Tyspanodes	Tyspanodes hypsalis	Yang Zhaofu	yangzhaofu@nwsuaf.edu.cn.	Northwest A&F University
NWAFUPYR007184	Arthropoda	Insecta	Lepidoptera	Crambidae	Spilomelinae	Tyspanodes	Tyspanodes hypsalis	Yang Zhaofu	yangzhaofu@nwsuaf.edu.cn.	Northwest A&F University
NWAFUPYR007185	Arthropoda	Insecta	Lepidoptera	Crambidae	Spilomelinae	Tyspanodes	Tyspanodes hypsalis	Yang Zhaofu	yangzhaofu@nwsuaf.edu.cn.	Northwest A&F University
NWAFUPYR007186	Arthropoda	Insecta	Lepidoptera	Crambidae	Spilomelinae	Tyspanodes	Tyspanodes hypsalis	Yang Zhaofu	yangzhaofu@nwsuaf.edu.cn.	Northwest A&F University
NWAFUPYR007187	Arthropoda	Insecta	Lepidoptera	Crambidae	Spilomelinae	Tyspanodes	Tyspanodes hypsalis	Yang Zhaofu	yangzhaofu@nwsuaf.edu.cn.	Northwest A&F University
NWAFUPYR007188	Arthropoda	Insecta	Lepidoptera	Crambidae	Spilomelinae	Tyspanodes	Tyspanodes hypsalis	Yang Zhaofu	yangzhaofu@nwsuaf.edu.cn.	Northwest A&F University
NWAFUPYR007189	Arthropoda	Insecta	Lepidoptera	Crambidae	Spilomelinae	Tyspanodes	Tyspanodes hypsalis	Yang Zhaofu	yangzhaofu@nwsuaf.edu.cn.	Northwest A&F University
NWAFUPYR007190	Arthropoda	Insecta	Lepidoptera	Crambidae	Spilomelinae	Tyspanodes	Tyspanodes hypsalis	Yang Zhaofu	yangzhaofu@nwsuaf.edu.cn.	Northwest A&F University
NWAFUPYR007191	Arthropoda	Insecta	Lepidoptera	Crambidae	Spilomelinae	Tyspanodes	Tyspanodes hypsalis	Yang Zhaofu	yangzhaofu@nwsuaf.edu.cn.	Northwest A&F University
NWAFUPYR007192	Arthropoda	Insecta	Lepidoptera	Crambidae	Spilomelinae	Tyspanodes	Tyspanodes hypsalis	Yang Zhaofu	yangzhaofu@nwsuaf.edu.cn.	Northwest A&F University
NWAFUPYR007193	Arthropoda	Insecta	Lepidoptera	Crambidae	Spilomelinae	Tyspanodes	Tyspanodes hypsalis	Yang Zhaofu	yangzhaofu@nwsuaf.edu.cn.	Northwest A&F University
NWAFUPYR007194	Arthropoda	Insecta	Lepidoptera	Crambidae	Spilomelinae	Tyspanodes	Tyspanodes hypsalis	Yang Zhaofu	yangzhaofu@nwsuaf.edu.cn.	Northwest A&F University
NWAFUPYR007195	Arthropoda	Insecta	Lepidoptera	Crambidae	Spilomelinae	Tyspanodes	Tyspanodes hypsalis	Yang Zhaofu	yangzhaofu@nwsuaf.edu.cn.	Northwest A&F University
NWAFUPYR007196	Arthropoda	Insecta	Lepidoptera	Crambidae	Spilomelinae	Tyspanodes	Tyspanodes hypsalis	Yang Zhaofu	yangzhaofu@nwsuaf.edu.cn.	Northwest A&F University
NWAFUPYR007197	Arthropoda	Insecta	Lepidoptera	Crambidae	Spilomelinae	Tyspanodes	Tyspanodes hypsalis	Yang Zhaofu	yangzhaofu@nwsuaf.edu.cn.	Northwest A&F University
NWAFUPYR007198	Arthropoda	Insecta	Lepidoptera	Crambidae	Spilomelinae	Tyspanodes	Tyspanodes hypsalis	Yang Zhaofu	yangzhaofu@nwsuaf.edu.cn.	Northwest A&F University
NWAFUPYR007199	Arthropoda	Insecta	Lepidoptera	Crambidae	Spilomelinae	Tyspanodes	Tyspanodes hypsalis	Yang Zhaofu	yangzhaofu@nwsuaf.edu.cn.	Northwest A&F University
NWAFUPYR007200	Arthropoda	Insecta	Lepidoptera	Crambidae	Spilomelinae	Tyspanodes	Tyspanodes hypsalis	Yang Zhaofu	yangzhaofu@nwsuaf.edu.cn.	Northwest A&F University
NWAFUPYR007201	Arthropoda	Insecta	Lepidoptera	Crambidae	Spilomelinae	Tyspanodes	Tyspanodes hypsalis	Yang Zhaofu	yangzhaofu@nwsuaf.edu.cn.	Northwest A&F University
NWAFUPYR007202	Arthropoda	Insecta	Lepidoptera	Crambidae	Spilomelinae	Tyspanodes	Tyspanodes hypsalis	Yang Zhaofu	yangzhaofu@nwsuaf.edu.cn.	Northwest A&F University
NWAFUPYR007203	Arthropoda	Insecta	Lepidoptera	Crambidae	Spilomelinae	Tyspanodes	Tyspanodes hypsalis	Yang Zhaofu	yangzhaofu@nwsuaf.edu.cn.	Northwest A&F University
NWAFUPYR007204	Arthropoda	Insecta	Lepidoptera	Crambidae	Spilomelinae	Tyspanodes	Tyspanodes hypsalis	Yang Zhaofu	yangzhaofu@nwsuaf.edu.cn.	Northwest A&F University
NWAFUPYR007205	Arthropoda	Insecta	Lepidoptera	Crambidae	Spilomelinae	Tyspanodes	Tyspanodes hypsalis	Yang Zhaofu	yangzhaofu@nwsuaf.edu.cn.	Northwest A&F University
NWAFUPYR007206	Arthropoda	Insecta	Lepidoptera	Crambidae	Spilomelinae	Tyspanodes	Tyspanodes hypsalis	Yang Zhaofu	yangzhaofu@nwsuaf.edu.cn.	Northwest A&F University
NWAFUPYR007207	Arthropoda	Insecta	Lepidoptera	Crambidae	Spilomelinae	Tyspanodes	Tyspanodes striata	Yang Zhaofu	yangzhaofu@nwsuaf.edu.cn.	Northwest A&F University
NWAFUPYR007208	Arthropoda	Insecta	Lepidoptera	Crambidae	Spilomelinae	Tyspanodes	Tyspanodes striata	Yang Zhaofu	yangzhaofu@nwsuaf.edu.cn.	Northwest A&F University
NWAFUPYR007209	Arthropoda	Insecta	Lepidoptera	Crambidae	Spilomelinae	Tyspanodes	Tyspanodes striata	Yang Zhaofu	yangzhaofu@nwsuaf.edu.cn.	Northwest A&F University
NWAFUPYR007210	Arthropoda	Insecta	Lepidoptera	Crambidae	Spilomelinae	Tyspanodes	Tyspanodes striata	Yang Zhaofu	yangzhaofu@nwsuaf.edu.cn.	Northwest A&F University
NWAFUPYR007211	Arthropoda	Insecta	Lepidoptera	Crambidae	Spilomelinae	Tyspanodes	Tyspanodes striata	Yang Zhaofu	yangzhaofu@nwsuaf.edu.cn.	Northwest A&F University
NWAFUPYR007212	Arthropoda	Insecta	Lepidoptera	Crambidae	Spilomelinae	Tyspanodes	Tyspanodes striata	Yang Zhaofu	yangzhaofu@nwsuaf.edu.cn.	Northwest A&F University
NWAFUPYR007213	Arthropoda	Insecta	Lepidoptera	Crambidae	Spilomelinae	Tyspanodes	Tyspanodes striata	Yang Zhaofu	yangzhaofu@nwsuaf.edu.cn.	Northwest A&F University
NWAFUPYR007214	Arthropoda	Insecta	Lepidoptera	Crambidae	Spilomelinae	Tyspanodes	Tyspanodes striata	Yang Zhaofu	yangzhaofu@nwsuaf.edu.cn.	Northwest A&F University
NWAFUPYR007215	Arthropoda	Insecta	Lepidoptera	Crambidae	Spilomelinae	Tyspanodes	Tyspanodes striata	Yang Zhaofu	yangzhaofu@nwsuaf.edu.cn.	Northwest A&F University
NWAFUPYR007216	Arthropoda	Insecta	Lepidoptera	Crambidae	Spilomelinae	Tyspanodes	Tyspanodes striata	Yang Zhaofu	yangzhaofu@nwsuaf.edu.cn.	Northwest A&F University
NWAFUPYR007217	Arthropoda	Insecta	Lepidoptera	Crambidae	Spilomelinae	Tyspanodes	Tyspanodes striata	Yang Zhaofu	yangzhaofu@nwsuaf.edu.cn.	Northwest A&F University
NWAFUPYR007218	Arthropoda	Insecta	Lepidoptera	Crambidae	Spilomelinae	Tyspanodes	Tyspanodes striata	Yang Zhaofu	yangzhaofu@nwsuaf.edu.cn.	Northwest A&F University
NWAFUPYR007219	Arthropoda	Insecta	Lepidoptera	Crambidae	Spilomelinae	Tyspanodes	Tyspanodes striata	Yang Zhaofu	yangzhaofu@nwsuaf.edu.cn.	Northwest A&F University
NWAFUPYR007220	Arthropoda	Insecta	Lepidoptera	Crambidae	Spilomelinae	Tyspanodes	Tyspanodes striata	Yang Zhaofu	yangzhaofu@nwsuaf.edu.cn.	Northwest A&F University
NWAFUPYR007221	Arthropoda	Insecta	Lepidoptera	Crambidae	Spilomelinae	Tyspanodes	Tyspanodes striata	Yang Zhaofu	yangzhaofu@nwsuaf.edu.cn.	Northwest A&F University
NWAFUPYR007222	Arthropoda	Insecta	Lepidoptera	Crambidae	Spilomelinae	Tyspanodes	Tyspanodes striata	Yang Zhaofu	yangzhaofu@nwsuaf.edu.cn.	Northwest A&F University
NWAFUPYR007223	Arthropoda	Insecta	Lepidoptera	Crambidae	Spilomelinae	Tyspanodes	Tyspanodes striata	Yang Zhaofu	yangzhaofu@nwsuaf.edu.cn.	Northwest A&F University
NWAFUPYR007224	Arthropoda	Insecta	Lepidoptera	Crambidae	Spilomelinae	Tyspanodes	Tyspanodes striata	Yang Zhaofu	yangzhaofu@nwsuaf.edu.cn.	Northwest A&F University
NWAFUPYR007225	Arthropoda	Insecta	Lepidoptera	Crambidae	Spilomelinae	Tyspanodes	Tyspanodes striata	Yang Zhaofu	yangzhaofu@nwsuaf.edu.cn.	Northwest A&F University
NWAFUPYR007226	Arthropoda	Insecta	Lepidoptera	Crambidae	Spilomelinae	Tyspanodes	Tyspanodes striata	Yang Zhaofu	yangzhaofu@nwsuaf.edu.cn.	Northwest A&F University
NWAFUPYR007227	Arthropoda	Insecta	Lepidoptera	Crambidae	Spilomelinae	Tyspanodes	Tyspanodes striata	Yang Zhaofu	yangzhaofu@nwsuaf.edu.cn.	Northwest A&F University
NWAFUPYR007228	Arthropoda	Insecta	Lepidoptera	Crambidae	Spilomelinae	Tyspanodes	Tyspanodes striata	Yang Zhaofu	yangzhaofu@nwsuaf.edu.cn.	Northwest A&F University
NWAFUPYR007229	Arthropoda	Insecta	Lepidoptera	Crambidae	Spilomelinae	Tyspanodes	Tyspanodes striata	Yang Zhaofu	yangzhaofu@nwsuaf.edu.cn.	Northwest A&F University
NWAFUPYR007230	Arthropoda	Insecta	Lepidoptera	Crambidae	Spilomelinae	Tyspanodes	Tyspanodes striata	Yang Zhaofu	yangzhaofu@nwsuaf.edu.cn.	Northwest A&F University
NWAFUPYR007231	Arthropoda	Insecta	Lepidoptera	Crambidae	Spilomelinae	Tyspanodes	Tyspanodes striata	Yang Zhaofu	yangzhaofu@nwsuaf.edu.cn.	Northwest A&F University
NWAFUPYR007232	Arthropoda	Insecta	Lepidoptera	Crambidae	Spilomelinae	Tyspanodes	Tyspanodes striata	Yang Zhaofu	yangzhaofu@nwsuaf.edu.cn.	Northwest A&F University
NWAFUPYR007233	Arthropoda	Insecta	Lepidoptera	Crambidae	Spilomelinae	Tyspanodes	Tyspanodes striata	Yang Zhaofu	yangzhaofu@nwsuaf.edu.cn.	Northwest A&F University
NWAFUPYR007234	Arthropoda	Insecta	Lepidoptera	Crambidae	Spilomelinae	Tyspanodes	Tyspanodes striata	Yang Zhaofu	yangzhaofu@nwsuaf.edu.cn.	Northwest A&F University
NWAFUPYR007235	Arthropoda	Insecta	Lepidoptera	Crambidae	Spilomelinae	Tyspanodes	Tyspanodes striata	Yang Zhaofu	yangzhaofu@nwsuaf.edu.cn.	Northwest A&F University
NWAFUPYR007236	Arthropoda	Insecta	Lepidoptera	Crambidae	Spilomelinae	Tyspanodes	Tyspanodes striata	Yang Zhaofu	yangzhaofu@nwsuaf.edu.cn.	Northwest A&F University
NWAFUPYR007237	Arthropoda	Insecta	Lepidoptera	Crambidae	Spilomelinae	Tyspanodes	Tyspanodes striata	Yang Zhaofu	yangzhaofu@nwsuaf.edu.cn.	Northwest A&F University
NWAFUPYR007238	Arthropoda	Insecta	Lepidoptera	Crambidae	Spilomelinae	Tyspanodes	Tyspanodes striata	Yang Zhaofu	yangzhaofu@nwsuaf.edu.cn.	Northwest A&F University
NWAFUPYR007239	Arthropoda	Insecta	Lepidoptera	Crambidae	Spilomelinae	Tyspanodes	Tyspanodes striata	Yang Zhaofu	yangzhaofu@nwsuaf.edu.cn.	Northwest A&F University
NWAFUPYR007240	Arthropoda	Insecta	Lepidoptera	Crambidae	Spilomelinae	Tyspanodes	Tyspanodes striata	Yang Zhaofu	yangzhaofu@nwsuaf.edu.cn.	Northwest A&F University
NWAFUPYR007241	Arthropoda	Insecta	Lepidoptera	Crambidae	Spilomelinae	Tyspanodes	Tyspanodes striata	Yang Zhaofu	yangzhaofu@nwsuaf.edu.cn.	Northwest A&F University
NWAFUPYR007242	Arthropoda	Insecta	Lepidoptera	Crambidae	Spilomelinae	Tyspanodes	Tyspanodes striata	Yang Zhaofu	yangzhaofu@nwsuaf.edu.cn.	Northwest A&F University
NWAFUPYR007243	Arthropoda	Insecta	Lepidoptera	Crambidae	Spilomelinae	Tyspanodes	Tyspanodes striata	Yang Zhaofu	yangzhaofu@nwsuaf.edu.cn.	Northwest A&F University
NWAFUPYR007244	Arthropoda	Insecta	Lepidoptera	Crambidae	Spilomelinae	Tyspanodes	Tyspanodes striata	Yang Zhaofu	yangzhaofu@nwsuaf.edu.cn.	Northwest A&F University
NWAFUPYR007245	Arthropoda	Insecta	Lepidoptera	Crambidae	Spilomelinae	Tyspanodes	Tyspanodes striata	Yang Zhaofu	yangzhaofu@nwsuaf.edu.cn.	Northwest A&F University
NWAFUPYR007246	Arthropoda	Insecta	Lepidoptera	Crambidae	Spilomelinae	Tyspanodes	Tyspanodes striata	Yang Zhaofu	yangzhaofu@nwsuaf.edu.cn.	Northwest A&F University
NWAFUPYR007247	Arthropoda	Insecta	Lepidoptera	Crambidae	Spilomelinae	Tyspanodes	Tyspanodes striata	Yang Zhaofu	yangzhaofu@nwsuaf.edu.cn.	Northwest A&F University
NWAFUPYR007248	Arthropoda	Insecta	Lepidoptera	Crambidae	Spilomelinae	Udea	Udea costalis	Yang Zhaofu	yangzhaofu@nwsuaf.edu.cn.	Northwest A&F University
NWAFUPYR007249	Arthropoda	Insecta	Lepidoptera	Crambidae	Spilomelinae	Udea	Udea costalis	Yang Zhaofu	yangzhaofu@nwsuaf.edu.cn.	Northwest A&F University
NWAFUPYR007250	Arthropoda	Insecta	Lepidoptera	Crambidae	Spilomelinae	Udea	Udea costalis	Yang Zhaofu	yangzhaofu@nwsuaf.edu.cn.	Northwest A&F University
NWAFUPYR007251	Arthropoda	Insecta	Lepidoptera	Crambidae	Spilomelinae	Udea	Udea costalis	Yang Zhaofu	yangzhaofu@nwsuaf.edu.cn.	Northwest A&F University
NWAFUPYR007252	Arthropoda	Insecta	Lepidoptera	Crambidae	Spilomelinae	Udea	Udea costalis	Yang Zhaofu	yangzhaofu@nwsuaf.edu.cn.	Northwest A&F University
NWAFUPYR007253	Arthropoda	Insecta	Lepidoptera	Crambidae	Spilomelinae	Udea	Udea costalis	Yang Zhaofu	yangzhaofu@nwsuaf.edu.cn.	Northwest A&F University
NWAFUPYR007254	Arthropoda	Insecta	Lepidoptera	Crambidae	Spilomelinae	Udea	Udea costalis	Yang Zhaofu	yangzhaofu@nwsuaf.edu.cn.	Northwest A&F University
NWAFUPYR007255	Arthropoda	Insecta	Lepidoptera	Crambidae	Spilomelinae	Udea	Udea costalis	Yang Zhaofu	yangzhaofu@nwsuaf.edu.cn.	Northwest A&F University
NWAFUPYR007256	Arthropoda	Insecta	Lepidoptera	Crambidae	Spilomelinae	Udea	Udea costalis	Yang Zhaofu	yangzhaofu@nwsuaf.edu.cn.	Northwest A&F University
NWAFUPYR007257	Arthropoda	Insecta	Lepidoptera	Crambidae	Spilomelinae	Udea	Udea costalis	Yang Zhaofu	yangzhaofu@nwsuaf.edu.cn.	Northwest A&F University
NWAFUPYR007258	Arthropoda	Insecta	Lepidoptera	Crambidae	Spilomelinae	Udea	Udea costalis	Yang Zhaofu	yangzhaofu@nwsuaf.edu.cn.	Northwest A&F University
NWAFUPYR007259	Arthropoda	Insecta	Lepidoptera	Crambidae	Spilomelinae	Udea	Udea costalis	Yang Zhaofu	yangzhaofu@nwsuaf.edu.cn.	Northwest A&F University
NWAFUPYR007260	Arthropoda	Insecta	Lepidoptera	Crambidae	Spilomelinae	Udea	Udea costalis	Yang Zhaofu	yangzhaofu@nwsuaf.edu.cn.	Northwest A&F University
NWAFUPYR007261	Arthropoda	Insecta	Lepidoptera	Crambidae	Spilomelinae	Udea	Udea costalis	Yang Zhaofu	yangzhaofu@nwsuaf.edu.cn.	Northwest A&F University
NWAFUPYR007262	Arthropoda	Insecta	Lepidoptera	Crambidae	Spilomelinae	Udea	Udea costalis	Yang Zhaofu	yangzhaofu@nwsuaf.edu.cn.	Northwest A&F University
NWAFUPYR007263	Arthropoda	Insecta	Lepidoptera	Crambidae	Spilomelinae	Udea	Udea costalis	Yang Zhaofu	yangzhaofu@nwsuaf.edu.cn.	Northwest A&F University
NWAFUPYR007264	Arthropoda	Insecta	Lepidoptera	Crambidae	Spilomelinae	Udea	Udea costalis	Yang Zhaofu	yangzhaofu@nwsuaf.edu.cn.	Northwest A&F University
NWAFUPYR007265	Arthropoda	Insecta	Lepidoptera	Crambidae	Spilomelinae	Udea	Udea costalis	Yang Zhaofu	yangzhaofu@nwsuaf.edu.cn.	Northwest A&F University
NWAFUPYR007266	Arthropoda	Insecta	Lepidoptera	Crambidae	Spilomelinae	Udea	Udea costalis	Yang Zhaofu	yangzhaofu@nwsuaf.edu.cn.	Northwest A&F University
NWAFUPYR007267	Arthropoda	Insecta	Lepidoptera	Crambidae	Spilomelinae	Udea	Udea costalis	Yang Zhaofu	yangzhaofu@nwsuaf.edu.cn.	Northwest A&F University
NWAFUPYR007268	Arthropoda	Insecta	Lepidoptera	Crambidae	Spilomelinae	Udea	Udea ferrugalis	Yang Zhaofu	yangzhaofu@nwsuaf.edu.cn.	Northwest A&F University
NWAFUPYR007269	Arthropoda	Insecta	Lepidoptera	Crambidae	Spilomelinae	Udea	Udea ferrugalis	Yang Zhaofu	yangzhaofu@nwsuaf.edu.cn.	Northwest A&F University
NWAFUPYR007270	Arthropoda	Insecta	Lepidoptera	Crambidae	Spilomelinae	Udea	Udea lugubralis	Yang Zhaofu	yangzhaofu@nwsuaf.edu.cn.	Northwest A&F University
NWAFUPYR007271	Arthropoda	Insecta	Lepidoptera	Crambidae	Spilomelinae	Udea	Udea lugubralis	Yang Zhaofu	yangzhaofu@nwsuaf.edu.cn.	Northwest A&F University
NWAFUPYR007272	Arthropoda	Insecta	Lepidoptera	Crambidae	Spilomelinae	Udea	Udea lugubralis	Yang Zhaofu	yangzhaofu@nwsuaf.edu.cn.	Northwest A&F University
NWAFUPYR007273	Arthropoda	Insecta	Lepidoptera	Crambidae	Spilomelinae	Udea	Udea.sp	Yang Zhaofu	yangzhaofu@nwsuaf.edu.cn.	Northwest A&F University
NWAFUPYR007274	Arthropoda	Insecta	Lepidoptera	Crambidae	Spilomelinae	Udea	Udea.sp	Yang Zhaofu	yangzhaofu@nwsuaf.edu.cn.	Northwest A&F University
NWAFUPYR007275	Arthropoda	Insecta	Lepidoptera	Crambidae	Pyraustinae	Uresiphita	Mecyna dissipatalis	Yang Zhaofu	yangzhaofu@nwsuaf.edu.cn.	Northwest A&F University
NWAFUPYR007276	Arthropoda	Insecta	Lepidoptera	Crambidae	Pyraustinae	Uresiphita	Mecyna dissipatalis	Yang Zhaofu	yangzhaofu@nwsuaf.edu.cn.	Northwest A&F University
NWAFUPYR007277	Arthropoda	Insecta	Lepidoptera	Crambidae	Pyraustinae	Uresiphita	Mecyna dissipatalis	Yang Zhaofu	yangzhaofu@nwsuaf.edu.cn.	Northwest A&F University
NWAFUPYR007278	Arthropoda	Insecta	Lepidoptera	Crambidae	Pyraustinae	Uresiphita	Mecyna dissipatalis	Yang Zhaofu	yangzhaofu@nwsuaf.edu.cn.	Northwest A&F University
NWAFUPYR007279	Arthropoda	Insecta	Lepidoptera	Crambidae	Pyraustinae	Uresiphita	Mecyna dissipatalis	Yang Zhaofu	yangzhaofu@nwsuaf.edu.cn.	Northwest A&F University
NWAFUPYR007280	Arthropoda	Insecta	Lepidoptera	Crambidae	Pyraustinae	Uresiphita	Mecyna dissipatalis	Yang Zhaofu	yangzhaofu@nwsuaf.edu.cn.	Northwest A&F University
NWAFUPYR007281	Arthropoda	Insecta	Lepidoptera	Crambidae	Pyraustinae	Uresiphita	Mecyna dissipatalis	Yang Zhaofu	yangzhaofu@nwsuaf.edu.cn.	Northwest A&F University
NWAFUPYR007282	Arthropoda	Insecta	Lepidoptera	Crambidae	Pyraustinae	Uresiphita	Mecyna dissipatalis	Yang Zhaofu	yangzhaofu@nwsuaf.edu.cn.	Northwest A&F University
NWAFUPYR007283	Arthropoda	Insecta	Lepidoptera	Crambidae	Pyraustinae	Uresiphita	Mecyna dissipatalis	Yang Zhaofu	yangzhaofu@nwsuaf.edu.cn.	Northwest A&F University
NWAFUPYR007284	Arthropoda	Insecta	Lepidoptera	Crambidae	Pyraustinae	Uresiphita	Mecyna dissipatalis	Yang Zhaofu	yangzhaofu@nwsuaf.edu.cn.	Northwest A&F University
NWAFUPYR007285	Arthropoda	Insecta	Lepidoptera	Crambidae	Pyraustinae	Uresiphita	Mecyna dissipatalis	Yang Zhaofu	yangzhaofu@nwsuaf.edu.cn.	Northwest A&F University
NWAFUPYR007286	Arthropoda	Insecta	Lepidoptera	Crambidae	Pyraustinae	Uresiphita	Mecyna dissipatalis	Yang Zhaofu	yangzhaofu@nwsuaf.edu.cn.	Northwest A&F University
NWAFUPYR007287	Arthropoda	Insecta	Lepidoptera	Crambidae	Pyraustinae	Uresiphita	Mecyna dissipatalis	Yang Zhaofu	yangzhaofu@nwsuaf.edu.cn.	Northwest A&F University
NWAFUPYR007288	Arthropoda	Insecta	Lepidoptera	Crambidae	Pyraustinae	Uresiphita	Mecyna tricolor	Yang Zhaofu	yangzhaofu@nwsuaf.edu.cn.	Northwest A&F University
NWAFUPYR007289	Arthropoda	Insecta	Lepidoptera	Crambidae	Pyraustinae	Uresiphita	Mecyna tricolor	Yang Zhaofu	yangzhaofu@nwsuaf.edu.cn.	Northwest A&F University
NWAFUPYR007290	Arthropoda	Insecta	Lepidoptera	Crambidae	Pyraustinae	Uresiphita	Mecyna tricolor	Yang Zhaofu	yangzhaofu@nwsuaf.edu.cn.	Northwest A&F University
NWAFUPYR007291	Arthropoda	Insecta	Lepidoptera	Crambidae	Pyraustinae	Uresiphita	Mecyna tricolor	Yang Zhaofu	yangzhaofu@nwsuaf.edu.cn.	Northwest A&F University
NWAFUPYR007292	Arthropoda	Insecta	Lepidoptera	Crambidae	Pyraustinae	Uresiphita	Mecyna tricolor	Yang Zhaofu	yangzhaofu@nwsuaf.edu.cn.	Northwest A&F University
NWAFUPYR007293	Arthropoda	Insecta	Lepidoptera	Crambidae	Pyraustinae	Uresiphita	Mecyna tricolor	Yang Zhaofu	yangzhaofu@nwsuaf.edu.cn.	Northwest A&F University

## Sheet: Collection Data
	Table S3. Sampled Specimens of Pyraustinae and Spilomelinae from Mount Taibai										Collection Info Metadata Extended Fields (BOLD 3.1)
Sample ID	Collectors	Collection Date	Country/Ocean	State/Province	Region	Sector	Exact Site	Latitude	Longitude	Elevation	Depth	Elevation Precision	Depth Precision	GPS Source	Coordinate Accuracy	Event Time	Collection Date Accuracy	Habitat	Sampling Protocol	Collection Notes	Site Code	Collection Event ID
NWAFUPYR003023	Zhou Lin	2016-07-21	China	Shaanxi	Mount Taibai			34° 5' 13" N	107° 42' 38" E	1252m
NWAFUPYR003024	Zhou Lin	2016-08-02	China	Shaanxi	Mount Taibai		Shangbaiyun	34° 3' 46" N	107° 41' 56" E	1790m
NWAFUPYR003025	Zhou Lin	2016-07-21	China	Shaanxi	Mount Taibai			34° 5' 13" N	107° 42' 38" E	1252m
NWAFUPYR003026	Zhou Lin	2016-08-06	China	Shaanxi	Mount Taibai		Dawancun	34° 6' 2" N	107° 43' 12" E	950m
NWAFUPYR003027	Zhou Lin	2016-07-23	China	Shaanxi	Mount Taibai		Liujiaya	34° 4' 48" N	107° 42' 26" E	1430m
NWAFUPYR003028	Zhou Lin	2016-08-02	China	Shaanxi	Mount Taibai		Shangbaiyun	34° 3' 46" N	107° 41' 56" E	1790m
NWAFUPYR003029	Zhou Lin	2016-08-06	China	Shaanxi	Mount Taibai		Dawancun	34° 6' 2" N	107° 43' 12" E	950m
NWAFUPYR003030	Zhou Lin	2016-08-06	China	Shaanxi	Mount Taibai		Dawancun	34° 6' 2" N	107° 43' 12" E	950m
NWAFUPYR003031	Zhou Lin	2016-08-06	China	Shaanxi	Mount Taibai		Dawancun	34° 6' 2" N	107° 43' 12" E	950m
NWAFUPYR003032	Zhou Lin	2016-08-02	China	Shaanxi	Mount Taibai		Shangbaiyun	34° 3' 46" N	107° 41' 56" E	1790m
NWAFUPYR003033	Zhou Lin	2016-08-06	China	Shaanxi	Mount Taibai		Dawancun	34° 6' 2" N	107° 43' 12" E	950m
NWAFUPYR003034	Zhou Lin	2016-08-06	China	Shaanxi	Mount Taibai		Dawancun	34° 6' 2" N	107° 43' 12" E	950m
NWAFUPYR003035	Yang Bolan	2017-07-04	China	Shaanxi	Mount Taibai		Dawancun	34° 6' 2" N	107° 43' 12" E	989m
NWAFUPYR003036	Zhou Lin	2016-08-06	China	Shaanxi	Mount Taibai		Dawancun	34° 6' 2" N	107° 43' 12" E	950m
NWAFUPYR003037	Yang Bolan	2017-07-04	China	Shaanxi	Mount Taibai		Dawancun	34° 6' 2" N	107° 43' 12" E	989m
NWAFUPYR003038	Yang Bolan	2017-07-21	China	Shaanxi	Mount Taibai		Lijiahe	34° 7' 37" N	107° 44' 47" E	880m
NWAFUPYR003039	Yang Bolan	2016-07-23	China	Shaanxi	Mount Taibai		Liujiaya	34° 4' 48" N	107° 42' 26" E	1430m
NWAFUPYR003040	Zhou Lin	2016-08-05	China	Shaanxi	Mount Taibai		Haopingsi	34° 5' 16" N	107° 42' 40" E	1142m
NWAFUPYR003041	Yang Bolan	2017-07-16	China	Shaanxi	Mount Taibai		Haopingsi	34° 5' 16" N	107° 42' 40" E	1190m
NWAFUPYR003042	Yang Bolan	2017-07-21	China	Shaanxi	Mount Taibai		Lijiahe	34° 7' 37" N	107° 44' 47" E	880m
NWAFUPYR003043	Zhou Lin	2016-08-06	China	Shaanxi	Mount Taibai		Dawancun	34° 6' 2" N	107° 43' 12" E	950m
NWAFUPYR003044	Zhou Lin	2016-07-20	China	Shaanxi	Mount Taibai		Heihuguan	34° 5' 24" N	107° 43' E	1041m
NWAFUPYR003045	Zhou Lin	2016-08-05	China	Shaanxi	Mount Taibai		Haopingsi	34° 5' 16" N	107° 42' 40" E	1142m
NWAFUPYR003046	Zhou Lin	2016-08-06	China	Shaanxi	Mount Taibai		Dawancun	34° 6' 2" N	107° 43' 12" E	950m
NWAFUPYR003047	Zhou Lin	2016-08-06	China	Shaanxi	Mount Taibai		Dawancun	34° 6' 2" N	107° 43' 12" E	950m
NWAFUPYR003048	Zhou Lin	2016-08-06	China	Shaanxi	Mount Taibai		Dawancun	34° 6' 2" N	107° 43' 12" E	950m
NWAFUPYR003049	Zhou Lin	2016-08-06	China	Shaanxi	Mount Taibai		Dawancun	34° 6' 2" N	107° 43' 12" E	950m
NWAFUPYR003050	Zhou Lin	2016-08-06	China	Shaanxi	Mount Taibai		Dawancun	34° 6' 2" N	107° 43' 12" E	950m
NWAFUPYR003051	Zhou Lin	2016-08-06	China	Shaanxi	Mount Taibai		Dawancun	34° 6' 2" N	107° 43' 12" E	950m
NWAFUPYR003052	Zhou Lin	2016-08-06	China	Shaanxi	Mount Taibai		Dawancun	34° 6' 2" N	107° 43' 12" E	950m
NWAFUPYR003053	Zhou Lin	2016-08-06	China	Shaanxi	Mount Taibai		Dawancun	34° 6' 2" N	107° 43' 12" E	950m
NWAFUPYR003054	Zhou Lin	2016-08-02	China	Shaanxi	Mount Taibai		Shangbaiyun	34° 3' 46" N	107° 41' 56" E	1790m
NWAFUPYR003055	Zhou Lin	2016-08-02	China	Shaanxi	Mount Taibai		Shangbaiyun	34° 3' 46" N	107° 41' 56" E	1790m
NWAFUPYR003056	Yang Bolan	2017-07-22	China	Shaanxi	Mount Taibai			34° 3' 25" N	107° 41' 59" E	2080m
NWAFUPYR003057	Zhou Lin	2016-08-06	China	Shaanxi	Mount Taibai		Dawancun	34° 6' 2" N	107° 43' 12" E	950m
NWAFUPYR003058	Zhou Lin	2016-08-06	China	Shaanxi	Mount Taibai		Dawancun	34° 6' 2" N	107° 43' 12" E	950m
NWAFUPYR003059	Zhou Lin	2016-08-06	China	Shaanxi	Mount Taibai		Dawancun	34° 6' 2" N	107° 43' 12" E	950m
NWAFUPYR003060	Zhou Lin	2016-08-06	China	Shaanxi	Mount Taibai		Dawancun	34° 6' 2" N	107° 43' 12" E	950m
NWAFUPYR003061	Zhou Lin	2016-08-06	China	Shaanxi	Mount Taibai		Dawancun	34° 6' 2" N	107° 43' 12" E	950m
NWAFUPYR003062	Zhou Lin	2016-08-06	China	Shaanxi	Mount Taibai		Dawancun	34° 6' 2" N	107° 43' 12" E	950m
NWAFUPYR003063	Zhou Lin	2016-08-06	China	Shaanxi	Mount Taibai		Dawancun	34° 6' 2" N	107° 43' 12" E	950m
NWAFUPYR003064	Zhou Lin	2016-07-20	China	Shaanxi	Mount Taibai		Heihuguan	34° 5' 24" N	107° 43' E	1041m
NWAFUPYR003065	Zhou Lin	2016-07-20	China	Shaanxi	Mount Taibai		Heihuguan	34° 5' 24" N	107° 43' E	1041m
NWAFUPYR003066	Zhou Lin	2016-08-05	China	Shaanxi	Mount Taibai		Haopingsi	34° 5' 16" N	107° 42' 40" E	1142m
NWAFUPYR003067	Zhou Lin	2016-08-06	China	Shaanxi	Mount Taibai		Dawancun	34° 6' 2" N	107° 43' 12" E	950m
NWAFUPYR003068	Zhou Lin	2016-08-06	China	Shaanxi	Mount Taibai		Dawancun	34° 6' 2" N	107° 43' 12" E	950m
NWAFUPYR003069	Zhou Lin	2016-07-31	China	Shaanxi	Mount Taibai		Xiabaiyun	34° 4' 22" N	107° 41' 45" E	1580m
NWAFUPYR003070	Zhou Lin	2016-08-06	China	Shaanxi	Mount Taibai		Dawancun	34° 6' 2" N	107° 43' 12" E	950m
NWAFUPYR003071	Zhou Lin	2016-08-06	China	Shaanxi	Mount Taibai		Dawancun	34° 6' 2" N	107° 43' 12" E	950m
NWAFUPYR003072	Zhou Lin	2016-08-06	China	Shaanxi	Mount Taibai		Dawancun	34° 6' 2" N	107° 43' 12" E	950m
NWAFUPYR003073	Zhou Lin	2016-08-06	China	Shaanxi	Mount Taibai		Dawancun	34° 6' 2" N	107° 43' 12" E	950m
NWAFUPYR003074	Zhou Lin	2016-08-03	China	Shaanxi	Mount Taibai			34° 3' 41" N	107° 41' 58" E	1847m
NWAFUPYR003075	Zhou Lin	2016-08-06	China	Shaanxi	Mount Taibai		Dawancun	34° 6' 2" N	107° 43' 12" E	950m
NWAFUPYR003076	Zhou Lin	2016-08-06	China	Shaanxi	Mount Taibai		Dawancun	34° 6' 2" N	107° 43' 12" E	950m
NWAFUPYR003077	Zhou Lin	2016-08-06	China	Shaanxi	Mount Taibai		Dawancun	34° 6' 2" N	107° 43' 12" E	950m
NWAFUPYR003078	Zhou Lin	2016-08-06	China	Shaanxi	Mount Taibai		Dawancun	34° 6' 2" N	107° 43' 12" E	950m
NWAFUPYR003079	Zhou Lin	2016-08-06	China	Shaanxi	Mount Taibai		Dawancun	34° 6' 2" N	107° 43' 12" E	950m
NWAFUPYR003080	Zhou Lin	2016-07-20	China	Shaanxi	Mount Taibai		Heihuguan	34° 5' 24" N	107° 43' E	1041m
NWAFUPYR003081	Zhou Lin	2016-07-20	China	Shaanxi	Mount Taibai		Heihuguan	34° 5' 24" N	107° 43' E	1041m
NWAFUPYR003082	Zhou Lin	2016-07-20	China	Shaanxi	Mount Taibai		Heihuguan	34° 5' 24" N	107° 43' E	1041m
NWAFUPYR003083	Zhou Lin	2016-07-20	China	Shaanxi	Mount Taibai		Heihuguan	34° 5' 24" N	107° 43' E	1041m
NWAFUPYR003084	Zhou Lin	2016-08-06	China	Shaanxi	Mount Taibai		Dawancun	34° 6' 2" N	107° 43' 12" E	950m
NWAFUPYR003085	Zhou Lin	2016-07-20	China	Shaanxi	Mount Taibai		Heihuguan	34° 5' 24" N	107° 43' E	1041m
NWAFUPYR003086	Zhou Lin	2016-08-03	China	Shaanxi	Mount Taibai			34° 3' 41" N	107° 41' 58" E	1847m
NWAFUPYR003087	Zhou Lin	2016-08-04	China	Shaanxi	Mount Taibai			34° 3' 22" N	107° 41' 59" E	1963m
NWAFUPYR003088	Zhou Lin	2016-08-01	China	Shaanxi	Mount Taibai			34° 3' 53" N	107° 41' 54" E	1638m
NWAFUPYR003089	Zhou Lin	2016-08-02	China	Shaanxi	Mount Taibai		Shangbaiyun	34° 3' 46" N	107° 41' 56" E	1770m
NWAFUPYR003090	Zhou Lin	2016-08-06	China	Shaanxi	Mount Taibai		Dawancun	34° 6' 2" N	107° 43' 12" E	950m
NWAFUPYR003091	Yang Bolan	2017-07-04	China	Shaanxi	Mount Taibai		Dawancun	34° 6' 2" N	107° 43' 12" E	989m
NWAFUPYR003092	Zhou Lin	2016-08-05	China	Shaanxi	Mount Taibai		Haopingsi	34° 5' 16" N	107° 42' 40" E	1142m
NWAFUPYR003093	Zhou Lin	2016-07-31	China	Shaanxi	Mount Taibai		Xiabaiyun	34° 4' 22" N	107° 41' 45" E	1580m
NWAFUPYR003094	Zhou Lin	2016-08-03	China	Shaanxi	Mount Taibai			34° 3' 41" N	107° 41' 58" E	1847m
NWAFUPYR003095	Zhou Lin	2016-08-06	China	Shaanxi	Mount Taibai		Dawancun	34° 6' 2" N	107° 43' 12" E	950m
NWAFUPYR003096	Zhou Lin	2016-08-06	China	Shaanxi	Mount Taibai		Dawancun	34° 6' 2" N	107° 43' 12" E	950m
NWAFUPYR003097	Zhou Lin	2016-07-20	China	Shaanxi	Mount Taibai		Heihuguan	34° 5' 24" N	107° 43' E	1041m
NWAFUPYR003098	Zhou Lin	2016-07-20	China	Shaanxi	Mount Taibai		Heihuguan	34° 5' 24" N	107° 43' E	1041m
NWAFUPYR003099	Zhou Lin	2016-08-06	China	Shaanxi	Mount Taibai		Dawancun	34° 6' 2" N	107° 43' 12" E	950m
NWAFUPYR003100	Zhou Lin	2016-08-06	China	Shaanxi	Mount Taibai		Dawancun	34° 6' 2" N	107° 43' 12" E	950m
NWAFUPYR003101	Zhou Lin	2016-08-06	China	Shaanxi	Mount Taibai		Dawancun	34° 6' 2" N	107° 43' 12" E	950m
NWAFUPYR003102	Zhou Lin	2016-08-06	China	Shaanxi	Mount Taibai		Dawancun	34° 6' 2" N	107° 43' 12" E	950m
NWAFUPYR003103	Zhou Lin	2016-08-06	China	Shaanxi	Mount Taibai		Dawancun	34° 6' 2" N	107° 43' 12" E	950m
NWAFUPYR003104	Zhou Lin	2016-07-21	China	Shaanxi	Mount Taibai			34° 5' 13" N	107° 42' 38" E	1252m
NWAFUPYR003105	Zhou Lin	2016-08-06	China	Shaanxi	Mount Taibai		Dawancun	34° 6' 2" N	107° 43' 12" E	950m
NWAFUPYR003106	Zhou Lin	2016-07-20	China	Shaanxi	Mount Taibai		Heihuguan	34° 5' 24" N	107° 43' E	1041m
NWAFUPYR003107	Zhou Lin	2016-07-20	China	Shaanxi	Mount Taibai		Heihuguan	34° 5' 24" N	107° 43' E	1041m
NWAFUPYR003108	Zhou Lin	2016-07-20	China	Shaanxi	Mount Taibai		Heihuguan	34° 5' 24" N	107° 43' E	1041m
NWAFUPYR003109	Zhou Lin	2016-07-24	China	Shaanxi	Mount Taibai		Zhongshansi	34° 4' 35" N	107° 41' 57" E	1350m
NWAFUPYR003110	Zhou Lin	2016-08-06	China	Shaanxi	Mount Taibai		Dawancun	34° 6' 2" N	107° 43' 12" E	950m
NWAFUPYR003111	Yang Bolan	2017-07-04	China	Shaanxi	Mount Taibai		Dawancun	34° 6' 2" N	107° 43' 12" E	989m
NWAFUPYR003112	Zhou Lin	2016-08-05	China	Shaanxi	Mount Taibai		Haopingsi	34° 5' 16" N	107° 42' 40" E	1142m
NWAFUPYR003113	Zhou Lin	2016-07-21	China	Shaanxi	Mount Taibai			34° 5' 13" N	107° 42' 38" E	1252m
NWAFUPYR003114	Zhou Lin	2016-07-24	China	Shaanxi	Mount Taibai		Zhongshansi	34° 4' 35" N	107° 41' 57" E	1350m
NWAFUPYR003115	Zhou Lin	2016-08-06	China	Shaanxi	Mount Taibai		Dawancun	34° 6' 2" N	107° 43' 12" E	950m
NWAFUPYR003116	Zhou Lin	2016-08-06	China	Shaanxi	Mount Taibai		Dawancun	34° 6' 2" N	107° 43' 12" E	950m
NWAFUPYR003117	Zhou Lin	2016-08-06	China	Shaanxi	Mount Taibai		Dawancun	34° 6' 2" N	107° 43' 12" E	950m
NWAFUPYR003118	Zhou Lin	2016-08-06	China	Shaanxi	Mount Taibai		Dawancun	34° 6' 2" N	107° 43' 12" E	950m
NWAFUPYR003119	Zhou Lin	2016-08-02	China	Shaanxi	Mount Taibai		Shangbaiyun	34° 3' 46" N	107° 41' 56" E	1790m
NWAFUPYR003120	Zhou Lin	2016-08-02	China	Shaanxi	Mount Taibai		Shangbaiyun	34° 3' 46" N	107° 41' 56" E	1790m
NWAFUPYR003121	Zhou Lin	2016-08-02	China	Shaanxi	Mount Taibai		Shangbaiyun	34° 3' 46" N	107° 41' 56" E	1790m
NWAFUPYR003122	Yang Bolan	2017-07-21	China	Shaanxi	Mount Taibai		Lijiahe	34° 7' 37" N	107° 44' 47" E	880m
NWAFUPYR003123	Zhou Lin	2016-08-06	China	Shaanxi	Mount Taibai		Dawancun	34° 6' 2" N	107° 43' 12" E	950m
NWAFUPYR003124	Zhou Lin	2016-08-06	China	Shaanxi	Mount Taibai		Dawancun	34° 6' 2" N	107° 43' 12" E	950m
NWAFUPYR003125	Zhou Lin	2016-08-06	China	Shaanxi	Mount Taibai		Dawancun	34° 6' 2" N	107° 43' 12" E	950m
NWAFUPYR003126	Zhou Lin	2016-08-06	China	Shaanxi	Mount Taibai		Dawancun	34° 6' 2" N	107° 43' 12" E	950m
NWAFUPYR003127	Zhou Lin	2016-07-21	China	Shaanxi	Mount Taibai			34° 5' 13" N	107° 42' 38" E	1252m
NWAFUPYR003128	Zhou Lin	2016-07-24	China	Shaanxi	Mount Taibai		Zhongshansi	34° 4' 35" N	107° 41' 57" E	1350m
NWAFUPYR003129	Zhou Lin	2016-07-23	China	Shaanxi	Mount Taibai		Liujiaya	34° 4' 48" N	107° 42' 26" E	1430m
NWAFUPYR003130	Zhou Lin	2016-07-21	China	Shaanxi	Mount Taibai			34° 5' 13" N	107° 42' 38" E	1252m
NWAFUPYR003131	Yang Bolan	2017-07-16	China	Shaanxi	Mount Taibai		Haopingsi	34° 5' 16" N	107° 42' 40" E	1190m
NWAFUPYR003132	Yang Bolan	2017-07-16	China	Shaanxi	Mount Taibai		Haopingsi	34° 5' 16" N	107° 42' 40" E	1190m
NWAFUPYR003133	Yang Bolan	2017-07-04	China	Shaanxi	Mount Taibai		Dawancun	34° 6' 2" N	107° 43' 12" E	989m
NWAFUPYR003134	Zhou Lin	2016-08-05	China	Shaanxi	Mount Taibai		Haopingsi	34° 5' 16" N	107° 42' 40" E	1142m
NWAFUPYR003135	Zhou Lin	2016-08-05	China	Shaanxi	Mount Taibai		Haopingsi	34° 5' 16" N	107° 42' 40" E	1142m
NWAFUPYR003136	Yang Bolan	2017-07-16	China	Shaanxi	Mount Taibai		Haopingsi	34° 5' 16" N	107° 42' 40" E	1190m
NWAFUPYR003137	Yang Bolan	2017-07-16	China	Shaanxi	Mount Taibai		Haopingsi	34° 5' 16" N	107° 42' 40" E	1190m
NWAFUPYR003138	Yang Bolan	2017-07-16	China	Shaanxi	Mount Taibai		Haopingsi	34° 5' 16" N	107° 42' 40" E	1190m
NWAFUPYR003139	Yang Bolan	2017-07-16	China	Shaanxi	Mount Taibai		Haopingsi	34° 5' 16" N	107° 42' 40" E	1190m
NWAFUPYR003140	Zhou Lin	2016-07-20	China	Shaanxi	Mount Taibai		Heihuguan	34° 5' 24" N	107° 43' E	1041m
NWAFUPYR003141	Zhou Lin	2016-07-20	China	Shaanxi	Mount Taibai		Heihuguan	34° 5' 24" N	107° 43' E	1041m
NWAFUPYR003142	Zhou Lin	2016-07-20	China	Shaanxi	Mount Taibai		Heihuguan	34° 5' 24" N	107° 43' E	1041m
NWAFUPYR003143	Zhou Lin	2016-07-20	China	Shaanxi	Mount Taibai		Heihuguan	34° 5' 24" N	107° 43' E	1041m
NWAFUPYR003144	Zhou Lin	2016-07-20	China	Shaanxi	Mount Taibai		Heihuguan	34° 5' 24" N	107° 43' E	1041m
NWAFUPYR003145	Zhou Lin	2016-07-20	China	Shaanxi	Mount Taibai		Heihuguan	34° 5' 24" N	107° 43' E	1041m
NWAFUPYR003146	Yang Bolan	2017-07-16	China	Shaanxi	Mount Taibai		Haopingsi	34° 5' 16" N	107° 42' 40" E	1190m
NWAFUPYR003147	Zhou Lin	2016-07-21	China	Shaanxi	Mount Taibai			34° 5' 13" N	107° 42' 38" E	1252m
NWAFUPYR003148	Yang Bolan	2017-07-04	China	Shaanxi	Mount Taibai		Dawancun	34° 6' 2" N	107° 43' 12" E	989m
NWAFUPYR003149	Zhou Lin	2016-08-05	China	Shaanxi	Mount Taibai		Haopingsi	34° 5' 16" N	107° 42' 40" E	1142m
NWAFUPYR003150	Zhou Lin	2016-07-21	China	Shaanxi	Mount Taibai			34° 5' 13" N	107° 42' 38" E	1252m
NWAFUPYR003151	Zhou Lin	2016-07-21	China	Shaanxi	Mount Taibai			34° 5' 13" N	107° 42' 38" E	1252m
NWAFUPYR003152	Zhou Lin	2016-07-21	China	Shaanxi	Mount Taibai			34° 5' 13" N	107° 42' 38" E	1252m
NWAFUPYR003153	Yang Bolan	2017-07-27	China	Shaanxi	Mount Taibai			34° 5' 13" N	107° 42' 38" E	1290m
NWAFUPYR003154	Zhou Lin	2016-07-23	China	Shaanxi	Mount Taibai		Liujiaya	34° 4' 48" N	107° 42' 26" E	1430m
NWAFUPYR003155	Yang Bolan	2017-07-22	China	Shaanxi	Mount Taibai			34° 3' 25" N	107° 41' 59" E	2080m
NWAFUPYR003156	Zhou Lin	2016-08-05	China	Shaanxi	Mount Taibai		Haopingsi	34° 5' 16" N	107° 42' 40" E	1142m
NWAFUPYR003157	Yang Bolan	2017-08-10	China	Shaanxi	Mount Taibai		Liujiaya	34° 4' 48" N	107° 42' 26" E	1480m
NWAFUPYR006286	Zhou Lin	2016-08-05	China	Shaanxi	Mount Taibai		Haopingsi	34° 5' 16" N	107° 42' 40" E	1142m
NWAFUPYR006287	Zhou Lin	2016-07-24	China	Shaanxi	Mount Taibai		Zhongshansi	34° 4' 35" N	107° 41' 57" E	1350m
NWAFUPYR006288	Zhou Lin	2016-07-23	China	Shaanxi	Mount Taibai		Liujiaya	34° 4' 48" N	107° 42' 26" E	1430m
NWAFUPYR006289	Zhou Lin	2016-07-31	China	Shaanxi	Mount Taibai		Xiabaiyun	34° 4' 22" N	107° 41' 45" E	1542m
NWAFUPYR006290	Zhou Lin	2016-07-31	China	Shaanxi	Mount Taibai		Xiabaiyun	34° 4' 22" N	107° 41' 45" E	1580m
NWAFUPYR006291	Zhou Lin	2016-08-04	China	Shaanxi	Mount Taibai			34° 3' 22" N	107° 41' 59" E	1963m
NWAFUPYR006292	Zhou Lin	2016-08-06	China	Shaanxi	Mount Taibai		Dawancun	34° 6' 2" N	107° 43' 12" E	950m
NWAFUPYR006293	Zhou Lin	2016-08-06	China	Shaanxi	Mount Taibai		Dawancun	34° 6' 2" N	107° 43' 12" E	950m
NWAFUPYR006294	Zhou Lin	2016-08-06	China	Shaanxi	Mount Taibai		Dawancun	34° 6' 2" N	107° 43' 12" E	950m
NWAFUPYR006295	Zhou Lin	2016-08-06	China	Shaanxi	Mount Taibai		Dawancun	34° 6' 2" N	107° 43' 12" E	950m
NWAFUPYR006296	Zhou Lin	2016-08-06	China	Shaanxi	Mount Taibai		Dawancun	34° 6' 2" N	107° 43' 12" E	950m
NWAFUPYR006297	Zhou Lin	2016-08-06	China	Shaanxi	Mount Taibai		Dawancun	34° 6' 2" N	107° 43' 12" E	950m
NWAFUPYR006298	Zhou Lin	2016-08-06	China	Shaanxi	Mount Taibai		Dawancun	34° 6' 2" N	107° 43' 12" E	950m
NWAFUPYR006299	Zhou Lin	2016-07-21	China	Shaanxi	Mount Taibai			34° 5' 13" N	107° 42' 38" E	1252m
NWAFUPYR006300	Zhou Lin	2016-08-02	China	Shaanxi	Mount Taibai		Shangbaiyun	34° 3' 46" N	107° 41' 56" E	1770m
NWAFUPYR006301	Zhou Lin	2016-08-02	China	Shaanxi	Mount Taibai		Shangbaiyun	34° 3' 46" N	107° 41' 56" E	1770m
NWAFUPYR006302	Zhou Lin	2016-08-02	China	Shaanxi	Mount Taibai		Shangbaiyun	34° 3' 46" N	107° 41' 56" E	1790m
NWAFUPYR006303	Zhou Lin	2016-08-02	China	Shaanxi	Mount Taibai		Shangbaiyun	34° 3' 46" N	107° 41' 56" E	1790m
NWAFUPYR006304	Zhou Lin	2016-08-03	China	Shaanxi	Mount Taibai			34° 3' 41" N	107° 41' 58" E	1847m
NWAFUPYR006305	Zhou Lin	2016-08-03	China	Shaanxi	Mount Taibai			34° 3' 41" N	107° 41' 58" E	1847m
NWAFUPYR006306	Zhou Lin	2016-08-03	China	Shaanxi	Mount Taibai			34° 3' 41" N	107° 41' 58" E	1847m
NWAFUPYR006307	Zhou Lin	2016-08-04	China	Shaanxi	Mount Taibai			34° 3' 22" N	107° 41' 59" E	1963m
NWAFUPYR006308	Zhou Lin	2016-08-04	China	Shaanxi	Mount Taibai			34° 3' 22" N	107° 41' 59" E	1963m
NWAFUPYR006309	Zhou Lin	2016-08-06	China	Shaanxi	Mount Taibai		Dawancun	34° 6' 2" N	107° 43' 12" E	950m
NWAFUPYR006310	Zhou Lin	2016-08-06	China	Shaanxi	Mount Taibai		Dawancun	34° 6' 2" N	107° 43' 12" E	950m
NWAFUPYR006311	Zhou Lin	2016-08-06	China	Shaanxi	Mount Taibai		Dawancun	34° 6' 2" N	107° 43' 12" E	950m
NWAFUPYR006312	Zhou Lin	2016-08-06	China	Shaanxi	Mount Taibai		Dawancun	34° 6' 2" N	107° 43' 12" E	989m
NWAFUPYR006313	Zhou Lin	2016-08-06	China	Shaanxi	Mount Taibai		Dawancun	34° 6' 2" N	107° 43' 12" E	989m
NWAFUPYR006314	Zhou Lin	2016-07-21	China	Shaanxi	Mount Taibai			34° 5' 13" N	107° 42' 38" E	1252m
NWAFUPYR006315	Zhou Lin	2016-08-06	China	Shaanxi	Mount Taibai		Dawancun	34° 6' 2" N	107° 43' 12" E	950m
NWAFUPYR006316	Zhou Lin	2016-08-06	China	Shaanxi	Mount Taibai		Dawancun	34° 6' 2" N	107° 43' 12" E	950m
NWAFUPYR006317	Zhou Lin	2016-07-20	China	Shaanxi	Mount Taibai		Heihuguan	34° 5' 24" N	107° 43' E	1041m
NWAFUPYR006318	Zhou Lin	2016-08-05	China	Shaanxi	Mount Taibai		Haopingsi	34° 5' 16" N	107° 42' 40" E	1142m
NWAFUPYR006319	Zhou Lin	2016-08-05	China	Shaanxi	Mount Taibai		Haopingsi	34° 5' 16" N	107° 42' 40" E	1142m
NWAFUPYR006320	Zhou Lin	2016-08-05	China	Shaanxi	Mount Taibai		Haopingsi	34° 5' 16" N	107° 42' 40" E	1142m
NWAFUPYR006321	Zhou Lin	2016-08-05	China	Shaanxi	Mount Taibai		Haopingsi	34° 5' 16" N	107° 42' 40" E	1142m
NWAFUPYR006322	Zhou Lin	2016-08-05	China	Shaanxi	Mount Taibai		Haopingsi	34° 5' 16" N	107° 42' 40" E	1142m
NWAFUPYR006323	Zhou Lin	2016-08-05	China	Shaanxi	Mount Taibai		Haopingsi	34° 5' 16" N	107° 42' 40" E	1142m
NWAFUPYR006324	Zhou Lin	2016-08-05	China	Shaanxi	Mount Taibai		Haopingsi	34° 5' 16" N	107° 42' 40" E	1142m
NWAFUPYR006325	Zhou Lin	2016-08-05	China	Shaanxi	Mount Taibai		Haopingsi	34° 5' 16" N	107° 42' 40" E	1142m
NWAFUPYR006326	Zhou Lin	2016-07-21	China	Shaanxi	Mount Taibai			34° 5' 13" N	107° 42' 38" E	1252m
NWAFUPYR006327	Zhou Lin	2016-07-21	China	Shaanxi	Mount Taibai			34° 5' 13" N	107° 42' 38" E	1252m
NWAFUPYR006328	Zhou Lin	2016-07-21	China	Shaanxi	Mount Taibai			34° 5' 13" N	107° 42' 38" E	1252m
NWAFUPYR006329	Zhou Lin	2016-07-21	China	Shaanxi	Mount Taibai			34° 5' 13" N	107° 42' 38" E	1252m
NWAFUPYR006330	Zhou Lin	2016-07-24	China	Shaanxi	Mount Taibai		Zhongshansi	34° 4' 35" N	107° 41' 57" E	1350m
NWAFUPYR006331	Zhou Lin	2016-07-24	China	Shaanxi	Mount Taibai		Zhongshansi	34° 4' 35" N	107° 41' 57" E	1350m
NWAFUPYR006332	Zhou Lin	2016-07-31	China	Shaanxi	Mount Taibai		Xiabaiyun	34° 4' 22" N	107° 41' 45" E	1542m
NWAFUPYR006333	Zhou Lin	2016-07-31	China	Shaanxi	Mount Taibai		Xiabaiyun	34° 4' 22" N	107° 41' 45" E	1580m
NWAFUPYR006334	Zhou Lin	2016-07-31	China	Shaanxi	Mount Taibai		Xiabaiyun	34° 4' 22" N	107° 41' 45" E	1580m
NWAFUPYR006335	Zhou Lin	2016-07-31	China	Shaanxi	Mount Taibai		Xiabaiyun	34° 4' 22" N	107° 41' 45" E	1580m
NWAFUPYR006336	Zhou Lin	2016-07-31	China	Shaanxi	Mount Taibai		Xiabaiyun	34° 4' 22" N	107° 41' 45" E	1580m
NWAFUPYR006337	Zhou Lin	2016-07-31	China	Shaanxi	Mount Taibai		Xiabaiyun	34° 4' 22" N	107° 41' 45" E	1580m
NWAFUPYR006338	Zhou Lin	2016-08-01	China	Shaanxi	Mount Taibai			34° 3' 53" N	107° 41' 54" E	1638m
NWAFUPYR006339	Zhou Lin	2016-08-01	China	Shaanxi	Mount Taibai			34° 3' 53" N	107° 41' 54" E	1638m
NWAFUPYR006340	Zhou Lin	2016-08-01	China	Shaanxi	Mount Taibai			34° 3' 53" N	107° 41' 54" E	1638m
NWAFUPYR006341	Zhou Lin	2016-08-01	China	Shaanxi	Mount Taibai			34° 3' 53" N	107° 41' 54" E	1638m
NWAFUPYR006342	Zhou Lin	2016-08-01	China	Shaanxi	Mount Taibai			34° 3' 53" N	107° 41' 54" E	1638m
NWAFUPYR006343	Zhou Lin	2016-08-02	China	Shaanxi	Mount Taibai		Shangbaiyun	34° 3' 46" N	107° 41' 56" E	1790m
NWAFUPYR006344	Zhou Lin	2016-08-03	China	Shaanxi	Mount Taibai			34° 3' 41" N	107° 41' 58" E	1847m
NWAFUPYR006345	Zhou Lin	2016-08-03	China	Shaanxi	Mount Taibai			34° 3' 41" N	107° 41' 58" E	1847m
NWAFUPYR006346	Zhou Lin	2016-08-03	China	Shaanxi	Mount Taibai			34° 3' 41" N	107° 41' 58" E	1847m
NWAFUPYR006347	Zhou Lin	2016-08-03	China	Shaanxi	Mount Taibai			34° 3' 41" N	107° 41' 58" E	1847m
NWAFUPYR006348	Zhou Lin	2016-08-04	China	Shaanxi	Mount Taibai			34° 3' 22" N	107° 41' 59" E	1963m
NWAFUPYR006349	Zhou Lin	2016-08-04	China	Shaanxi	Mount Taibai			34° 3' 22" N	107° 41' 59" E	1963m
NWAFUPYR006350	Zhou Lin	2016-08-03	China	Shaanxi	Mount Taibai			34° 3' 41" N	107° 41' 58" E	1847m
NWAFUPYR006351	Zhou Lin	2016-08-04	China	Shaanxi	Mount Taibai			34° 3' 22" N	107° 41' 59" E	1963m
NWAFUPYR006352	Yang Bolan	2017-07-21	China	Shaanxi	Mount Taibai		Luotuoshu	34° 3' 21" N	107° 42' E	2180m
NWAFUPYR006353	Yang Bolan	2017-07-19	China	Shaanxi	Mount Taibai		Dadian	34° 3' 3" N	107° 42' 21" E	2280m
NWAFUPYR006354	Yang Bolan	2017-07-04	China	Shaanxi	Mount Taibai		Dawancun	34° 6' 2" N	107° 43' 12" E	989m
NWAFUPYR006355	Yang Bolan	2017-07-05	China	Shaanxi	Mount Taibai		Haopingsi	34° 5' 16" N	107° 42' 40" E	1190m
NWAFUPYR006356	Yang Bolan	2017-07-16	China	Shaanxi	Mount Taibai		Haopingsi	34° 5' 16" N	107° 42' 40" E	1190m
NWAFUPYR006357	Zhou Lin	2016-07-21	China	Shaanxi	Mount Taibai			34° 5' 13" N	107° 42' 38" E	1252m
NWAFUPYR006358	Zhou Lin	2016-07-23	China	Shaanxi	Mount Taibai		Liujiaya	34° 4' 48" N	107° 42' 26" E	1430m
NWAFUPYR006359	Zhou Lin	2016-07-31	China	Shaanxi	Mount Taibai		Xiabaiyun	34° 4' 22" N	107° 41' 45" E	1542m
NWAFUPYR006360	Zhou Lin	2016-08-03	China	Shaanxi	Mount Taibai			34° 3' 41" N	107° 41' 58" E	1847m
NWAFUPYR006361	Yang Bolan	2017-07-05	China	Shaanxi	Mount Taibai		Haopingsi	34° 5' 16" N	107° 42' 40" E	1190m
NWAFUPYR006362	Yang Bolan	2017-07-16	China	Shaanxi	Mount Taibai		Haopingsi	34° 5' 16" N	107° 42' 40" E	1190m
NWAFUPYR006363	Yang Bolan	2017-07-16	China	Shaanxi	Mount Taibai		Haopingsi	34° 5' 16" N	107° 42' 40" E	1190m
NWAFUPYR006364	Yang Bolan	2017-07-16	China	Shaanxi	Mount Taibai		Haopingsi	34° 5' 16" N	107° 42' 40" E	1190m
NWAFUPYR006365	Yang Bolan	2017-07-16	China	Shaanxi	Mount Taibai		Haopingsi	34° 5' 16" N	107° 42' 40" E	1190m
NWAFUPYR006366	Zhou Lin	2016-07-21	China	Shaanxi	Mount Taibai			34° 5' 13" N	107° 42' 38" E	1252m
NWAFUPYR006367	Zhou Lin	2016-07-24	China	Shaanxi	Mount Taibai		Zhongshansi	34° 4' 35" N	107° 41' 57" E	1350m
NWAFUPYR006368	Zhou Lin	2016-07-24	China	Shaanxi	Mount Taibai		Zhongshansi	34° 4' 35" N	107° 41' 57" E	1350m
NWAFUPYR006369	Zhou Lin	2016-07-24	China	Shaanxi	Mount Taibai		Zhongshansi	34° 4' 35" N	107° 41' 57" E	1350m
NWAFUPYR006370	Zhou Lin	2016-07-24	China	Shaanxi	Mount Taibai		Zhongshansi	34° 4' 35" N	107° 41' 57" E	1350m
NWAFUPYR006371	Zhou Lin	2016-07-31	China	Shaanxi	Mount Taibai		Xiabaiyun	34° 4' 22" N	107° 41' 45" E	1542m
NWAFUPYR006372	Zhou Lin	2016-07-31	China	Shaanxi	Mount Taibai		Xiabaiyun	34° 4' 22" N	107° 41' 45" E	1542m
NWAFUPYR006373	Zhou Lin	2016-07-31	China	Shaanxi	Mount Taibai		Xiabaiyun	34° 4' 22" N	107° 41' 45" E	1542m
NWAFUPYR006374	Yang Bolan	2017-07-19	China	Shaanxi	Mount Taibai		Dadian	34° 3' 3" N	107° 42' 21" E	2280m
NWAFUPYR006375	Yang Bolan	2016-07-23	China	Shaanxi	Mount Taibai		Liujiaya	34° 4' 48" N	107° 42' 26" E	1430m
NWAFUPYR006376	Yang Bolan	2017-07-21	China	Shaanxi	Mount Taibai		Lijiahe	34° 7' 37" N	107° 44' 47" E	880m
NWAFUPYR006377	Zhou Lin	2016-08-06	China	Shaanxi	Mount Taibai		Dawancun	34° 6' 2" N	107° 43' 12" E	950m
NWAFUPYR006378	Yang Bolan	2017-07-03	China	Shaanxi	Mount Taibai		Heihuguan	34° 5' 24" N	107° 43' E	1088m
NWAFUPYR006379	Yang Bolan	2017-07-16	China	Shaanxi	Mount Taibai		Haopingsi	34° 5' 16" N	107° 42' 40" E	1190m
NWAFUPYR006380	Yang Bolan	2017-07-16	China	Shaanxi	Mount Taibai		Haopingsi	34° 5' 16" N	107° 42' 40" E	1190m
NWAFUPYR006381	Yang Bolan	2017-07-16	China	Shaanxi	Mount Taibai		Haopingsi	34° 5' 16" N	107° 42' 40" E	1190m
NWAFUPYR006382	Yang Bolan	2017-07-16	China	Shaanxi	Mount Taibai		Haopingsi	34° 5' 16" N	107° 42' 40" E	1190m
NWAFUPYR006383	Yang Bolan	2017-07-16	China	Shaanxi	Mount Taibai		Haopingsi	34° 5' 16" N	107° 42' 40" E	1190m
NWAFUPYR006384	Yang Bolan	2017-07-16	China	Shaanxi	Mount Taibai		Haopingsi	34° 5' 16" N	107° 42' 40" E	1190m
NWAFUPYR006385	Yang Bolan	2017-07-16	China	Shaanxi	Mount Taibai		Haopingsi	34° 5' 16" N	107° 42' 40" E	1190m
NWAFUPYR006386	Zhou Lin	2016-07-21	China	Shaanxi	Mount Taibai			34° 5' 13" N	107° 42' 38" E	1252m
NWAFUPYR006387	Zhou Lin	2016-07-21	China	Shaanxi	Mount Taibai			34° 5' 13" N	107° 42' 38" E	1252m
NWAFUPYR006388	Zhou Lin	2016-07-21	China	Shaanxi	Mount Taibai			34° 5' 13" N	107° 42' 38" E	1252m
NWAFUPYR006389	Yang Bolan	2017-07-24	China	Shaanxi	Mount Taibai			34° 3' 22" N	107° 41' 59" E	1980m
NWAFUPYR006390	Zhou Lin	2016-08-05	China	Shaanxi	Mount Taibai		Haopingsi	34° 5' 16" N	107° 42' 40" E	1142m
NWAFUPYR006391	Zhou Lin	2016-07-21	China	Shaanxi	Mount Taibai			34° 5' 13" N	107° 42' 38" E	1252m
NWAFUPYR006392	Zhou Lin	2016-07-21	China	Shaanxi	Mount Taibai			34° 5' 13" N	107° 42' 38" E	1252m
NWAFUPYR006393	Yang Bolan	2017-07-27	China	Shaanxi	Mount Taibai			34° 5' 13" N	107° 42' 38" E	1290m
NWAFUPYR006394	Zhou Lin	2016-07-24	China	Shaanxi	Mount Taibai		Zhongshansi	34° 4' 35" N	107° 41' 57" E	1350m
NWAFUPYR006395	Zhou Lin	2016-07-31	China	Shaanxi	Mount Taibai		Xiabaiyun	34° 4' 22" N	107° 41' 45" E	1542m
NWAFUPYR006396	Zhou Lin	2016-07-31	China	Shaanxi	Mount Taibai		Xiabaiyun	34° 4' 22" N	107° 41' 45" E	1542m
NWAFUPYR006397	Zhou Lin	2016-07-31	China	Shaanxi	Mount Taibai		Xiabaiyun	34° 4' 22" N	107° 41' 45" E	1542m
NWAFUPYR006398	Zhou Lin	2016-07-31	China	Shaanxi	Mount Taibai		Xiabaiyun	34° 4' 22" N	107° 41' 45" E	1542m
NWAFUPYR006399	Zhou Lin	2016-07-31	China	Shaanxi	Mount Taibai		Xiabaiyun	34° 4' 22" N	107° 41' 45" E	1580m
NWAFUPYR006400	Zhou Lin	2016-08-02	China	Shaanxi	Mount Taibai		Shangbaiyun	34° 3' 46" N	107° 41' 56" E	1790m
NWAFUPYR006401	Zhou Lin	2016-08-02	China	Shaanxi	Mount Taibai		Shangbaiyun	34° 3' 46" N	107° 41' 56" E	1790m
NWAFUPYR006402	Zhou Lin	2016-08-03	China	Shaanxi	Mount Taibai			34° 3' 41" N	107° 41' 58" E	1847m
NWAFUPYR006403	Zhou Lin	2016-08-03	China	Shaanxi	Mount Taibai			34° 3' 41" N	107° 41' 58" E	1847m
NWAFUPYR006404	Zhou Lin	2016-08-03	China	Shaanxi	Mount Taibai			34° 3' 41" N	107° 41' 58" E	1847m
NWAFUPYR006405	Zhou Lin	2016-08-04	China	Shaanxi	Mount Taibai			34° 3' 22" N	107° 41' 59" E	1963m
NWAFUPYR006406	Zhou Lin	2016-08-04	China	Shaanxi	Mount Taibai			34° 3' 22" N	107° 41' 59" E	1963m
NWAFUPYR006407	Zhou Lin	2016-08-06	China	Shaanxi	Mount Taibai		Dawancun	34° 6' 2" N	107° 43' 12" E	950m
NWAFUPYR006408	Zhou Lin	2016-08-06	China	Shaanxi	Mount Taibai		Dawancun	34° 6' 2" N	107° 43' 12" E	950m
NWAFUPYR006409	Zhou Lin	2016-08-06	China	Shaanxi	Mount Taibai		Dawancun	34° 6' 2" N	107° 43' 12" E	950m
NWAFUPYR006410	Zhou Lin	2016-08-06	China	Shaanxi	Mount Taibai		Dawancun	34° 6' 2" N	107° 43' 12" E	950m
NWAFUPYR006411	Yang Bolan	2017-07-03	China	Shaanxi	Mount Taibai		Heihuguan	34° 5' 24" N	107° 43' E	1088m
NWAFUPYR006412	Zhou Lin	2016-08-05	China	Shaanxi	Mount Taibai		Haopingsi	34° 5' 16" N	107° 42' 40" E	1142m
NWAFUPYR006413	Yang Bolan	2017-07-05	China	Shaanxi	Mount Taibai		Haopingsi	34° 5' 16" N	107° 42' 40" E	1190m
NWAFUPYR006414	Yang Bolan	2017-07-16	China	Shaanxi	Mount Taibai		Haopingsi	34° 5' 16" N	107° 42' 40" E	1190m
NWAFUPYR006415	Zhou Lin	2016-07-21	China	Shaanxi	Mount Taibai			34° 5' 13" N	107° 42' 38" E	1252m
NWAFUPYR006416	Zhou Lin	2016-07-21	China	Shaanxi	Mount Taibai			34° 5' 13" N	107° 42' 38" E	1252m
NWAFUPYR006417	Zhou Lin	2016-07-21	China	Shaanxi	Mount Taibai			34° 5' 13" N	107° 42' 38" E	1252m
NWAFUPYR006418	Zhou Lin	2016-07-21	China	Shaanxi	Mount Taibai			34° 5' 13" N	107° 42' 38" E	1252m
NWAFUPYR006419	Zhou Lin	2016-07-21	China	Shaanxi	Mount Taibai			34° 5' 13" N	107° 42' 38" E	1252m
NWAFUPYR006420	Zhou Lin	2016-07-21	China	Shaanxi	Mount Taibai			34° 5' 13" N	107° 42' 38" E	1252m
NWAFUPYR006421	Zhou Lin	2016-07-21	China	Shaanxi	Mount Taibai			34° 5' 13" N	107° 42' 38" E	1252m
NWAFUPYR006422	Zhou Lin	2016-07-21	China	Shaanxi	Mount Taibai			34° 5' 13" N	107° 42' 38" E	1252m
NWAFUPYR006423	Zhou Lin	2016-07-21	China	Shaanxi	Mount Taibai			34° 5' 13" N	107° 42' 38" E	1252m
NWAFUPYR006424	Zhou Lin	2016-07-21	China	Shaanxi	Mount Taibai			34° 5' 13" N	107° 42' 38" E	1252m
NWAFUPYR006425	Zhou Lin	2016-07-21	China	Shaanxi	Mount Taibai			34° 5' 13" N	107° 42' 38" E	1252m
NWAFUPYR006426	Zhou Lin	2016-07-21	China	Shaanxi	Mount Taibai			34° 5' 13" N	107° 42' 38" E	1252m
NWAFUPYR006427	Zhou Lin	2016-07-21	China	Shaanxi	Mount Taibai			34° 5' 13" N	107° 42' 38" E	1252m
NWAFUPYR006428	Zhou Lin	2016-07-21	China	Shaanxi	Mount Taibai			34° 5' 13" N	107° 42' 38" E	1252m
NWAFUPYR006429	Zhou Lin	2016-07-21	China	Shaanxi	Mount Taibai			34° 5' 13" N	107° 42' 38" E	1252m
NWAFUPYR006430	Zhou Lin	2016-07-21	China	Shaanxi	Mount Taibai			34° 5' 13" N	107° 42' 38" E	1252m
NWAFUPYR006431	Zhou Lin	2016-07-21	China	Shaanxi	Mount Taibai			34° 5' 13" N	107° 42' 38" E	1252m
NWAFUPYR006432	Zhou Lin	2016-07-21	China	Shaanxi	Mount Taibai			34° 5' 13" N	107° 42' 38" E	1252m
NWAFUPYR006433	Zhou Lin	2016-07-21	China	Shaanxi	Mount Taibai			34° 5' 13" N	107° 42' 38" E	1252m
NWAFUPYR006434	Zhou Lin	2016-07-21	China	Shaanxi	Mount Taibai			34° 5' 13" N	107° 42' 38" E	1252m
NWAFUPYR006435	Yang Bolan	2017-07-27	China	Shaanxi	Mount Taibai			34° 5' 13" N	107° 42' 38" E	1290m
NWAFUPYR006436	Zhou Lin	2016-07-24	China	Shaanxi	Mount Taibai		Zhongshansi	34° 4' 35" N	107° 41' 57" E	1350m
NWAFUPYR006437	Zhou Lin	2016-07-24	China	Shaanxi	Mount Taibai		Zhongshansi	34° 4' 35" N	107° 41' 57" E	1350m
NWAFUPYR006438	Zhou Lin	2016-07-24	China	Shaanxi	Mount Taibai		Zhongshansi	34° 4' 35" N	107° 41' 57" E	1350m
NWAFUPYR006439	Zhou Lin	2016-07-24	China	Shaanxi	Mount Taibai		Zhongshansi	34° 4' 35" N	107° 41' 57" E	1350m
NWAFUPYR006440	Zhou Lin	2016-07-24	China	Shaanxi	Mount Taibai		Zhongshansi	34° 4' 35" N	107° 41' 57" E	1350m
NWAFUPYR006441	Zhou Lin	2016-07-24	China	Shaanxi	Mount Taibai		Zhongshansi	34° 4' 35" N	107° 41' 57" E	1350m
NWAFUPYR006442	Zhou Lin	2016-07-24	China	Shaanxi	Mount Taibai		Zhongshansi	34° 4' 35" N	107° 41' 57" E	1380m
NWAFUPYR006443	Zhou Lin	2016-07-24	China	Shaanxi	Mount Taibai		Zhongshansi	34° 4' 35" N	107° 41' 57" E	1380m
NWAFUPYR006444	Zhou Lin	2016-07-24	China	Shaanxi	Mount Taibai		Zhongshansi	34° 4' 35" N	107° 41' 57" E	1380m
NWAFUPYR006445	Zhou Lin	2016-07-24	China	Shaanxi	Mount Taibai		Zhongshansi	34° 4' 35" N	107° 41' 57" E	1350m
NWAFUPYR006446	Zhou Lin	2016-07-24	China	Shaanxi	Mount Taibai		Zhongshansi	34° 4' 35" N	107° 41' 57" E	1350m
NWAFUPYR006447	Zhou Lin	2016-07-24	China	Shaanxi	Mount Taibai		Zhongshansi	34° 4' 35" N	107° 41' 57" E	1380m
NWAFUPYR006448	Zhou Lin	2016-07-24	China	Shaanxi	Mount Taibai		Zhongshansi	34° 4' 35" N	107° 41' 57" E	1380m
NWAFUPYR006449	Zhou Lin	2016-07-23	China	Shaanxi	Mount Taibai		Liujiaya	34° 4' 48" N	107° 42' 26" E	1430m
NWAFUPYR006450	Zhou Lin	2016-07-23	China	Shaanxi	Mount Taibai		Liujiaya	34° 4' 48" N	107° 42' 26" E	1430m
NWAFUPYR006451	Zhou Lin	2016-07-23	China	Shaanxi	Mount Taibai		Liujiaya	34° 4' 48" N	107° 42' 26" E	1430m
NWAFUPYR006452	Zhou Lin	2016-07-23	China	Shaanxi	Mount Taibai		Liujiaya	34° 4' 48" N	107° 42' 26" E	1430m
NWAFUPYR006453	Zhou Lin	2016-07-23	China	Shaanxi	Mount Taibai		Liujiaya	34° 4' 48" N	107° 42' 26" E	1430m
NWAFUPYR006454	Zhou Lin	2016-07-23	China	Shaanxi	Mount Taibai		Liujiaya	34° 4' 48" N	107° 42' 26" E	1430m
NWAFUPYR006455	Yang Bolan	2017-08-10	China	Shaanxi	Mount Taibai		Liujiaya	34° 4' 48" N	107° 42' 26" E	1480m
NWAFUPYR006456	Zhou Lin	2016-07-31	China	Shaanxi	Mount Taibai		Xiabaiyun	34° 4' 22" N	107° 41' 45" E	1542m
NWAFUPYR006457	Zhou Lin	2016-07-31	China	Shaanxi	Mount Taibai		Xiabaiyun	34° 4' 22" N	107° 41' 45" E	1542m
NWAFUPYR006458	Zhou Lin	2016-07-31	China	Shaanxi	Mount Taibai		Xiabaiyun	34° 4' 22" N	107° 41' 45" E	1542m
NWAFUPYR006459	Zhou Lin	2016-07-31	China	Shaanxi	Mount Taibai		Xiabaiyun	34° 4' 22" N	107° 41' 45" E	1580m
NWAFUPYR006460	Zhou Lin	2016-07-31	China	Shaanxi	Mount Taibai		Xiabaiyun	34° 4' 22" N	107° 41' 45" E	1580m
NWAFUPYR006461	Zhou Lin	2016-07-31	China	Shaanxi	Mount Taibai		Xiabaiyun	34° 4' 22" N	107° 41' 45" E	1580m
NWAFUPYR006462	Zhou Lin	2016-07-31	China	Shaanxi	Mount Taibai		Xiabaiyun	34° 4' 22" N	107° 41' 45" E	1580m
NWAFUPYR006463	Zhou Lin	2016-07-31	China	Shaanxi	Mount Taibai		Xiabaiyun	34° 4' 22" N	107° 41' 45" E	1580m
NWAFUPYR006464	Zhou Lin	2016-08-01	China	Shaanxi	Mount Taibai			34° 3' 53" N	107° 41' 54" E	1638m
NWAFUPYR006465	Zhou Lin	2016-08-01	China	Shaanxi	Mount Taibai			34° 3' 53" N	107° 41' 54" E	1638m
NWAFUPYR006466	Zhou Lin	2016-08-03	China	Shaanxi	Mount Taibai			34° 3' 41" N	107° 41' 58" E	1847m
NWAFUPYR006467	Zhou Lin	2016-08-04	China	Shaanxi	Mount Taibai			34° 3' 22" N	107° 41' 59" E	1963m
NWAFUPYR006468	Zhou Lin	2016-08-04	China	Shaanxi	Mount Taibai			34° 3' 22" N	107° 41' 59" E	1963m
NWAFUPYR006469	Zhou Lin	2016-08-04	China	Shaanxi	Mount Taibai			34° 3' 22" N	107° 41' 59" E	1963m
NWAFUPYR006470	Yang Bolan	2017-07-22	China	Shaanxi	Mount Taibai			34° 3' 25" N	107° 41' 59" E	2080m
NWAFUPYR006471	Zhou Lin	2016-08-06	China	Shaanxi	Mount Taibai		Dawancun	34° 6' 2" N	107° 43' 12" E	950m
NWAFUPYR006472	Zhou Lin	2016-08-06	China	Shaanxi	Mount Taibai		Dawancun	34° 6' 2" N	107° 43' 12" E	950m
NWAFUPYR006473	Zhou Lin	2016-07-20	China	Shaanxi	Mount Taibai		Heihuguan	34° 5' 24" N	107° 43' E	1041m
NWAFUPYR006474	Zhou Lin	2016-08-05	China	Shaanxi	Mount Taibai		Haopingsi	34° 5' 16" N	107° 42' 40" E	1142m
NWAFUPYR006475	Zhou Lin	2016-08-05	China	Shaanxi	Mount Taibai		Haopingsi	34° 5' 16" N	107° 42' 40" E	1142m
NWAFUPYR006476	Zhou Lin	2016-08-05	China	Shaanxi	Mount Taibai		Haopingsi	34° 5' 16" N	107° 42' 40" E	1142m
NWAFUPYR006477	Zhou Lin	2016-08-05	China	Shaanxi	Mount Taibai		Haopingsi	34° 5' 16" N	107° 42' 40" E	1142m
NWAFUPYR006478	Zhou Lin	2016-08-05	China	Shaanxi	Mount Taibai		Haopingsi	34° 5' 16" N	107° 42' 40" E	1142m
NWAFUPYR006479	Zhou Lin	2016-08-05	China	Shaanxi	Mount Taibai		Haopingsi	34° 5' 16" N	107° 42' 40" E	1142m
NWAFUPYR006480	Yang Bolan	2017-07-16	China	Shaanxi	Mount Taibai		Haopingsi	34° 5' 16" N	107° 42' 40" E	1190m
NWAFUPYR006481	Yang Bolan	2017-07-16	China	Shaanxi	Mount Taibai		Haopingsi	34° 5' 16" N	107° 42' 40" E	1190m
NWAFUPYR006482	Yang Bolan	2017-07-16	China	Shaanxi	Mount Taibai		Haopingsi	34° 5' 16" N	107° 42' 40" E	1190m
NWAFUPYR006483	Zhou Lin	2016-07-21	China	Shaanxi	Mount Taibai			34° 5' 13" N	107° 42' 38" E	1252m
NWAFUPYR006484	Zhou Lin	2016-07-21	China	Shaanxi	Mount Taibai			34° 5' 13" N	107° 42' 38" E	1252m
NWAFUPYR006485	Zhou Lin	2016-07-21	China	Shaanxi	Mount Taibai			34° 5' 13" N	107° 42' 38" E	1252m
NWAFUPYR006486	Zhou Lin	2016-07-21	China	Shaanxi	Mount Taibai			34° 5' 13" N	107° 42' 38" E	1252m
NWAFUPYR006487	Zhou Lin	2016-07-21	China	Shaanxi	Mount Taibai			34° 5' 13" N	107° 42' 38" E	1252m
NWAFUPYR006488	Zhou Lin	2016-07-21	China	Shaanxi	Mount Taibai			34° 5' 13" N	107° 42' 38" E	1252m
NWAFUPYR006489	Zhou Lin	2016-07-21	China	Shaanxi	Mount Taibai			34° 5' 13" N	107° 42' 38" E	1252m
NWAFUPYR006490	Zhou Lin	2016-07-21	China	Shaanxi	Mount Taibai			34° 5' 13" N	107° 42' 38" E	1252m
NWAFUPYR006491	Zhou Lin	2016-07-21	China	Shaanxi	Mount Taibai			34° 5' 13" N	107° 42' 38" E	1252m
NWAFUPYR006492	Zhou Lin	2016-07-21	China	Shaanxi	Mount Taibai			34° 5' 13" N	107° 42' 38" E	1252m
NWAFUPYR006493	Zhou Lin	2016-07-21	China	Shaanxi	Mount Taibai			34° 5' 13" N	107° 42' 38" E	1252m
NWAFUPYR006494	Zhou Lin	2016-07-21	China	Shaanxi	Mount Taibai			34° 5' 13" N	107° 42' 38" E	1252m
NWAFUPYR006495	Zhou Lin	2016-07-21	China	Shaanxi	Mount Taibai			34° 5' 13" N	107° 42' 38" E	1252m
NWAFUPYR006496	Zhou Lin	2016-07-21	China	Shaanxi	Mount Taibai			34° 5' 13" N	107° 42' 38" E	1252m
NWAFUPYR006497	Zhou Lin	2016-07-21	China	Shaanxi	Mount Taibai			34° 5' 13" N	107° 42' 38" E	1252m
NWAFUPYR006498	Zhou Lin	2016-07-21	China	Shaanxi	Mount Taibai			34° 5' 13" N	107° 42' 38" E	1252m
NWAFUPYR006499	Zhou Lin	2016-07-21	China	Shaanxi	Mount Taibai			34° 5' 13" N	107° 42' 38" E	1252m
NWAFUPYR006500	Zhou Lin	2016-07-21	China	Shaanxi	Mount Taibai			34° 5' 13" N	107° 42' 38" E	1252m
NWAFUPYR006501	Zhou Lin	2016-07-21	China	Shaanxi	Mount Taibai			34° 5' 13" N	107° 42' 38" E	1252m
NWAFUPYR006502	Zhou Lin	2016-07-21	China	Shaanxi	Mount Taibai			34° 5' 13" N	107° 42' 38" E	1252m
NWAFUPYR006503	Zhou Lin	2016-07-27	China	Shaanxi	Mount Taibai			34° 5' 13" N	107° 42' 38" E	1290m
NWAFUPYR006504	Zhou Lin	2016-07-27	China	Shaanxi	Mount Taibai			34° 5' 13" N	107° 42' 38" E	1290m
NWAFUPYR006505	Zhou Lin	2016-07-27	China	Shaanxi	Mount Taibai			34° 5' 13" N	107° 42' 38" E	1290m
NWAFUPYR006506	Zhou Lin	2016-07-27	China	Shaanxi	Mount Taibai			34° 5' 13" N	107° 42' 38" E	1290m
NWAFUPYR006507	Zhou Lin	2016-07-27	China	Shaanxi	Mount Taibai			34° 5' 13" N	107° 42' 38" E	1290m
NWAFUPYR006508	Zhou Lin	2016-07-27	China	Shaanxi	Mount Taibai			34° 5' 13" N	107° 42' 38" E	1290m
NWAFUPYR006509	Zhou Lin	2016-07-24	China	Shaanxi	Mount Taibai		Zhongshansi	34° 4' 35" N	107° 41' 57" E	1350m
NWAFUPYR006510	Zhou Lin	2016-07-24	China	Shaanxi	Mount Taibai		Zhongshansi	34° 4' 35" N	107° 41' 57" E	1350m
NWAFUPYR006511	Zhou Lin	2016-07-24	China	Shaanxi	Mount Taibai		Zhongshansi	34° 4' 35" N	107° 41' 57" E	1350m
NWAFUPYR006512	Zhou Lin	2016-07-24	China	Shaanxi	Mount Taibai		Zhongshansi	34° 4' 35" N	107° 41' 57" E	1350m
NWAFUPYR006513	Zhou Lin	2016-07-24	China	Shaanxi	Mount Taibai		Zhongshansi	34° 4' 35" N	107° 41' 57" E	1350m
NWAFUPYR006514	Zhou Lin	2016-07-24	China	Shaanxi	Mount Taibai		Zhongshansi	34° 4' 35" N	107° 41' 57" E	1350m
NWAFUPYR006515	Zhou Lin	2016-07-24	China	Shaanxi	Mount Taibai		Zhongshansi	34° 4' 35" N	107° 41' 57" E	1350m
NWAFUPYR006516	Zhou Lin	2016-07-24	China	Shaanxi	Mount Taibai		Zhongshansi	34° 4' 35" N	107° 41' 57" E	1350m
NWAFUPYR006517	Zhou Lin	2016-07-24	China	Shaanxi	Mount Taibai		Zhongshansi	34° 4' 35" N	107° 41' 57" E	1350m
NWAFUPYR006518	Zhou Lin	2016-07-24	China	Shaanxi	Mount Taibai		Zhongshansi	34° 4' 35" N	107° 41' 57" E	1350m
NWAFUPYR006519	Zhou Lin	2016-07-24	China	Shaanxi	Mount Taibai		Zhongshansi	34° 4' 35" N	107° 41' 57" E	1350m
NWAFUPYR006520	Zhou Lin	2016-07-24	China	Shaanxi	Mount Taibai		Zhongshansi	34° 4' 35" N	107° 41' 57" E	1350m
NWAFUPYR006521	Zhou Lin	2016-07-24	China	Shaanxi	Mount Taibai		Zhongshansi	34° 4' 35" N	107° 41' 57" E	1350m
NWAFUPYR006522	Zhou Lin	2016-07-24	China	Shaanxi	Mount Taibai		Zhongshansi	34° 4' 35" N	107° 41' 57" E	1350m
NWAFUPYR006523	Zhou Lin	2016-07-24	China	Shaanxi	Mount Taibai		Zhongshansi	34° 4' 35" N	107° 41' 57" E	1350m
NWAFUPYR006524	Zhou Lin	2016-07-24	China	Shaanxi	Mount Taibai		Zhongshansi	34° 4' 35" N	107° 41' 57" E	1350m
NWAFUPYR006525	Zhou Lin	2016-07-24	China	Shaanxi	Mount Taibai		Zhongshansi	34° 4' 35" N	107° 41' 57" E	1350m
NWAFUPYR006526	Zhou Lin	2016-07-24	China	Shaanxi	Mount Taibai		Zhongshansi	34° 4' 35" N	107° 41' 57" E	1350m
NWAFUPYR006527	Zhou Lin	2016-07-24	China	Shaanxi	Mount Taibai		Zhongshansi	34° 4' 35" N	107° 41' 57" E	1350m
NWAFUPYR006528	Zhou Lin	2016-07-24	China	Shaanxi	Mount Taibai		Zhongshansi	34° 4' 35" N	107° 41' 57" E	1350m
NWAFUPYR006529	Zhou Lin	2016-07-24	China	Shaanxi	Mount Taibai		Zhongshansi	34° 4' 35" N	107° 41' 57" E	1350m
NWAFUPYR006530	Zhou Lin	2016-07-24	China	Shaanxi	Mount Taibai		Zhongshansi	34° 4' 35" N	107° 41' 57" E	1350m
NWAFUPYR006531	Zhou Lin	2016-07-24	China	Shaanxi	Mount Taibai		Zhongshansi	34° 4' 35" N	107° 41' 57" E	1350m
NWAFUPYR006532	Zhou Lin	2016-07-24	China	Shaanxi	Mount Taibai		Zhongshansi	34° 4' 35" N	107° 41' 57" E	1350m
NWAFUPYR006533	Zhou Lin	2016-07-24	China	Shaanxi	Mount Taibai		Zhongshansi	34° 4' 35" N	107° 41' 57" E	1350m
NWAFUPYR006534	Zhou Lin	2016-07-24	China	Shaanxi	Mount Taibai		Zhongshansi	34° 4' 35" N	107° 41' 57" E	1350m
NWAFUPYR006535	Zhou Lin	2016-07-24	China	Shaanxi	Mount Taibai		Zhongshansi	34° 4' 35" N	107° 41' 57" E	1350m
NWAFUPYR006536	Zhou Lin	2016-07-23	China	Shaanxi	Mount Taibai		Liujiaya	34° 4' 48" N	107° 42' 26" E	1430m
NWAFUPYR006537	Zhou Lin	2016-07-23	China	Shaanxi	Mount Taibai		Liujiaya	34° 4' 48" N	107° 42' 26" E	1430m
NWAFUPYR006538	Zhou Lin	2016-07-23	China	Shaanxi	Mount Taibai		Liujiaya	34° 4' 48" N	107° 42' 26" E	1430m
NWAFUPYR006539	Zhou Lin	2016-07-23	China	Shaanxi	Mount Taibai		Liujiaya	34° 4' 48" N	107° 42' 26" E	1430m
NWAFUPYR006540	Zhou Lin	2016-07-23	China	Shaanxi	Mount Taibai		Liujiaya	34° 4' 48" N	107° 42' 26" E	1430m
NWAFUPYR006541	Zhou Lin	2016-07-23	China	Shaanxi	Mount Taibai		Liujiaya	34° 4' 48" N	107° 42' 26" E	1430m
NWAFUPYR006542	Zhou Lin	2016-07-23	China	Shaanxi	Mount Taibai		Liujiaya	34° 4' 48" N	107° 42' 26" E	1430m
NWAFUPYR006543	Zhou Lin	2016-07-23	China	Shaanxi	Mount Taibai		Liujiaya	34° 4' 48" N	107° 42' 26" E	1430m
NWAFUPYR006544	Zhou Lin	2016-07-23	China	Shaanxi	Mount Taibai		Liujiaya	34° 4' 48" N	107° 42' 26" E	1430m
NWAFUPYR006545	Zhou Lin	2016-07-23	China	Shaanxi	Mount Taibai		Liujiaya	34° 4' 48" N	107° 42' 26" E	1430m
NWAFUPYR006546	Zhou Lin	2016-07-23	China	Shaanxi	Mount Taibai		Liujiaya	34° 4' 48" N	107° 42' 26" E	1430m
NWAFUPYR006547	Zhou Lin	2016-07-23	China	Shaanxi	Mount Taibai		Liujiaya	34° 4' 48" N	107° 42' 26" E	1430m
NWAFUPYR006548	Zhou Lin	2016-07-23	China	Shaanxi	Mount Taibai		Liujiaya	34° 4' 48" N	107° 42' 26" E	1430m
NWAFUPYR006549	Yang Bolan	2017-08-10	China	Shaanxi	Mount Taibai		Liujiaya	34° 4' 48" N	107° 42' 26" E	1480m
NWAFUPYR006550	Yang Bolan	2017-08-10	China	Shaanxi	Mount Taibai		Liujiaya	34° 4' 48" N	107° 42' 26" E	1480m
NWAFUPYR006551	Zhou Lin	2016-07-31	China	Shaanxi	Mount Taibai		Xiabaiyun	34° 4' 22" N	107° 41' 45" E	1542m
NWAFUPYR006552	Zhou Lin	2016-07-31	China	Shaanxi	Mount Taibai		Xiabaiyun	34° 4' 22" N	107° 41' 45" E	1542m
NWAFUPYR006553	Zhou Lin	2016-07-31	China	Shaanxi	Mount Taibai		Xiabaiyun	34° 4' 22" N	107° 41' 45" E	1542m
NWAFUPYR006554	Zhou Lin	2016-07-31	China	Shaanxi	Mount Taibai		Xiabaiyun	34° 4' 22" N	107° 41' 45" E	1542m
NWAFUPYR006555	Zhou Lin	2016-07-31	China	Shaanxi	Mount Taibai		Xiabaiyun	34° 4' 22" N	107° 41' 45" E	1542m
NWAFUPYR006556	Zhou Lin	2016-07-31	China	Shaanxi	Mount Taibai		Xiabaiyun	34° 4' 22" N	107° 41' 45" E	1542m
NWAFUPYR006557	Zhou Lin	2016-07-31	China	Shaanxi	Mount Taibai		Xiabaiyun	34° 4' 22" N	107° 41' 45" E	1542m
NWAFUPYR006558	Zhou Lin	2016-07-31	China	Shaanxi	Mount Taibai		Xiabaiyun	34° 4' 22" N	107° 41' 45" E	1542m
NWAFUPYR006559	Zhou Lin	2016-07-31	China	Shaanxi	Mount Taibai		Xiabaiyun	34° 4' 22" N	107° 41' 45" E	1580m
NWAFUPYR006560	Zhou Lin	2016-07-31	China	Shaanxi	Mount Taibai		Xiabaiyun	34° 4' 22" N	107° 41' 45" E	1580m
NWAFUPYR006561	Zhou Lin	2016-07-31	China	Shaanxi	Mount Taibai		Xiabaiyun	34° 4' 22" N	107° 41' 45" E	1580m
NWAFUPYR006562	Zhou Lin	2016-07-31	China	Shaanxi	Mount Taibai		Xiabaiyun	34° 4' 22" N	107° 41' 45" E	1580m
NWAFUPYR006563	Zhou Lin	2016-07-31	China	Shaanxi	Mount Taibai		Xiabaiyun	34° 4' 22" N	107° 41' 45" E	1580m
NWAFUPYR006564	Zhou Lin	2016-07-31	China	Shaanxi	Mount Taibai		Xiabaiyun	34° 4' 22" N	107° 41' 45" E	1580m
NWAFUPYR006565	Zhou Lin	2016-07-31	China	Shaanxi	Mount Taibai		Xiabaiyun	34° 4' 22" N	107° 41' 45" E	1580m
NWAFUPYR006566	Zhou Lin	2016-07-31	China	Shaanxi	Mount Taibai		Xiabaiyun	34° 4' 22" N	107° 41' 45" E	1580m
NWAFUPYR006567	Yang Bolan	2017-08-09	China	Shaanxi	Mount Taibai		Xiabaiyun	34° 4' 22" N	107° 41' 45" E	1580m
NWAFUPYR006568	Zhou Lin	2016-08-01	China	Shaanxi	Mount Taibai			34° 3' 53" N	107° 41' 54" E	1638m
NWAFUPYR006569	Zhou Lin	2016-08-01	China	Shaanxi	Mount Taibai			34° 3' 53" N	107° 41' 54" E	1638m
NWAFUPYR006570	Zhou Lin	2016-08-01	China	Shaanxi	Mount Taibai			34° 3' 53" N	107° 41' 54" E	1638m
NWAFUPYR006571	Zhou Lin	2016-08-01	China	Shaanxi	Mount Taibai			34° 3' 53" N	107° 41' 54" E	1638m
NWAFUPYR006572	Zhou Lin	2016-08-01	China	Shaanxi	Mount Taibai			34° 3' 53" N	107° 41' 54" E	1638m
NWAFUPYR006573	Zhou Lin	2016-08-01	China	Shaanxi	Mount Taibai			34° 3' 53" N	107° 41' 54" E	1638m
NWAFUPYR006574	Zhou Lin	2016-08-01	China	Shaanxi	Mount Taibai			34° 3' 53" N	107° 41' 54" E	1638m
NWAFUPYR006575	Zhou Lin	2016-08-01	China	Shaanxi	Mount Taibai			34° 3' 53" N	107° 41' 54" E	1638m
NWAFUPYR006576	Zhou Lin	2016-08-01	China	Shaanxi	Mount Taibai			34° 3' 53" N	107° 41' 54" E	1638m
NWAFUPYR006577	Zhou Lin	2016-08-01	China	Shaanxi	Mount Taibai			34° 3' 53" N	107° 41' 54" E	1638m
NWAFUPYR006578	Zhou Lin	2016-08-02	China	Shaanxi	Mount Taibai		Shangbaiyun	34° 3' 46" N	107° 41' 56" E	1770m
NWAFUPYR006579	Zhou Lin	2016-08-02	China	Shaanxi	Mount Taibai		Shangbaiyun	34° 3' 46" N	107° 41' 56" E	1770m
NWAFUPYR006580	Zhou Lin	2016-08-02	China	Shaanxi	Mount Taibai		Shangbaiyun	34° 3' 46" N	107° 41' 56" E	1790m
NWAFUPYR006581	Zhou Lin	2016-08-02	China	Shaanxi	Mount Taibai		Shangbaiyun	34° 3' 46" N	107° 41' 56" E	1790m
NWAFUPYR006582	Yang Bolan	2017-07-25	China	Shaanxi	Mount Taibai		Shangbaiyun	34° 3' 46" N	107° 41' 56" E	1790m
NWAFUPYR006583	Zhou Lin	2016-08-03	China	Shaanxi	Mount Taibai			34° 3' 41" N	107° 41' 58" E	1847m
NWAFUPYR006584	Zhou Lin	2016-08-03	China	Shaanxi	Mount Taibai			34° 3' 41" N	107° 41' 58" E	1847m
NWAFUPYR006585	Zhou Lin	2016-08-03	China	Shaanxi	Mount Taibai			34° 3' 41" N	107° 41' 58" E	1847m
NWAFUPYR006586	Zhou Lin	2016-08-03	China	Shaanxi	Mount Taibai			34° 3' 41" N	107° 41' 58" E	1847m
NWAFUPYR006587	Zhou Lin	2016-08-03	China	Shaanxi	Mount Taibai			34° 3' 41" N	107° 41' 58" E	1847m
NWAFUPYR006588	Zhou Lin	2016-08-03	China	Shaanxi	Mount Taibai			34° 3' 41" N	107° 41' 58" E	1847m
NWAFUPYR006589	Yang Bolan	2017-07-23	China	Shaanxi	Mount Taibai			34° 3' 41" N	107° 41' 58" E	1880m
NWAFUPYR006590	Yang Bolan	2017-07-23	China	Shaanxi	Mount Taibai			34° 3' 41" N	107° 41' 58" E	1880m
NWAFUPYR006591	Zhou Lin	2016-08-04	China	Shaanxi	Mount Taibai			34° 3' 22" N	107° 41' 59" E	1963m
NWAFUPYR006592	Yang Bolan	2017-07-24	China	Shaanxi	Mount Taibai			34° 3' 22" N	107° 41' 59" E	1980m
NWAFUPYR006593	Yang Bolan	2017-07-22	China	Shaanxi	Mount Taibai			34° 3' 25" N	107° 41' 59" E	2080m
NWAFUPYR006594	Yang Bolan	2017-07-21	China	Shaanxi	Mount Taibai		Luotuoshu	34° 3' 21" N	107° 42' E	2180m
NWAFUPYR006595	Yang Bolan	2017-07-19	China	Shaanxi	Mount Taibai		Dadian	34° 3' 3" N	107° 42' 21" E	2280m
NWAFUPYR006596	Yang Bolan	2017-07-19	China	Shaanxi	Mount Taibai		Dadian	34° 3' 3" N	107° 42' 21" E	2280m
NWAFUPYR006597	Zhou Lin	2016-08-06	China	Shaanxi	Mount Taibai		Dawancun	34° 6' 2" N	107° 43' 12" E	950m
NWAFUPYR006598	Zhou Lin	2016-07-20	China	Shaanxi	Mount Taibai		Heihuguan	34° 5' 24" N	107° 43' E	1041m
NWAFUPYR006599	Zhou Lin	2016-07-20	China	Shaanxi	Mount Taibai		Heihuguan	34° 5' 24" N	107° 43' E	1041m
NWAFUPYR006600	Zhou Lin	2016-07-20	China	Shaanxi	Mount Taibai		Heihuguan	34° 5' 24" N	107° 43' E	1041m
NWAFUPYR006601	Zhou Lin	2016-07-20	China	Shaanxi	Mount Taibai		Heihuguan	34° 5' 24" N	107° 43' E	1041m
NWAFUPYR006602	Zhou Lin	2016-07-20	China	Shaanxi	Mount Taibai		Heihuguan	34° 5' 24" N	107° 43' E	1041m
NWAFUPYR006603	Zhou Lin	2016-07-20	China	Shaanxi	Mount Taibai		Heihuguan	34° 5' 24" N	107° 43' E	1041m
NWAFUPYR006604	Zhou Lin	2016-08-05	China	Shaanxi	Mount Taibai		Haopingsi	34° 5' 16" N	107° 42' 40" E	1142m
NWAFUPYR006605	Zhou Lin	2016-08-05	China	Shaanxi	Mount Taibai		Haopingsi	34° 5' 16" N	107° 42' 40" E	1142m
NWAFUPYR006606	Zhou Lin	2016-08-05	China	Shaanxi	Mount Taibai		Haopingsi	34° 5' 16" N	107° 42' 40" E	1142m
NWAFUPYR006607	Zhou Lin	2016-07-24	China	Shaanxi	Mount Taibai		Zhongshansi	34° 4' 35" N	107° 41' 57" E	1350m
NWAFUPYR006608	Zhou Lin	2016-07-24	China	Shaanxi	Mount Taibai		Zhongshansi	34° 4' 35" N	107° 41' 57" E	1350m
NWAFUPYR006609	Zhou Lin	2016-07-24	China	Shaanxi	Mount Taibai		Zhongshansi	34° 4' 35" N	107° 41' 57" E	1350m
NWAFUPYR006610	Zhou Lin	2016-07-24	China	Shaanxi	Mount Taibai		Zhongshansi	34° 4' 35" N	107° 41' 57" E	1350m
NWAFUPYR006611	Zhou Lin	2016-07-24	China	Shaanxi	Mount Taibai		Zhongshansi	34° 4' 35" N	107° 41' 57" E	1350m
NWAFUPYR006612	Zhou Lin	2016-07-24	China	Shaanxi	Mount Taibai		Zhongshansi	34° 4' 35" N	107° 41' 57" E	1350m
NWAFUPYR006613	Zhou Lin	2016-07-24	China	Shaanxi	Mount Taibai		Zhongshansi	34° 4' 35" N	107° 41' 57" E	1350m
NWAFUPYR006614	Zhou Lin	2016-07-23	China	Shaanxi	Mount Taibai		Liujiaya	34° 4' 48" N	107° 42' 26" E	1430m
NWAFUPYR006615	Zhou Lin	2016-07-23	China	Shaanxi	Mount Taibai		Liujiaya	34° 4' 48" N	107° 42' 26" E	1430m
NWAFUPYR006616	Zhou Lin	2016-07-23	China	Shaanxi	Mount Taibai		Liujiaya	34° 4' 48" N	107° 42' 26" E	1430m
NWAFUPYR006617	Zhou Lin	2016-07-23	China	Shaanxi	Mount Taibai		Liujiaya	34° 4' 48" N	107° 42' 26" E	1430m
NWAFUPYR006618	Zhou Lin	2016-07-23	China	Shaanxi	Mount Taibai		Liujiaya	34° 4' 48" N	107° 42' 26" E	1430m
NWAFUPYR006619	Zhou Lin	2016-07-23	China	Shaanxi	Mount Taibai		Liujiaya	34° 4' 48" N	107° 42' 26" E	1430m
NWAFUPYR006620	Zhou Lin	2016-07-23	China	Shaanxi	Mount Taibai		Liujiaya	34° 4' 48" N	107° 42' 26" E	1430m
NWAFUPYR006621	Zhou Lin	2016-07-23	China	Shaanxi	Mount Taibai		Liujiaya	34° 4' 48" N	107° 42' 26" E	1430m
NWAFUPYR006622	Zhou Lin	2016-07-31	China	Shaanxi	Mount Taibai		Xiabaiyun	34° 4' 22" N	107° 41' 45" E	1542m
NWAFUPYR006623	Zhou Lin	2016-07-31	China	Shaanxi	Mount Taibai		Xiabaiyun	34° 4' 22" N	107° 41' 45" E	1580m
NWAFUPYR006624	Zhou Lin	2016-08-01	China	Shaanxi	Mount Taibai			34° 3' 53" N	107° 41' 54" E	1638m
NWAFUPYR006625	Zhou Lin	2016-08-02	China	Shaanxi	Mount Taibai		Shangbaiyun	34° 3' 46" N	107° 41' 56" E	1770m
NWAFUPYR006626	Zhou Lin	2016-08-02	China	Shaanxi	Mount Taibai		Shangbaiyun	34° 3' 46" N	107° 41' 56" E	1770m
NWAFUPYR006627	Zhou Lin	2016-08-02	China	Shaanxi	Mount Taibai		Shangbaiyun	34° 3' 46" N	107° 41' 56" E	1790m
NWAFUPYR006628	Zhou Lin	2016-08-06	China	Shaanxi	Mount Taibai		Dawancun	34° 6' 2" N	107° 43' 12" E	950m
NWAFUPYR006629	Zhou Lin	2016-08-06	China	Shaanxi	Mount Taibai		Dawancun	34° 6' 2" N	107° 43' 12" E	950m
NWAFUPYR006630	Zhou Lin	2016-08-06	China	Shaanxi	Mount Taibai		Dawancun	34° 6' 2" N	107° 43' 12" E	950m
NWAFUPYR006631	Zhou Lin	2016-08-06	China	Shaanxi	Mount Taibai		Dawancun	34° 6' 2" N	107° 43' 12" E	950m
NWAFUPYR006632	Zhou Lin	2016-08-06	China	Shaanxi	Mount Taibai		Dawancun	34° 6' 2" N	107° 43' 12" E	950m
NWAFUPYR006633	Zhou Lin	2016-08-06	China	Shaanxi	Mount Taibai		Dawancun	34° 6' 2" N	107° 43' 12" E	950m
NWAFUPYR006634	Zhou Lin	2016-08-06	China	Shaanxi	Mount Taibai		Dawancun	34° 6' 2" N	107° 43' 12" E	950m
NWAFUPYR006635	Zhou Lin	2016-08-06	China	Shaanxi	Mount Taibai		Dawancun	34° 6' 2" N	107° 43' 12" E	950m
NWAFUPYR006636	Zhou Lin	2016-08-06	China	Shaanxi	Mount Taibai		Dawancun	34° 6' 2" N	107° 43' 12" E	950m
NWAFUPYR006637	Zhou Lin	2016-08-06	China	Shaanxi	Mount Taibai		Dawancun	34° 6' 2" N	107° 43' 12" E	950m
NWAFUPYR006638	Zhou Lin	2016-08-06	China	Shaanxi	Mount Taibai		Dawancun	34° 6' 2" N	107° 43' 12" E	950m
NWAFUPYR006639	Zhou Lin	2016-08-06	China	Shaanxi	Mount Taibai		Dawancun	34° 6' 2" N	107° 43' 12" E	950m
NWAFUPYR006640	Zhou Lin	2016-07-20	China	Shaanxi	Mount Taibai		Heihuguan	34° 5' 24" N	107° 43' E	1041m
NWAFUPYR006641	Zhou Lin	2016-07-20	China	Shaanxi	Mount Taibai		Heihuguan	34° 5' 24" N	107° 43' E	1041m
NWAFUPYR006642	Zhou Lin	2016-07-20	China	Shaanxi	Mount Taibai		Heihuguan	34° 5' 24" N	107° 43' E	1041m
NWAFUPYR006643	Zhou Lin	2016-07-20	China	Shaanxi	Mount Taibai		Heihuguan	34° 5' 24" N	107° 43' E	1041m
NWAFUPYR006644	Zhou Lin	2016-08-05	China	Shaanxi	Mount Taibai		Haopingsi	34° 5' 16" N	107° 42' 40" E	1142m
NWAFUPYR006645	Zhou Lin	2016-07-21	China	Shaanxi	Mount Taibai			34° 5' 13" N	107° 42' 38" E	1252m
NWAFUPYR006646	Zhou Lin	2016-07-21	China	Shaanxi	Mount Taibai			34° 5' 13" N	107° 42' 38" E	1252m
NWAFUPYR006647	Zhou Lin	2016-07-21	China	Shaanxi	Mount Taibai			34° 5' 13" N	107° 42' 38" E	1252m
NWAFUPYR006648	Zhou Lin	2016-07-21	China	Shaanxi	Mount Taibai			34° 5' 13" N	107° 42' 38" E	1252m
NWAFUPYR006649	Zhou Lin	2016-07-21	China	Shaanxi	Mount Taibai			34° 5' 13" N	107° 42' 38" E	1252m
NWAFUPYR006650	Yang Bolan	2017-07-27	China	Shaanxi	Mount Taibai			34° 5' 13" N	107° 42' 38" E	1290m
NWAFUPYR006651	Zhou Lin	2016-07-23	China	Shaanxi	Mount Taibai		Liujiaya	34° 4' 48" N	107° 42' 26" E	1430m
NWAFUPYR006652	Zhou Lin	2016-07-23	China	Shaanxi	Mount Taibai		Liujiaya	34° 4' 48" N	107° 42' 26" E	1430m
NWAFUPYR006653	Zhou Lin	2016-07-23	China	Shaanxi	Mount Taibai		Liujiaya	34° 4' 48" N	107° 42' 26" E	1430m
NWAFUPYR006654	Zhou Lin	2016-07-23	China	Shaanxi	Mount Taibai		Liujiaya	34° 4' 48" N	107° 42' 26" E	1430m
NWAFUPYR006655	Zhou Lin	2016-07-23	China	Shaanxi	Mount Taibai		Liujiaya	34° 4' 48" N	107° 42' 26" E	1430m
NWAFUPYR006656	Zhou Lin	2016-07-23	China	Shaanxi	Mount Taibai		Liujiaya	34° 4' 48" N	107° 42' 26" E	1430m
NWAFUPYR006657	Zhou Lin	2016-07-23	China	Shaanxi	Mount Taibai		Liujiaya	34° 4' 48" N	107° 42' 26" E	1430m
NWAFUPYR006658	Zhou Lin	2016-07-31	China	Shaanxi	Mount Taibai		Xiabaiyun	34° 4' 22" N	107° 41' 45" E	1580m
NWAFUPYR006659	Zhou Lin	2016-08-02	China	Shaanxi	Mount Taibai		Shangbaiyun	34° 3' 46" N	107° 41' 56" E	1770m
NWAFUPYR006660	Zhou Lin	2016-08-02	China	Shaanxi	Mount Taibai		Shangbaiyun	34° 3' 46" N	107° 41' 56" E	1790m
NWAFUPYR006661	Zhou Lin	2016-08-05	China	Shaanxi	Mount Taibai		Haopingsi	34° 5' 16" N	107° 42' 40" E	1142m
NWAFUPYR006662	Zhou Lin	2016-07-21	China	Shaanxi	Mount Taibai			34° 5' 13" N	107° 42' 38" E	1252m
NWAFUPYR006663	Zhou Lin	2016-07-21	China	Shaanxi	Mount Taibai			34° 5' 13" N	107° 42' 38" E	1252m
NWAFUPYR006664	Zhou Lin	2016-07-24	China	Shaanxi	Mount Taibai		Zhongshansi	34° 4' 35" N	107° 41' 57" E	1350m
NWAFUPYR006665	Zhou Lin	2016-07-24	China	Shaanxi	Mount Taibai		Zhongshansi	34° 4' 35" N	107° 41' 57" E	1350m
NWAFUPYR006666	Zhou Lin	2016-07-24	China	Shaanxi	Mount Taibai		Zhongshansi	34° 4' 35" N	107° 41' 57" E	1350m
NWAFUPYR006667	Zhou Lin	2016-08-03	China	Shaanxi	Mount Taibai			34° 3' 41" N	107° 41' 58" E	1847m
NWAFUPYR006668	Zhou Lin	2016-07-21	China	Shaanxi	Mount Taibai			34° 5' 13" N	107° 42' 38" E	1252m
NWAFUPYR006669	Zhou Lin	2016-07-24	China	Shaanxi	Mount Taibai		Zhongshansi	34° 4' 35" N	107° 41' 57" E	1350m
NWAFUPYR006670	Zhou Lin	2016-07-24	China	Shaanxi	Mount Taibai		Zhongshansi	34° 4' 35" N	107° 41' 57" E	1350m
NWAFUPYR006671	Zhou Lin	2016-07-24	China	Shaanxi	Mount Taibai		Zhongshansi	34° 4' 35" N	107° 41' 57" E	1350m
NWAFUPYR006672	Zhou Lin	2016-07-23	China	Shaanxi	Mount Taibai		Liujiaya	34° 4' 48" N	107° 42' 26" E	1430m
NWAFUPYR006673	Zhou Lin	2016-08-03	China	Shaanxi	Mount Taibai			34° 3' 41" N	107° 41' 58" E	1847m
NWAFUPYR006674	Zhou Lin	2016-08-04	China	Shaanxi	Mount Taibai			34° 3' 22" N	107° 41' 59" E	1963m
NWAFUPYR006675	Zhou Lin	2016-08-06	China	Shaanxi	Mount Taibai		Dawancun	34° 6' 2" N	107° 43' 12" E	950m
NWAFUPYR006676	Zhou Lin	2016-08-06	China	Shaanxi	Mount Taibai		Dawancun	34° 6' 2" N	107° 43' 12" E	950m
NWAFUPYR006677	Zhou Lin	2016-08-06	China	Shaanxi	Mount Taibai		Dawancun	34° 6' 2" N	107° 43' 12" E	950m
NWAFUPYR006678	Zhou Lin	2016-08-06	China	Shaanxi	Mount Taibai		Dawancun	34° 6' 2" N	107° 43' 12" E	950m
NWAFUPYR006679	Zhou Lin	2016-08-06	China	Shaanxi	Mount Taibai		Dawancun	34° 6' 2" N	107° 43' 12" E	950m
NWAFUPYR006680	Zhou Lin	2016-07-20	China	Shaanxi	Mount Taibai		Heihuguan	34° 5' 24" N	107° 43' E	1041m
NWAFUPYR006681	Zhou Lin	2016-08-05	China	Shaanxi	Mount Taibai		Haopingsi	34° 5' 16" N	107° 42' 40" E	1142m
NWAFUPYR006682	Zhou Lin	2016-08-05	China	Shaanxi	Mount Taibai		Haopingsi	34° 5' 16" N	107° 42' 40" E	1142m
NWAFUPYR006683	Zhou Lin	2016-07-21	China	Shaanxi	Mount Taibai			34° 5' 13" N	107° 42' 38" E	1252m
NWAFUPYR006684	Zhou Lin	2016-07-21	China	Shaanxi	Mount Taibai			34° 5' 13" N	107° 42' 38" E	1252m
NWAFUPYR006685	Zhou Lin	2016-07-21	China	Shaanxi	Mount Taibai			34° 5' 13" N	107° 42' 38" E	1252m
NWAFUPYR006686	Zhou Lin	2016-07-21	China	Shaanxi	Mount Taibai			34° 5' 13" N	107° 42' 38" E	1252m
NWAFUPYR006687	Zhou Lin	2016-07-21	China	Shaanxi	Mount Taibai			34° 5' 13" N	107° 42' 38" E	1252m
NWAFUPYR006688	Zhou Lin	2016-07-21	China	Shaanxi	Mount Taibai			34° 5' 13" N	107° 42' 38" E	1252m
NWAFUPYR006689	Zhou Lin	2016-07-21	China	Shaanxi	Mount Taibai			34° 5' 13" N	107° 42' 38" E	1252m
NWAFUPYR006690	Zhou Lin	2016-07-21	China	Shaanxi	Mount Taibai			34° 5' 13" N	107° 42' 38" E	1252m
NWAFUPYR006691	Zhou Lin	2016-07-24	China	Shaanxi	Mount Taibai		Zhongshansi	34° 4' 35" N	107° 41' 57" E	1350m
NWAFUPYR006692	Zhou Lin	2016-07-24	China	Shaanxi	Mount Taibai		Zhongshansi	34° 4' 35" N	107° 41' 57" E	1350m
NWAFUPYR006693	Zhou Lin	2016-07-24	China	Shaanxi	Mount Taibai		Zhongshansi	34° 4' 35" N	107° 41' 57" E	1350m
NWAFUPYR006694	Zhou Lin	2016-07-23	China	Shaanxi	Mount Taibai		Liujiaya	34° 4' 48" N	107° 42' 26" E	1430m
NWAFUPYR006695	Zhou Lin	2016-07-31	China	Shaanxi	Mount Taibai		Xiabaiyun	34° 4' 22" N	107° 41' 45" E	1542m
NWAFUPYR006696	Zhou Lin	2016-07-31	China	Shaanxi	Mount Taibai		Xiabaiyun	34° 4' 22" N	107° 41' 45" E	1542m
NWAFUPYR006697	Zhou Lin	2016-08-01	China	Shaanxi	Mount Taibai			34° 3' 53" N	107° 41' 54" E	1638m
NWAFUPYR006698	Zhou Lin	2016-08-01	China	Shaanxi	Mount Taibai			34° 3' 53" N	107° 41' 54" E	1638m
NWAFUPYR006699	Zhou Lin	2016-08-01	China	Shaanxi	Mount Taibai			34° 3' 53" N	107° 41' 54" E	1638m
NWAFUPYR006700	Zhou Lin	2016-08-01	China	Shaanxi	Mount Taibai			34° 3' 53" N	107° 41' 54" E	1638m
NWAFUPYR006701	Zhou Lin	2016-08-06	China	Shaanxi	Mount Taibai		Dawancun	34° 6' 2" N	107° 43' 12" E	950m
NWAFUPYR006702	Zhou Lin	2016-08-06	China	Shaanxi	Mount Taibai		Dawancun	34° 6' 2" N	107° 43' 12" E	950m
NWAFUPYR006703	Zhou Lin	2016-08-06	China	Shaanxi	Mount Taibai		Dawancun	34° 6' 2" N	107° 43' 12" E	950m
NWAFUPYR006704	Zhou Lin	2016-07-24	China	Shaanxi	Mount Taibai		Zhongshansi	34° 4' 35" N	107° 41' 57" E	1350m
NWAFUPYR006705	Yang Bolan	2017-08-10	China	Shaanxi	Mount Taibai		Liujiaya	34° 4' 48" N	107° 42' 26" E	1480m
NWAFUPYR006706	Yang Bolan	2017-08-07	China	Shaanxi	Mount Taibai			34° 3' 53" N	107° 41' 54" E	1680m
NWAFUPYR006707	Zhou Lin	2016-08-04	China	Shaanxi	Mount Taibai			34° 3' 22" N	107° 41' 59" E	1963m
NWAFUPYR006708	Zhou Lin	2016-08-06	China	Shaanxi	Mount Taibai		Dawancun	34° 6' 2" N	107° 43' 12" E	950m
NWAFUPYR006709	Zhou Lin	2016-08-06	China	Shaanxi	Mount Taibai		Dawancun	34° 6' 2" N	107° 43' 12" E	950m
NWAFUPYR006710	Zhou Lin	2016-07-20	China	Shaanxi	Mount Taibai		Heihuguan	34° 5' 24" N	107° 43' E	1041m
NWAFUPYR006711	Zhou Lin	2016-07-21	China	Shaanxi	Mount Taibai			34° 5' 13" N	107° 42' 38" E	1252m
NWAFUPYR006712	Zhou Lin	2016-07-21	China	Shaanxi	Mount Taibai			34° 5' 13" N	107° 42' 38" E	1252m
NWAFUPYR006713	Zhou Lin	2016-08-06	China	Shaanxi	Mount Taibai		Dawancun	34° 6' 2" N	107° 43' 12" E	950m
NWAFUPYR006714	Zhou Lin	2016-07-24	China	Shaanxi	Mount Taibai		Zhongshansi	34° 4' 35" N	107° 41' 57" E	1350m
NWAFUPYR006715	Zhou Lin	2016-07-31	China	Shaanxi	Mount Taibai		Xiabaiyun	34° 4' 22" N	107° 41' 45" E	1580m
NWAFUPYR006716	Zhou Lin	2016-08-01	China	Shaanxi	Mount Taibai			34° 3' 53" N	107° 41' 54" E	1638m
NWAFUPYR006717	Zhou Lin	2016-08-01	China	Shaanxi	Mount Taibai			34° 3' 53" N	107° 41' 54" E	1638m
NWAFUPYR006718	Yang Bolan	2017-07-05	China	Shaanxi	Mount Taibai		Haopingsi	34° 5' 16" N	107° 42' 40" E	1190m
NWAFUPYR006719	Yang Bolan	2017-07-05	China	Shaanxi	Mount Taibai		Haopingsi	34° 5' 16" N	107° 42' 40" E	1190m
NWAFUPYR006720	Zhou Lin	2016-08-02	China	Shaanxi	Mount Taibai		Shangbaiyun	34° 3' 46" N	107° 41' 56" E	1770m
NWAFUPYR006721	Zhou Lin	2016-08-02	China	Shaanxi	Mount Taibai		Shangbaiyun	34° 3' 46" N	107° 41' 56" E	1770m
NWAFUPYR006722	Zhou Lin	2016-08-02	China	Shaanxi	Mount Taibai		Shangbaiyun	34° 3' 46" N	107° 41' 56" E	1790m
NWAFUPYR006723	Zhou Lin	2016-08-02	China	Shaanxi	Mount Taibai		Shangbaiyun	34° 3' 46" N	107° 41' 56" E	1790m
NWAFUPYR006724	Zhou Lin	2016-08-02	China	Shaanxi	Mount Taibai		Shangbaiyun	34° 3' 46" N	107° 41' 56" E	1790m
NWAFUPYR006725	Zhou Lin	2016-08-02	China	Shaanxi	Mount Taibai		Shangbaiyun	34° 3' 46" N	107° 41' 56" E	1790m
NWAFUPYR006726	Zhou Lin	2016-08-02	China	Shaanxi	Mount Taibai		Shangbaiyun	34° 3' 46" N	107° 41' 56" E	1790m
NWAFUPYR006727	Zhou Lin	2016-08-03	China	Shaanxi	Mount Taibai			34° 3' 41" N	107° 41' 58" E	1847m
NWAFUPYR006728	Yang Bolan	2017-07-23	China	Shaanxi	Mount Taibai			34° 3' 41" N	107° 41' 58" E	1880m
NWAFUPYR006729	Zhou Lin	2016-08-03	China	Shaanxi	Mount Taibai			34° 3' 41" N	107° 41' 58" E	1847m
NWAFUPYR006730	Zhou Lin	2016-08-04	China	Shaanxi	Mount Taibai			34° 3' 22" N	107° 41' 59" E	1963m
NWAFUPYR006731	Zhou Lin	2016-08-04	China	Shaanxi	Mount Taibai			34° 3' 22" N	107° 41' 59" E	1963m
NWAFUPYR006732	Yang Bolan	2017-07-04	China	Shaanxi	Mount Taibai		Dawancun	34° 6' 2" N	107° 43' 12" E	989m
NWAFUPYR006733	Yang Bolan	2017-07-03	China	Shaanxi	Mount Taibai		Heihuguan	34° 5' 24" N	107° 43' E	1088m
NWAFUPYR006734	Zhou Lin	2016-07-24	China	Shaanxi	Mount Taibai		Zhongshansi	34° 4' 35" N	107° 41' 57" E	1350m
NWAFUPYR006735	Zhou Lin	2016-07-24	China	Shaanxi	Mount Taibai		Zhongshansi	34° 4' 35" N	107° 41' 57" E	1350m
NWAFUPYR006736	Zhou Lin	2016-07-23	China	Shaanxi	Mount Taibai		Liujiaya	34° 4' 48" N	107° 42' 26" E	1430m
NWAFUPYR006737	Zhou Lin	2016-07-23	China	Shaanxi	Mount Taibai		Liujiaya	34° 4' 48" N	107° 42' 26" E	1430m
NWAFUPYR006738	Zhou Lin	2016-07-23	China	Shaanxi	Mount Taibai		Liujiaya	34° 4' 48" N	107° 42' 26" E	1430m
NWAFUPYR006739	Zhou Lin	2016-07-23	China	Shaanxi	Mount Taibai		Liujiaya	34° 4' 48" N	107° 42' 26" E	1430m
NWAFUPYR006740	Yang Bolan	2017-08-07	China	Shaanxi	Mount Taibai			34° 3' 53" N	107° 41' 54" E	1680m
NWAFUPYR006741	Zhou Lin	2016-08-02	China	Shaanxi	Mount Taibai		Shangbaiyun	34° 3' 46" N	107° 41' 56" E	1790m
NWAFUPYR006742	Zhou Lin	2016-08-02	China	Shaanxi	Mount Taibai		Shangbaiyun	34° 3' 46" N	107° 41' 56" E	1790m
NWAFUPYR006743	Yang Bolan	2017-07-23	China	Shaanxi	Mount Taibai			34° 3' 41" N	107° 41' 58" E	1880m
NWAFUPYR006744	Yang Bolan	2017-07-23	China	Shaanxi	Mount Taibai			34° 3' 41" N	107° 41' 58" E	1880m
NWAFUPYR006745	Yang Bolan	2017-07-23	China	Shaanxi	Mount Taibai			34° 3' 41" N	107° 41' 58" E	1880m
NWAFUPYR006746	Yang Bolan	2017-07-23	China	Shaanxi	Mount Taibai			34° 3' 41" N	107° 41' 58" E	1880m
NWAFUPYR006747	Yang Bolan	2017-07-23	China	Shaanxi	Mount Taibai			34° 3' 41" N	107° 41' 58" E	1880m
NWAFUPYR006748	Zhou Lin	2016-08-04	China	Shaanxi	Mount Taibai			34° 3' 22" N	107° 41' 59" E	1963m
NWAFUPYR006749	Zhou Lin	2016-08-04	China	Shaanxi	Mount Taibai			34° 3' 22" N	107° 41' 59" E	1963m
NWAFUPYR006750	Yang Bolan	2017-07-24	China	Shaanxi	Mount Taibai			34° 3' 22" N	107° 41' 59" E	1980m
NWAFUPYR006751	Yang Bolan	2017-07-24	China	Shaanxi	Mount Taibai			34° 3' 22" N	107° 41' 59" E	1980m
NWAFUPYR006752	Yang Bolan	2017-07-22	China	Shaanxi	Mount Taibai			34° 3' 25" N	107° 41' 59" E	2080m
NWAFUPYR006753	Yang Bolan	2017-07-22	China	Shaanxi	Mount Taibai			34° 3' 25" N	107° 41' 59" E	2080m
NWAFUPYR006754	Yang Bolan	2017-07-22	China	Shaanxi	Mount Taibai			34° 3' 25" N	107° 41' 59" E	2080m
NWAFUPYR006755	Yang Bolan	2017-07-22	China	Shaanxi	Mount Taibai			34° 3' 25" N	107° 41' 59" E	2080m
NWAFUPYR006756	Yang Bolan	2017-07-22	China	Shaanxi	Mount Taibai			34° 3' 25" N	107° 41' 59" E	2080m
NWAFUPYR006757	Yang Bolan	2017-07-21	China	Shaanxi	Mount Taibai		Luotuoshu	34° 3' 21" N	107° 42' E	2180m
NWAFUPYR006758	Yang Bolan	2017-07-21	China	Shaanxi	Mount Taibai		Luotuoshu	34° 3' 21" N	107° 42' E	2180m
NWAFUPYR006759	Yang Bolan	2017-07-21	China	Shaanxi	Mount Taibai		Luotuoshu	34° 3' 21" N	107° 42' E	2180m
NWAFUPYR006760	Yang Bolan	2017-07-21	China	Shaanxi	Mount Taibai		Luotuoshu	34° 3' 21" N	107° 42' E	2180m
NWAFUPYR006761	Yang Bolan	2017-07-21	China	Shaanxi	Mount Taibai		Luotuoshu	34° 3' 21" N	107° 42' E	2180m
NWAFUPYR006762	Yang Bolan	2017-07-19	China	Shaanxi	Mount Taibai		Dadian	34° 3' 3" N	107° 42' 21" E	2280m
NWAFUPYR006763	Yang Bolan	2017-07-19	China	Shaanxi	Mount Taibai		Dadian	34° 3' 3" N	107° 42' 21" E	2280m
NWAFUPYR006764	Zhou Lin	2016-08-05	China	Shaanxi	Mount Taibai		Haopingsi	34° 5' 16" N	107° 42' 40" E	1142m
NWAFUPYR006765	Yang Bolan	2017-07-04	China	Shaanxi	Mount Taibai		Dawancun	34° 6' 2" N	107° 43' 12" E	989m
NWAFUPYR006766	Yang Bolan	2017-07-04	China	Shaanxi	Mount Taibai		Dawancun	34° 6' 2" N	107° 43' 12" E	989m
NWAFUPYR006767	Yang Bolan	2017-07-04	China	Shaanxi	Mount Taibai		Dawancun	34° 6' 2" N	107° 43' 12" E	989m
NWAFUPYR006768	Yang Bolan	2017-07-04	China	Shaanxi	Mount Taibai		Dawancun	34° 6' 2" N	107° 43' 12" E	989m
NWAFUPYR006769	Zhou Lin	2016-07-20	China	Shaanxi	Mount Taibai		Heihuguan	34° 5' 24" N	107° 43' E	1041m
NWAFUPYR006770	Zhou Lin	2016-08-05	China	Shaanxi	Mount Taibai		Haopingsi	34° 5' 16" N	107° 42' 40" E	1142m
NWAFUPYR006771	Yang Bolan	2017-07-05	China	Shaanxi	Mount Taibai		Haopingsi	34° 5' 16" N	107° 42' 40" E	1190m
NWAFUPYR006772	Yang Bolan	2017-07-16	China	Shaanxi	Mount Taibai		Haopingsi	34° 5' 16" N	107° 42' 40" E	1190m
NWAFUPYR006773	Yang Bolan	2017-07-16	China	Shaanxi	Mount Taibai		Haopingsi	34° 5' 16" N	107° 42' 40" E	1190m
NWAFUPYR006774	Yang Bolan	2017-07-16	China	Shaanxi	Mount Taibai		Haopingsi	34° 5' 16" N	107° 42' 40" E	1190m
NWAFUPYR006775	Zhou Lin	2016-07-21	China	Shaanxi	Mount Taibai			34° 5' 13" N	107° 42' 38" E	1252m
NWAFUPYR006776	Zhou Lin	2016-07-21	China	Shaanxi	Mount Taibai			34° 5' 13" N	107° 42' 38" E	1252m
NWAFUPYR006777	Zhou Lin	2016-07-21	China	Shaanxi	Mount Taibai			34° 5' 13" N	107° 42' 38" E	1252m
NWAFUPYR006778	Zhou Lin	2016-07-21	China	Shaanxi	Mount Taibai			34° 5' 13" N	107° 42' 38" E	1252m
NWAFUPYR006779	Zhou Lin	2016-07-21	China	Shaanxi	Mount Taibai			34° 5' 13" N	107° 42' 38" E	1252m
NWAFUPYR006780	Zhou Lin	2016-07-21	China	Shaanxi	Mount Taibai			34° 5' 13" N	107° 42' 38" E	1252m
NWAFUPYR006781	Zhou Lin	2016-07-21	China	Shaanxi	Mount Taibai			34° 5' 13" N	107° 42' 38" E	1252m
NWAFUPYR006782	Zhou Lin	2016-07-24	China	Shaanxi	Mount Taibai		Zhongshansi	34° 4' 35" N	107° 41' 57" E	1350m
NWAFUPYR006783	Zhou Lin	2016-07-23	China	Shaanxi	Mount Taibai		Liujiaya	34° 4' 48" N	107° 42' 26" E	1430m
NWAFUPYR006784	Zhou Lin	2016-07-23	China	Shaanxi	Mount Taibai		Liujiaya	34° 4' 48" N	107° 42' 26" E	1430m
NWAFUPYR006785	Zhou Lin	2016-07-23	China	Shaanxi	Mount Taibai		Liujiaya	34° 4' 48" N	107° 42' 26" E	1430m
NWAFUPYR006786	Zhou Lin	2016-07-23	China	Shaanxi	Mount Taibai		Liujiaya	34° 4' 48" N	107° 42' 26" E	1430m
NWAFUPYR006787	Zhou Lin	2016-07-23	China	Shaanxi	Mount Taibai		Liujiaya	34° 4' 48" N	107° 42' 26" E	1430m
NWAFUPYR006788	Zhou Lin	2016-07-23	China	Shaanxi	Mount Taibai		Liujiaya	34° 4' 48" N	107° 42' 26" E	1430m
NWAFUPYR006789	Zhou Lin	2016-07-23	China	Shaanxi	Mount Taibai		Liujiaya	34° 4' 48" N	107° 42' 26" E	1430m
NWAFUPYR006790	Zhou Lin	2016-07-31	China	Shaanxi	Mount Taibai		Xiabaiyun	34° 4' 22" N	107° 41' 45" E	1542m
NWAFUPYR006791	Zhou Lin	2016-07-31	China	Shaanxi	Mount Taibai		Xiabaiyun	34° 4' 22" N	107° 41' 45" E	1580m
NWAFUPYR006792	Zhou Lin	2016-08-02	China	Shaanxi	Mount Taibai		Shangbaiyun	34° 3' 46" N	107° 41' 56" E	1790m
NWAFUPYR006793	Zhou Lin	2016-08-03	China	Shaanxi	Mount Taibai			34° 3' 41" N	107° 41' 58" E	1847m
NWAFUPYR006794	Zhou Lin	2016-07-23	China	Shaanxi	Mount Taibai		Liujiaya	34° 4' 48" N	107° 42' 26" E	1430m
NWAFUPYR006795	Zhou Lin	2016-07-21	China	Shaanxi	Mount Taibai			34° 5' 13" N	107° 42' 38" E	1252m
NWAFUPYR006796	Zhou Lin	2016-07-31	China	Shaanxi	Mount Taibai		Xiabaiyun	34° 4' 22" N	107° 41' 45" E	1542m
NWAFUPYR006797	Zhou Lin	2016-08-04	China	Shaanxi	Mount Taibai			34° 3' 22" N	107° 41' 59" E	1963m
NWAFUPYR006798	Zhou Lin	2016-07-20	China	Shaanxi	Mount Taibai		Heihuguan	34° 5' 24" N	107° 43' E	1041m
NWAFUPYR006799	Zhou Lin	2016-07-20	China	Shaanxi	Mount Taibai		Heihuguan	34° 5' 24" N	107° 43' E	1041m
NWAFUPYR006800	Zhou Lin	2016-07-20	China	Shaanxi	Mount Taibai		Heihuguan	34° 5' 24" N	107° 43' E	1041m
NWAFUPYR006801	Zhou Lin	2016-08-05	China	Shaanxi	Mount Taibai		Haopingsi	34° 5' 16" N	107° 42' 40" E	1142m
NWAFUPYR006802	Zhou Lin	2016-08-05	China	Shaanxi	Mount Taibai		Haopingsi	34° 5' 16" N	107° 42' 40" E	1142m
NWAFUPYR006803	Zhou Lin	2016-07-21	China	Shaanxi	Mount Taibai			34° 5' 13" N	107° 42' 38" E	1252m
NWAFUPYR006804	Zhou Lin	2016-07-23	China	Shaanxi	Mount Taibai		Liujiaya	34° 4' 48" N	107° 42' 26" E	1430m
NWAFUPYR006805	Zhou Lin	2016-07-23	China	Shaanxi	Mount Taibai		Liujiaya	34° 4' 48" N	107° 42' 26" E	1430m
NWAFUPYR006806	Zhou Lin	2016-07-21	China	Shaanxi	Mount Taibai			34° 5' 13" N	107° 42' 38" E	1252m
NWAFUPYR006807	Zhou Lin	2016-07-21	China	Shaanxi	Mount Taibai			34° 5' 13" N	107° 42' 38" E	1252m
NWAFUPYR006808	Zhou Lin	2016-07-21	China	Shaanxi	Mount Taibai			34° 5' 13" N	107° 42' 38" E	1252m
NWAFUPYR006809	Zhou Lin	2016-07-21	China	Shaanxi	Mount Taibai			34° 5' 13" N	107° 42' 38" E	1252m
NWAFUPYR006810	Zhou Lin	2016-07-21	China	Shaanxi	Mount Taibai			34° 5' 13" N	107° 42' 38" E	1252m
NWAFUPYR006811	Zhou Lin	2016-07-24	China	Shaanxi	Mount Taibai		Zhongshansi	34° 4' 35" N	107° 41' 57" E	1350m
NWAFUPYR006812	Zhou Lin	2016-07-23	China	Shaanxi	Mount Taibai		Liujiaya	34° 4' 48" N	107° 42' 26" E	1430m
NWAFUPYR006813	Zhou Lin	2016-07-20	China	Shaanxi	Mount Taibai		Heihuguan	34° 5' 24" N	107° 43' E	1041m
NWAFUPYR006814	Zhou Lin	2016-07-20	China	Shaanxi	Mount Taibai		Heihuguan	34° 5' 24" N	107° 43' E	1041m
NWAFUPYR006815	Zhou Lin	2016-08-05	China	Shaanxi	Mount Taibai		Haopingsi	34° 5' 16" N	107° 42' 40" E	1142m
NWAFUPYR006816	Zhou Lin	2016-08-05	China	Shaanxi	Mount Taibai		Haopingsi	34° 5' 16" N	107° 42' 40" E	1142m
NWAFUPYR006817	Zhou Lin	2016-08-05	China	Shaanxi	Mount Taibai		Haopingsi	34° 5' 16" N	107° 42' 40" E	1142m
NWAFUPYR006818	Zhou Lin	2016-07-21	China	Shaanxi	Mount Taibai			34° 5' 13" N	107° 42' 38" E	1252m
NWAFUPYR006819	Zhou Lin	2016-07-21	China	Shaanxi	Mount Taibai			34° 5' 13" N	107° 42' 38" E	1252m
NWAFUPYR006820	Zhou Lin	2016-07-21	China	Shaanxi	Mount Taibai			34° 5' 13" N	107° 42' 38" E	1252m
NWAFUPYR006821	Zhou Lin	2016-07-21	China	Shaanxi	Mount Taibai			34° 5' 13" N	107° 42' 38" E	1252m
NWAFUPYR006822	Zhou Lin	2016-07-21	China	Shaanxi	Mount Taibai			34° 5' 13" N	107° 42' 38" E	1252m
NWAFUPYR006823	Zhou Lin	2016-07-24	China	Shaanxi	Mount Taibai		Zhongshansi	34° 4' 35" N	107° 41' 57" E	1350m
NWAFUPYR006824	Zhou Lin	2016-08-01	China	Shaanxi	Mount Taibai			34° 3' 53" N	107° 41' 54" E	1638m
NWAFUPYR006825	Zhou Lin	2016-08-02	China	Shaanxi	Mount Taibai		Shangbaiyun	34° 3' 46" N	107° 41' 56" E	1770m
NWAFUPYR006826	Zhou Lin	2016-08-02	China	Shaanxi	Mount Taibai		Shangbaiyun	34° 3' 46" N	107° 41' 56" E	1770m
NWAFUPYR006827	Zhou Lin	2016-08-02	China	Shaanxi	Mount Taibai		Shangbaiyun	34° 3' 46" N	107° 41' 56" E	1770m
NWAFUPYR006828	Zhou Lin	2016-08-03	China	Shaanxi	Mount Taibai			34° 3' 41" N	107° 41' 58" E	1847m
NWAFUPYR006829	Yang Bolan	2017-07-27	China	Shaanxi	Mount Taibai			34° 5' 13" N	107° 42' 38" E	1290m
NWAFUPYR006830	Zhou Lin	2016-07-24	China	Shaanxi	Mount Taibai		Zhongshansi	34° 4' 35" N	107° 41' 57" E	1350m
NWAFUPYR006831	Zhou Lin	2016-07-24	China	Shaanxi	Mount Taibai		Zhongshansi	34° 4' 35" N	107° 41' 57" E	1350m
NWAFUPYR006832	Zhou Lin	2016-07-24	China	Shaanxi	Mount Taibai		Zhongshansi	34° 4' 35" N	107° 41' 57" E	1350m
NWAFUPYR006833	Zhou Lin	2016-07-24	China	Shaanxi	Mount Taibai		Zhongshansi	34° 4' 35" N	107° 41' 57" E	1350m
NWAFUPYR006834	Zhou Lin	2016-07-23	China	Shaanxi	Mount Taibai		Liujiaya	34° 4' 48" N	107° 42' 26" E	1430m
NWAFUPYR006835	Yang Bolan	2017-07-04	China	Shaanxi	Mount Taibai		Dawancun	34° 6' 2" N	107° 43' 12" E	989m
NWAFUPYR006836	Yang Bolan	2017-07-04	China	Shaanxi	Mount Taibai		Dawancun	34° 6' 2" N	107° 43' 12" E	989m
NWAFUPYR006837	Yang Bolan	2017-07-04	China	Shaanxi	Mount Taibai		Dawancun	34° 6' 2" N	107° 43' 12" E	989m
NWAFUPYR006838	Yang Bolan	2017-07-16	China	Shaanxi	Mount Taibai		Haopingsi	34° 5' 16" N	107° 42' 40" E	1190m
NWAFUPYR006839	Yang Bolan	2017-07-16	China	Shaanxi	Mount Taibai		Haopingsi	34° 5' 16" N	107° 42' 40" E	1190m
NWAFUPYR006840	Yang Bolan	2017-07-16	China	Shaanxi	Mount Taibai		Haopingsi	34° 5' 16" N	107° 42' 40" E	1190m
NWAFUPYR006841	Zhou Lin	2016-07-21	China	Shaanxi	Mount Taibai			34° 5' 13" N	107° 42' 38" E	1252m
NWAFUPYR006842	Zhou Lin	2016-07-23	China	Shaanxi	Mount Taibai		Liujiaya	34° 4' 48" N	107° 42' 26" E	1430m
NWAFUPYR006843	Zhou Lin	2016-08-06	China	Shaanxi	Mount Taibai		Dawancun	34° 6' 2" N	107° 43' 12" E	950m
NWAFUPYR006844	Zhou Lin	2016-08-06	China	Shaanxi	Mount Taibai		Dawancun	34° 6' 2" N	107° 43' 12" E	950m
NWAFUPYR006845	Yang Bolan	2017-07-04	China	Shaanxi	Mount Taibai		Dawancun	34° 6' 2" N	107° 43' 12" E	989m
NWAFUPYR006846	Zhou Lin	2016-08-05	China	Shaanxi	Mount Taibai		Haopingsi	34° 5' 16" N	107° 42' 40" E	1142m
NWAFUPYR006847	Zhou Lin	2016-08-05	China	Shaanxi	Mount Taibai		Haopingsi	34° 5' 16" N	107° 42' 40" E	1142m
NWAFUPYR006848	Zhou Lin	2016-08-05	China	Shaanxi	Mount Taibai		Haopingsi	34° 5' 16" N	107° 42' 40" E	1142m
NWAFUPYR006849	Zhou Lin	2016-08-05	China	Shaanxi	Mount Taibai		Haopingsi	34° 5' 16" N	107° 42' 40" E	1142m
NWAFUPYR006850	Yang Bolan	2017-07-16	China	Shaanxi	Mount Taibai		Haopingsi	34° 5' 16" N	107° 42' 40" E	1190m
NWAFUPYR006851	Yang Bolan	2017-07-16	China	Shaanxi	Mount Taibai		Haopingsi	34° 5' 16" N	107° 42' 40" E	1190m
NWAFUPYR006852	Yang Bolan	2017-07-16	China	Shaanxi	Mount Taibai		Haopingsi	34° 5' 16" N	107° 42' 40" E	1190m
NWAFUPYR006853	Yang Bolan	2017-07-16	China	Shaanxi	Mount Taibai		Haopingsi	34° 5' 16" N	107° 42' 40" E	1190m
NWAFUPYR006854	Yang Bolan	2017-07-16	China	Shaanxi	Mount Taibai		Haopingsi	34° 5' 16" N	107° 42' 40" E	1190m
NWAFUPYR006855	Zhou Lin	2016-07-21	China	Shaanxi	Mount Taibai			34° 5' 13" N	107° 42' 38" E	1252m
NWAFUPYR006856	Zhou Lin	2016-07-21	China	Shaanxi	Mount Taibai			34° 5' 13" N	107° 42' 38" E	1252m
NWAFUPYR006857	Zhou Lin	2016-07-21	China	Shaanxi	Mount Taibai			34° 5' 13" N	107° 42' 38" E	1252m
NWAFUPYR006858	Zhou Lin	2016-07-21	China	Shaanxi	Mount Taibai			34° 5' 13" N	107° 42' 38" E	1252m
NWAFUPYR006859	Zhou Lin	2016-07-21	China	Shaanxi	Mount Taibai			34° 5' 13" N	107° 42' 38" E	1252m
NWAFUPYR006860	Yang Bolan	2017-07-27	China	Shaanxi	Mount Taibai			34° 5' 13" N	107° 42' 38" E	1290m
NWAFUPYR006861	Yang Bolan	2017-07-27	China	Shaanxi	Mount Taibai			34° 5' 13" N	107° 42' 38" E	1290m
NWAFUPYR006862	Yang Bolan	2017-07-27	China	Shaanxi	Mount Taibai			34° 5' 13" N	107° 42' 38" E	1290m
NWAFUPYR006863	Yang Bolan	2017-07-27	China	Shaanxi	Mount Taibai			34° 5' 13" N	107° 42' 38" E	1290m
NWAFUPYR006864	Yang Bolan	2017-07-27	China	Shaanxi	Mount Taibai			34° 5' 13" N	107° 42' 38" E	1290m
NWAFUPYR006865	Yang Bolan	2017-07-27	China	Shaanxi	Mount Taibai			34° 5' 13" N	107° 42' 38" E	1290m
NWAFUPYR006866	Zhou Lin	2016-07-24	China	Shaanxi	Mount Taibai		Zhongshansi	34° 4' 35" N	107° 41' 57" E	1350m
NWAFUPYR006867	Zhou Lin	2016-07-24	China	Shaanxi	Mount Taibai		Zhongshansi	34° 4' 35" N	107° 41' 57" E	1350m
NWAFUPYR006868	Zhou Lin	2016-07-24	China	Shaanxi	Mount Taibai		Zhongshansi	34° 4' 35" N	107° 41' 57" E	1350m
NWAFUPYR006869	Zhou Lin	2016-07-23	China	Shaanxi	Mount Taibai		Liujiaya	34° 4' 48" N	107° 42' 26" E	1430m
NWAFUPYR006870	Zhou Lin	2016-07-23	China	Shaanxi	Mount Taibai		Liujiaya	34° 4' 48" N	107° 42' 26" E	1430m
NWAFUPYR006871	Zhou Lin	2016-07-23	China	Shaanxi	Mount Taibai		Liujiaya	34° 4' 48" N	107° 42' 26" E	1430m
NWAFUPYR006872	Zhou Lin	2016-07-23	China	Shaanxi	Mount Taibai		Liujiaya	34° 4' 48" N	107° 42' 26" E	1430m
NWAFUPYR006873	Zhou Lin	2016-07-23	China	Shaanxi	Mount Taibai		Liujiaya	34° 4' 48" N	107° 42' 26" E	1430m
NWAFUPYR006874	Zhou Lin	2016-07-23	China	Shaanxi	Mount Taibai		Liujiaya	34° 4' 48" N	107° 42' 26" E	1430m
NWAFUPYR006875	Zhou Lin	2016-07-23	China	Shaanxi	Mount Taibai		Liujiaya	34° 4' 48" N	107° 42' 26" E	1430m
NWAFUPYR006876	Zhou Lin	2016-07-23	China	Shaanxi	Mount Taibai		Liujiaya	34° 4' 48" N	107° 42' 26" E	1430m
NWAFUPYR006877	Zhou Lin	2017-08-10	China	Shaanxi	Mount Taibai		Liujiaya	34° 4' 48" N	107° 42' 26" E	1480m
NWAFUPYR006878	Zhou Lin	2016-07-31	China	Shaanxi	Mount Taibai		Xiabaiyun	34° 4' 22" N	107° 41' 45" E	1542m
NWAFUPYR006879	Zhou Lin	2016-07-31	China	Shaanxi	Mount Taibai		Xiabaiyun	34° 4' 22" N	107° 41' 45" E	1542m
NWAFUPYR006880	Zhou Lin	2016-07-31	China	Shaanxi	Mount Taibai		Xiabaiyun	34° 4' 22" N	107° 41' 45" E	1542m
NWAFUPYR006881	Zhou Lin	2016-07-31	China	Shaanxi	Mount Taibai		Xiabaiyun	34° 4' 22" N	107° 41' 45" E	1580m
NWAFUPYR006882	Zhou Lin	2016-08-01	China	Shaanxi	Mount Taibai			34° 3' 53" N	107° 41' 54" E	1638m
NWAFUPYR006883	Zhou Lin	2016-08-02	China	Shaanxi	Mount Taibai		Shangbaiyun	34° 3' 46" N	107° 41' 56" E	1790m
NWAFUPYR006884	Zhou Lin	2016-08-04	China	Shaanxi	Mount Taibai			34° 3' 22" N	107° 41' 59" E	1963m
NWAFUPYR006885	Zhou Lin	2016-08-04	China	Shaanxi	Mount Taibai			34° 3' 22" N	107° 41' 59" E	1963m
NWAFUPYR006886	Yang Bolan	2017-07-22	China	Shaanxi	Mount Taibai			34° 3' 25" N	107° 41' 59" E	2080m
NWAFUPYR006887	Yang Bolan	2017-07-22	China	Shaanxi	Mount Taibai			34° 3' 25" N	107° 41' 59" E	2080m
NWAFUPYR006888	Yang Bolan	2017-07-22	China	Shaanxi	Mount Taibai			34° 3' 25" N	107° 41' 59" E	2080m
NWAFUPYR006889	Yang Bolan	2017-07-19	China	Shaanxi	Mount Taibai		Dadian	34° 3' 3" N	107° 42' 21" E	2280m
NWAFUPYR006890	Yang Bolan	2017-07-19	China	Shaanxi	Mount Taibai		Dadian	34° 3' 3" N	107° 42' 21" E	2280m
NWAFUPYR006891	Zhou Lin	2016-07-24	China	Shaanxi	Mount Taibai		Zhongshansi	34° 4' 35" N	107° 41' 57" E	1350m
NWAFUPYR006892	Zhou Lin	2016-07-23	China	Shaanxi	Mount Taibai		Liujiaya	34° 4' 48" N	107° 42' 26" E	1430m
NWAFUPYR006893	Zhou Lin	2016-07-23	China	Shaanxi	Mount Taibai		Liujiaya	34° 4' 48" N	107° 42' 26" E	1430m
NWAFUPYR006894	Zhou Lin	2016-07-23	China	Shaanxi	Mount Taibai		Liujiaya	34° 4' 48" N	107° 42' 26" E	1430m
NWAFUPYR006895	Zhou Lin	2016-07-23	China	Shaanxi	Mount Taibai		Liujiaya	34° 4' 48" N	107° 42' 26" E	1430m
NWAFUPYR006896	Yang Bolan	2017-07-23	China	Shaanxi	Mount Taibai			34° 3' 41" N	107° 41' 58" E	1880m
NWAFUPYR006897	Zhou Lin	2016-08-06	China	Shaanxi	Mount Taibai		Dawancun	34° 6' 2" N	107° 43' 12" E	950m
NWAFUPYR006898	Zhou Lin	2016-08-05	China	Shaanxi	Mount Taibai		Haopingsi	34° 5' 16" N	107° 42' 40" E	1142m
NWAFUPYR006899	Zhou Lin	2016-08-05	China	Shaanxi	Mount Taibai		Haopingsi	34° 5' 16" N	107° 42' 40" E	1142m
NWAFUPYR006900	Yang Bolan	2017-07-27	China	Shaanxi	Mount Taibai			34° 5' 13" N	107° 42' 38" E	1290m
NWAFUPYR006901	Zhou Lin	2016-07-24	China	Shaanxi	Mount Taibai		Zhongshansi	34° 4' 35" N	107° 41' 57" E	1350m
NWAFUPYR006902	Yang Bolan	2017-07-28	China	Shaanxi	Mount Taibai		Zhongshansi	34° 4' 35" N	107° 41' 57" E	1380m
NWAFUPYR006903	Yang Bolan	2017-07-28	China	Shaanxi	Mount Taibai		Zhongshansi	34° 4' 35" N	107° 41' 57" E	1380m
NWAFUPYR006904	Yang Bolan	2017-08-10	China	Shaanxi	Mount Taibai		Liujiaya	34° 4' 48" N	107° 42' 26" E	1480m
NWAFUPYR006905	Yang Bolan	2017-08-10	China	Shaanxi	Mount Taibai		Liujiaya	34° 4' 48" N	107° 42' 26" E	1480m
NWAFUPYR006906	Zhou Lin	2016-07-31	China	Shaanxi	Mount Taibai		Xiabaiyun	34° 4' 22" N	107° 41' 45" E	1580m
NWAFUPYR006907	Zhou Lin	2016-07-31	China	Shaanxi	Mount Taibai		Xiabaiyun	34° 4' 22" N	107° 41' 45" E	1580m
NWAFUPYR006908	Zhou Lin	2016-08-01	China	Shaanxi	Mount Taibai			34° 3' 53" N	107° 41' 54" E	1638m
NWAFUPYR006909	Zhou Lin	2016-08-01	China	Shaanxi	Mount Taibai			34° 3' 53" N	107° 41' 54" E	1638m
NWAFUPYR006910	Yang Bolan	2017-08-07	China	Shaanxi	Mount Taibai			34° 3' 53" N	107° 41' 54" E	1680m
NWAFUPYR006911	Yang Bolan	2017-08-07	China	Shaanxi	Mount Taibai			34° 3' 53" N	107° 41' 54" E	1680m
NWAFUPYR006912	Yang Bolan	2017-08-07	China	Shaanxi	Mount Taibai			34° 3' 53" N	107° 41' 54" E	1680m
NWAFUPYR006913	Yang Bolan	2017-08-07	China	Shaanxi	Mount Taibai			34° 3' 53" N	107° 41' 54" E	1680m
NWAFUPYR006914	Yang Bolan	2017-07-25	China	Shaanxi	Mount Taibai		Shangbaiyun	34° 3' 46" N	107° 41' 56" E	1770m
NWAFUPYR006915	Yang Bolan	2017-07-25	China	Shaanxi	Mount Taibai		Shangbaiyun	34° 3' 46" N	107° 41' 56" E	1770m
NWAFUPYR006916	Yang Bolan	2017-07-25	China	Shaanxi	Mount Taibai		Shangbaiyun	34° 3' 46" N	107° 41' 56" E	1770m
NWAFUPYR006917	Yang Bolan	2017-07-25	China	Shaanxi	Mount Taibai		Shangbaiyun	34° 3' 46" N	107° 41' 56" E	1770m
NWAFUPYR006918	Yang Bolan	2017-07-25	China	Shaanxi	Mount Taibai		Shangbaiyun	34° 3' 46" N	107° 41' 56" E	1790m
NWAFUPYR006919	Zhou Lin	2016-08-03	China	Shaanxi	Mount Taibai			34° 3' 41" N	107° 41' 58" E	1847m
NWAFUPYR006920	Zhou Lin	2016-08-03	China	Shaanxi	Mount Taibai			34° 3' 41" N	107° 41' 58" E	1847m
NWAFUPYR006921	Zhou Lin	2016-08-03	China	Shaanxi	Mount Taibai			34° 3' 41" N	107° 41' 58" E	1847m
NWAFUPYR006922	Yang Bolan	2017-07-23	China	Shaanxi	Mount Taibai			34° 3' 41" N	107° 41' 58" E	1880m
NWAFUPYR006923	Yang Bolan	2017-07-23	China	Shaanxi	Mount Taibai			34° 3' 41" N	107° 41' 58" E	1880m
NWAFUPYR006924	Yang Bolan	2017-07-23	China	Shaanxi	Mount Taibai			34° 3' 41" N	107° 41' 58" E	1880m
NWAFUPYR006925	Yang Bolan	2017-07-23	China	Shaanxi	Mount Taibai			34° 3' 41" N	107° 41' 58" E	1880m
NWAFUPYR006926	Yang Bolan	2017-07-23	China	Shaanxi	Mount Taibai			34° 3' 41" N	107° 41' 58" E	1880m
NWAFUPYR006927	Zhou Lin	2016-08-04	China	Shaanxi	Mount Taibai			34° 3' 22" N	107° 41' 59" E	1963m
NWAFUPYR006928	Zhou Lin	2016-08-04	China	Shaanxi	Mount Taibai			34° 3' 22" N	107° 41' 59" E	1963m
NWAFUPYR006929	Zhou Lin	2016-08-04	China	Shaanxi	Mount Taibai			34° 3' 22" N	107° 41' 59" E	1963m
NWAFUPYR006930	Zhou Lin	2016-08-04	China	Shaanxi	Mount Taibai			34° 3' 22" N	107° 41' 59" E	1963m
NWAFUPYR006931	Zhou Lin	2016-08-04	China	Shaanxi	Mount Taibai			34° 3' 22" N	107° 41' 59" E	1963m
NWAFUPYR006932	Yang Bolan	2017-07-24	China	Shaanxi	Mount Taibai			34° 3' 22" N	107° 41' 59" E	1980m
NWAFUPYR006933	Yang Bolan	2017-07-24	China	Shaanxi	Mount Taibai			34° 3' 22" N	107° 41' 59" E	1980m
NWAFUPYR006934	Yang Bolan	2017-07-24	China	Shaanxi	Mount Taibai			34° 3' 22" N	107° 41' 59" E	1980m
NWAFUPYR006935	Yang Bolan	2017-07-24	China	Shaanxi	Mount Taibai			34° 3' 22" N	107° 41' 59" E	1980m
NWAFUPYR006936	Yang Bolan	2017-07-24	China	Shaanxi	Mount Taibai			34° 3' 22" N	107° 41' 59" E	1980m
NWAFUPYR006937	Zhou Lin	2016-08-05	China	Shaanxi	Mount Taibai		Haopingsi	34° 5' 16" N	107° 42' 40" E	1142m
NWAFUPYR006938	Zhou Lin	2016-08-06	China	Shaanxi	Mount Taibai		Dawancun	34° 6' 2" N	107° 43' 12" E	950m
NWAFUPYR006939	Zhou Lin	2016-08-06	China	Shaanxi	Mount Taibai		Dawancun	34° 6' 2" N	107° 43' 12" E	950m
NWAFUPYR006940	Zhou Lin	2016-08-06	China	Shaanxi	Mount Taibai		Dawancun	34° 6' 2" N	107° 43' 12" E	950m
NWAFUPYR006941	Zhou Lin	2016-08-06	China	Shaanxi	Mount Taibai		Dawancun	34° 6' 2" N	107° 43' 12" E	950m
NWAFUPYR006942	Zhou Lin	2016-08-06	China	Shaanxi	Mount Taibai		Dawancun	34° 6' 2" N	107° 43' 12" E	950m
NWAFUPYR006943	Zhou Lin	2016-08-06	China	Shaanxi	Mount Taibai		Dawancun	34° 6' 2" N	107° 43' 12" E	950m
NWAFUPYR006944	Zhou Lin	2016-08-06	China	Shaanxi	Mount Taibai		Dawancun	34° 6' 2" N	107° 43' 12" E	950m
NWAFUPYR006945	Zhou Lin	2016-08-06	China	Shaanxi	Mount Taibai		Dawancun	34° 6' 2" N	107° 43' 12" E	950m
NWAFUPYR006946	Zhou Lin	2016-08-06	China	Shaanxi	Mount Taibai		Dawancun	34° 6' 2" N	107° 43' 12" E	950m
NWAFUPYR006947	Zhou Lin	2016-08-06	China	Shaanxi	Mount Taibai		Dawancun	34° 6' 2" N	107° 43' 12" E	950m
NWAFUPYR006948	Zhou Lin	2016-08-06	China	Shaanxi	Mount Taibai		Dawancun	34° 6' 2" N	107° 43' 12" E	950m
NWAFUPYR006949	Zhou Lin	2016-08-06	China	Shaanxi	Mount Taibai		Dawancun	34° 6' 2" N	107° 43' 12" E	950m
NWAFUPYR006950	Zhou Lin	2016-08-06	China	Shaanxi	Mount Taibai		Dawancun	34° 6' 2" N	107° 43' 12" E	950m
NWAFUPYR006951	Zhou Lin	2016-08-06	China	Shaanxi	Mount Taibai		Dawancun	34° 6' 2" N	107° 43' 12" E	950m
NWAFUPYR006952	Zhou Lin	2016-08-06	China	Shaanxi	Mount Taibai		Dawancun	34° 6' 2" N	107° 43' 12" E	950m
NWAFUPYR006953	Zhou Lin	2016-08-06	China	Shaanxi	Mount Taibai		Dawancun	34° 6' 2" N	107° 43' 12" E	950m
NWAFUPYR006954	Zhou Lin	2016-07-20	China	Shaanxi	Mount Taibai		Heihuguan	34° 5' 24" N	107° 43' E	1041m
NWAFUPYR006955	Zhou Lin	2016-07-20	China	Shaanxi	Mount Taibai		Heihuguan	34° 5' 24" N	107° 43' E	1041m
NWAFUPYR006956	Zhou Lin	2016-08-05	China	Shaanxi	Mount Taibai		Haopingsi	34° 5' 16" N	107° 42' 40" E	1142m
NWAFUPYR006957	Zhou Lin	2016-07-21	China	Shaanxi	Mount Taibai			34° 5' 13" N	107° 42' 38" E	1252m
NWAFUPYR006958	Zhou Lin	2016-07-21	China	Shaanxi	Mount Taibai			34° 5' 13" N	107° 42' 38" E	1252m
NWAFUPYR006959	Zhou Lin	2016-07-21	China	Shaanxi	Mount Taibai			34° 5' 13" N	107° 42' 38" E	1252m
NWAFUPYR006960	Zhou Lin	2016-07-21	China	Shaanxi	Mount Taibai			34° 5' 13" N	107° 42' 38" E	1252m
NWAFUPYR006961	Zhou Lin	2016-07-21	China	Shaanxi	Mount Taibai			34° 5' 13" N	107° 42' 38" E	1252m
NWAFUPYR006962	Zhou Lin	2016-07-24	China	Shaanxi	Mount Taibai		Zhongshansi	34° 4' 35" N	107° 41' 57" E	1350m
NWAFUPYR006963	Zhou Lin	2016-07-24	China	Shaanxi	Mount Taibai		Zhongshansi	34° 4' 35" N	107° 41' 57" E	1350m
NWAFUPYR006964	Zhou Lin	2016-07-24	China	Shaanxi	Mount Taibai		Zhongshansi	34° 4' 35" N	107° 41' 57" E	1350m
NWAFUPYR006965	Zhou Lin	2016-07-31	China	Shaanxi	Mount Taibai		Xiabaiyun	34° 4' 22" N	107° 41' 45" E	1580m
NWAFUPYR006966	Zhou Lin	2016-08-01	China	Shaanxi	Mount Taibai			34° 3' 53" N	107° 41' 54" E	1638m
NWAFUPYR006967	Zhou Lin	2016-08-01	China	Shaanxi	Mount Taibai			34° 3' 53" N	107° 41' 54" E	1638m
NWAFUPYR006968	Zhou Lin	2016-08-01	China	Shaanxi	Mount Taibai			34° 3' 53" N	107° 41' 54" E	1638m
NWAFUPYR006969	Zhou Lin	2016-08-01	China	Shaanxi	Mount Taibai			34° 3' 53" N	107° 41' 54" E	1638m
NWAFUPYR006970	Zhou Lin	2016-08-01	China	Shaanxi	Mount Taibai			34° 3' 53" N	107° 41' 54" E	1638m
NWAFUPYR006971	Zhou Lin	2016-08-02	China	Shaanxi	Mount Taibai		Shangbaiyun	34° 3' 46" N	107° 41' 56" E	1790m
NWAFUPYR006972	Zhou Lin	2016-08-03	China	Shaanxi	Mount Taibai			34° 3' 41" N	107° 41' 58" E	1847m
NWAFUPYR006973	Zhou Lin	2016-07-23	China	Shaanxi	Mount Taibai		Liujiaya	34° 4' 48" N	107° 42' 26" E	1430m
NWAFUPYR006974	Zhou Lin	2016-08-02	China	Shaanxi	Mount Taibai		Shangbaiyun	34° 3' 46" N	107° 41' 56" E	1790m
NWAFUPYR006975	Zhou Lin	2016-08-06	China	Shaanxi	Mount Taibai		Dawancun	34° 6' 2" N	107° 43' 12" E	950m
NWAFUPYR006976	Zhou Lin	2016-08-06	China	Shaanxi	Mount Taibai		Dawancun	34° 6' 2" N	107° 43' 12" E	950m
NWAFUPYR006977	Yang Bolan	2017-07-04	China	Shaanxi	Mount Taibai		Dawancun	34° 6' 2" N	107° 43' 12" E	989m
NWAFUPYR006978	Zhou Lin	2016-07-20	China	Shaanxi	Mount Taibai		Heihuguan	34° 5' 24" N	107° 43' E	1041m
NWAFUPYR006979	Zhou Lin	2016-07-20	China	Shaanxi	Mount Taibai		Heihuguan	34° 5' 24" N	107° 43' E	1041m
NWAFUPYR006980	Zhou Lin	2016-07-20	China	Shaanxi	Mount Taibai		Heihuguan	34° 5' 24" N	107° 43' E	1041m
NWAFUPYR006981	Zhou Lin	2016-07-20	China	Shaanxi	Mount Taibai		Heihuguan	34° 5' 24" N	107° 43' E	1041m
NWAFUPYR006982	Zhou Lin	2016-08-05	China	Shaanxi	Mount Taibai		Haopingsi	34° 5' 16" N	107° 42' 40" E	1142m
NWAFUPYR006983	Zhou Lin	2016-08-05	China	Shaanxi	Mount Taibai		Haopingsi	34° 5' 16" N	107° 42' 40" E	1142m
NWAFUPYR006984	Zhou Lin	2016-08-05	China	Shaanxi	Mount Taibai		Haopingsi	34° 5' 16" N	107° 42' 40" E	1142m
NWAFUPYR006985	Zhou Lin	2016-08-05	China	Shaanxi	Mount Taibai		Haopingsi	34° 5' 16" N	107° 42' 40" E	1142m
NWAFUPYR006986	Zhou Lin	2016-08-05	China	Shaanxi	Mount Taibai		Haopingsi	34° 5' 16" N	107° 42' 40" E	1142m
NWAFUPYR006987	Zhou Lin	2016-08-05	China	Shaanxi	Mount Taibai		Haopingsi	34° 5' 16" N	107° 42' 40" E	1142m
NWAFUPYR006988	Yang Bolan	2017-07-05	China	Shaanxi	Mount Taibai		Haopingsi	34° 5' 16" N	107° 42' 40" E	1190m
NWAFUPYR006989	Zhou Lin	2016-07-21	China	Shaanxi	Mount Taibai			34° 5' 13" N	107° 42' 38" E	1252m
NWAFUPYR006990	Zhou Lin	2016-07-21	China	Shaanxi	Mount Taibai			34° 5' 13" N	107° 42' 38" E	1252m
NWAFUPYR006991	Zhou Lin	2016-07-21	China	Shaanxi	Mount Taibai			34° 5' 13" N	107° 42' 38" E	1252m
NWAFUPYR006992	Zhou Lin	2016-07-21	China	Shaanxi	Mount Taibai			34° 5' 13" N	107° 42' 38" E	1252m
NWAFUPYR006993	Zhou Lin	2016-07-21	China	Shaanxi	Mount Taibai			34° 5' 13" N	107° 42' 38" E	1252m
NWAFUPYR006994	Zhou Lin	2016-07-21	China	Shaanxi	Mount Taibai			34° 5' 13" N	107° 42' 38" E	1252m
NWAFUPYR006995	Zhou Lin	2016-07-21	China	Shaanxi	Mount Taibai			34° 5' 13" N	107° 42' 38" E	1252m
NWAFUPYR006996	Zhou Lin	2016-07-21	China	Shaanxi	Mount Taibai			34° 5' 13" N	107° 42' 38" E	1252m
NWAFUPYR006997	Zhou Lin	2016-07-21	China	Shaanxi	Mount Taibai			34° 5' 13" N	107° 42' 38" E	1252m
NWAFUPYR006998	Zhou Lin	2016-07-21	China	Shaanxi	Mount Taibai			34° 5' 13" N	107° 42' 38" E	1252m
NWAFUPYR006999	Zhou Lin	2016-07-21	China	Shaanxi	Mount Taibai			34° 5' 13" N	107° 42' 38" E	1252m
NWAFUPYR007000	Zhou Lin	2016-07-21	China	Shaanxi	Mount Taibai			34° 5' 13" N	107° 42' 38" E	1252m
NWAFUPYR007001	Zhou Lin	2016-07-21	China	Shaanxi	Mount Taibai			34° 5' 13" N	107° 42' 38" E	1252m
NWAFUPYR007002	Zhou Lin	2016-07-21	China	Shaanxi	Mount Taibai			34° 5' 13" N	107° 42' 38" E	1252m
NWAFUPYR007003	Zhou Lin	2016-07-21	China	Shaanxi	Mount Taibai			34° 5' 13" N	107° 42' 38" E	1252m
NWAFUPYR007004	Zhou Lin	2016-07-21	China	Shaanxi	Mount Taibai			34° 5' 13" N	107° 42' 38" E	1252m
NWAFUPYR007005	Zhou Lin	2016-07-21	China	Shaanxi	Mount Taibai			34° 5' 13" N	107° 42' 38" E	1252m
NWAFUPYR007006	Zhou Lin	2016-07-21	China	Shaanxi	Mount Taibai			34° 5' 13" N	107° 42' 38" E	1252m
NWAFUPYR007007	Zhou Lin	2016-07-21	China	Shaanxi	Mount Taibai			34° 5' 13" N	107° 42' 38" E	1252m
NWAFUPYR007008	Zhou Lin	2016-07-21	China	Shaanxi	Mount Taibai			34° 5' 13" N	107° 42' 38" E	1252m
NWAFUPYR007009	Zhou Lin	2016-07-24	China	Shaanxi	Mount Taibai		Zhongshansi	34° 4' 35" N	107° 41' 57" E	1350m
NWAFUPYR007010	Zhou Lin	2016-07-24	China	Shaanxi	Mount Taibai		Zhongshansi	34° 4' 35" N	107° 41' 57" E	1350m
NWAFUPYR007011	Zhou Lin	2016-07-24	China	Shaanxi	Mount Taibai		Zhongshansi	34° 4' 35" N	107° 41' 57" E	1350m
NWAFUPYR007012	Zhou Lin	2016-07-24	China	Shaanxi	Mount Taibai		Zhongshansi	34° 4' 35" N	107° 41' 57" E	1350m
NWAFUPYR007013	Zhou Lin	2016-07-24	China	Shaanxi	Mount Taibai		Zhongshansi	34° 4' 35" N	107° 41' 57" E	1350m
NWAFUPYR007014	Zhou Lin	2016-07-24	China	Shaanxi	Mount Taibai		Zhongshansi	34° 4' 35" N	107° 41' 57" E	1350m
NWAFUPYR007015	Yang Bolan	2017-07-28	China	Shaanxi	Mount Taibai		Zhongshansi	34° 4' 35" N	107° 41' 57" E	1380m
NWAFUPYR007016	Zhou Lin	2016-07-23	China	Shaanxi	Mount Taibai		Liujiaya	34° 4' 48" N	107° 42' 26" E	1430m
NWAFUPYR007017	Zhou Lin	2016-07-23	China	Shaanxi	Mount Taibai		Liujiaya	34° 4' 48" N	107° 42' 26" E	1430m
NWAFUPYR007018	Zhou Lin	2016-07-23	China	Shaanxi	Mount Taibai		Liujiaya	34° 4' 48" N	107° 42' 26" E	1430m
NWAFUPYR007019	Zhou Lin	2016-07-23	China	Shaanxi	Mount Taibai		Liujiaya	34° 4' 48" N	107° 42' 26" E	1430m
NWAFUPYR007020	Zhou Lin	2016-07-23	China	Shaanxi	Mount Taibai		Liujiaya	34° 4' 48" N	107° 42' 26" E	1430m
NWAFUPYR007021	Zhou Lin	2016-07-23	China	Shaanxi	Mount Taibai		Liujiaya	34° 4' 48" N	107° 42' 26" E	1430m
NWAFUPYR007022	Zhou Lin	2016-07-23	China	Shaanxi	Mount Taibai		Liujiaya	34° 4' 48" N	107° 42' 26" E	1430m
NWAFUPYR007023	Zhou Lin	2016-07-23	China	Shaanxi	Mount Taibai		Liujiaya	34° 4' 48" N	107° 42' 26" E	1430m
NWAFUPYR007024	Zhou Lin	2016-07-23	China	Shaanxi	Mount Taibai		Liujiaya	34° 4' 48" N	107° 42' 26" E	1430m
NWAFUPYR007025	Zhou Lin	2016-07-23	China	Shaanxi	Mount Taibai		Liujiaya	34° 4' 48" N	107° 42' 26" E	1430m
NWAFUPYR007026	Zhou Lin	2016-07-23	China	Shaanxi	Mount Taibai		Liujiaya	34° 4' 48" N	107° 42' 26" E	1430m
NWAFUPYR007027	Zhou Lin	2016-07-31	China	Shaanxi	Mount Taibai		Xiabaiyun	34° 4' 22" N	107° 41' 45" E	1542m
NWAFUPYR007028	Zhou Lin	2016-08-01	China	Shaanxi	Mount Taibai			34° 3' 53" N	107° 41' 54" E	1638m
NWAFUPYR007029	Zhou Lin	2016-08-02	China	Shaanxi	Mount Taibai		Shangbaiyun	34° 3' 46" N	107° 41' 56" E	1770m
NWAFUPYR007030	Zhou Lin	2016-08-02	China	Shaanxi	Mount Taibai		Shangbaiyun	34° 3' 46" N	107° 41' 56" E	1770m
NWAFUPYR007031	Zhou Lin	2016-08-02	China	Shaanxi	Mount Taibai		Shangbaiyun	34° 3' 46" N	107° 41' 56" E	1790m
NWAFUPYR007032	Zhou Lin	2016-08-02	China	Shaanxi	Mount Taibai		Shangbaiyun	34° 3' 46" N	107° 41' 56" E	1790m
NWAFUPYR007033	Yang Bolan	2017-07-25	China	Shaanxi	Mount Taibai		Shangbaiyun	34° 3' 46" N	107° 41' 56" E	1770m
NWAFUPYR007034	Zhou Lin	2016-08-03	China	Shaanxi	Mount Taibai			34° 3' 41" N	107° 41' 58" E	1847m
NWAFUPYR007035	Zhou Lin	2016-08-04	China	Shaanxi	Mount Taibai			34° 3' 22" N	107° 41' 59" E	1963m
NWAFUPYR007036	Zhou Lin	2016-08-04	China	Shaanxi	Mount Taibai			34° 3' 22" N	107° 41' 59" E	1963m
NWAFUPYR007037	Zhou Lin	2016-08-04	China	Shaanxi	Mount Taibai			34° 3' 22" N	107° 41' 59" E	1963m
NWAFUPYR007038	Zhou Lin	2016-08-04	China	Shaanxi	Mount Taibai			34° 3' 22" N	107° 41' 59" E	1963m
NWAFUPYR007039	Zhou Lin	2016-07-23	China	Shaanxi	Mount Taibai		Liujiaya	34° 4' 48" N	107° 42' 26" E	1430m
NWAFUPYR007040	Yang Bolan	2017-07-05	China	Shaanxi	Mount Taibai		Haopingsi	34° 5' 16" N	107° 42' 40" E	1190m
NWAFUPYR007041	Yang Bolan	2017-07-05	China	Shaanxi	Mount Taibai		Haopingsi	34° 5' 16" N	107° 42' 40" E	1190m
NWAFUPYR007042	Yang Bolan	2017-07-16	China	Shaanxi	Mount Taibai		Haopingsi	34° 5' 16" N	107° 42' 40" E	1190m
NWAFUPYR007043	Yang Bolan	2017-07-16	China	Shaanxi	Mount Taibai		Haopingsi	34° 5' 16" N	107° 42' 40" E	1190m
NWAFUPYR007044	Yang Bolan	2017-07-16	China	Shaanxi	Mount Taibai		Haopingsi	34° 5' 16" N	107° 42' 40" E	1190m
NWAFUPYR007045	Zhou Lin	2016-07-21	China	Shaanxi	Mount Taibai			34° 5' 13" N	107° 42' 38" E	1252m
NWAFUPYR007046	Zhou Lin	2016-07-21	China	Shaanxi	Mount Taibai			34° 5' 13" N	107° 42' 38" E	1252m
NWAFUPYR007047	Zhou Lin	2016-07-21	China	Shaanxi	Mount Taibai			34° 5' 13" N	107° 42' 38" E	1252m
NWAFUPYR007048	Zhou Lin	2016-07-24	China	Shaanxi	Mount Taibai		Zhongshansi	34° 4' 35" N	107° 41' 57" E	1350m
NWAFUPYR007049	Zhou Lin	2016-07-24	China	Shaanxi	Mount Taibai		Zhongshansi	34° 4' 35" N	107° 41' 57" E	1350m
NWAFUPYR007050	Zhou Lin	2016-07-23	China	Shaanxi	Mount Taibai		Liujiaya	34° 4' 48" N	107° 42' 26" E	1430m
NWAFUPYR007051	Zhou Lin	2016-07-23	China	Shaanxi	Mount Taibai		Liujiaya	34° 4' 48" N	107° 42' 26" E	1430m
NWAFUPYR007052	Zhou Lin	2016-07-31	China	Shaanxi	Mount Taibai		Xiabaiyun	34° 4' 22" N	107° 41' 45" E	1580m
NWAFUPYR007053	Zhou Lin	2016-07-31	China	Shaanxi	Mount Taibai		Xiabaiyun	34° 4' 22" N	107° 41' 45" E	1580m
NWAFUPYR007054	Zhou Lin	2016-08-02	China	Shaanxi	Mount Taibai		Shangbaiyun	34° 3' 46" N	107° 41' 56" E	1770m
NWAFUPYR007055	Yang Bolan	2017-07-25	China	Shaanxi	Mount Taibai		Shangbaiyun	34° 3' 46" N	107° 41' 56" E	1790m
NWAFUPYR007056	Yang Bolan	2017-07-25	China	Shaanxi	Mount Taibai		Shangbaiyun	34° 3' 46" N	107° 41' 56" E	1790m
NWAFUPYR007057	Zhou Lin	2016-08-04	China	Shaanxi	Mount Taibai			34° 3' 22" N	107° 41' 59" E	1963m
NWAFUPYR007058	Zhou Lin	2016-08-04	China	Shaanxi	Mount Taibai			34° 3' 22" N	107° 41' 59" E	1963m
NWAFUPYR007059	Zhou Lin	2016-07-23	China	Shaanxi	Mount Taibai		Liujiaya	34° 4' 48" N	107° 42' 26" E	1430m
NWAFUPYR007060	Zhou Lin	2016-07-24	China	Shaanxi	Mount Taibai		Zhongshansi	34° 4' 35" N	107° 41' 57" E	1350m
NWAFUPYR007061	Zhou Lin	2016-07-31	China	Shaanxi	Mount Taibai		Xiabaiyun	34° 4' 22" N	107° 41' 45" E	1542m
NWAFUPYR007062	Zhou Lin	2016-07-31	China	Shaanxi	Mount Taibai		Xiabaiyun	34° 4' 22" N	107° 41' 45" E	1580m
NWAFUPYR007063	Zhou Lin	2016-08-02	China	Shaanxi	Mount Taibai		Shangbaiyun	34° 3' 46" N	107° 41' 56" E	1770m
NWAFUPYR007064	Zhou Lin	2016-08-02	China	Shaanxi	Mount Taibai		Shangbaiyun	34° 3' 46" N	107° 41' 56" E	1770m
NWAFUPYR007065	Zhou Lin	2016-08-02	China	Shaanxi	Mount Taibai		Shangbaiyun	34° 3' 46" N	107° 41' 56" E	1770m
NWAFUPYR007066	Zhou Lin	2016-08-02	China	Shaanxi	Mount Taibai		Shangbaiyun	34° 3' 46" N	107° 41' 56" E	1770m
NWAFUPYR007067	Zhou Lin	2016-08-02	China	Shaanxi	Mount Taibai		Shangbaiyun	34° 3' 46" N	107° 41' 56" E	1770m
NWAFUPYR007068	Zhou Lin	2016-08-02	China	Shaanxi	Mount Taibai		Shangbaiyun	34° 3' 46" N	107° 41' 56" E	1770m
NWAFUPYR007069	Zhou Lin	2016-08-02	China	Shaanxi	Mount Taibai		Shangbaiyun	34° 3' 46" N	107° 41' 56" E	1770m
NWAFUPYR007070	Zhou Lin	2016-08-02	China	Shaanxi	Mount Taibai		Shangbaiyun	34° 3' 46" N	107° 41' 56" E	1770m
NWAFUPYR007071	Zhou Lin	2016-08-02	China	Shaanxi	Mount Taibai		Shangbaiyun	34° 3' 46" N	107° 41' 56" E	1770m
NWAFUPYR007072	Zhou Lin	2016-08-02	China	Shaanxi	Mount Taibai		Shangbaiyun	34° 3' 46" N	107° 41' 56" E	1770m
NWAFUPYR007073	Zhou Lin	2016-08-02	China	Shaanxi	Mount Taibai		Shangbaiyun	34° 3' 46" N	107° 41' 56" E	1770m
NWAFUPYR007074	Zhou Lin	2016-08-02	China	Shaanxi	Mount Taibai		Shangbaiyun	34° 3' 46" N	107° 41' 56" E	1770m
NWAFUPYR007075	Zhou Lin	2016-08-02	China	Shaanxi	Mount Taibai		Shangbaiyun	34° 3' 46" N	107° 41' 56" E	1770m
NWAFUPYR007076	Zhou Lin	2016-08-02	China	Shaanxi	Mount Taibai		Shangbaiyun	34° 3' 46" N	107° 41' 56" E	1770m
NWAFUPYR007077	Zhou Lin	2016-08-02	China	Shaanxi	Mount Taibai		Shangbaiyun	34° 3' 46" N	107° 41' 56" E	1770m
NWAFUPYR007078	Zhou Lin	2016-08-02	China	Shaanxi	Mount Taibai		Shangbaiyun	34° 3' 46" N	107° 41' 56" E	1770m
NWAFUPYR007079	Zhou Lin	2016-08-02	China	Shaanxi	Mount Taibai		Shangbaiyun	34° 3' 46" N	107° 41' 56" E	1770m
NWAFUPYR007080	Zhou Lin	2016-08-02	China	Shaanxi	Mount Taibai		Shangbaiyun	34° 3' 46" N	107° 41' 56" E	1770m
NWAFUPYR007081	Zhou Lin	2016-08-02	China	Shaanxi	Mount Taibai		Shangbaiyun	34° 3' 46" N	107° 41' 56" E	1770m
NWAFUPYR007082	Zhou Lin	2016-08-02	China	Shaanxi	Mount Taibai		Shangbaiyun	34° 3' 46" N	107° 41' 56" E	1770m
NWAFUPYR007083	Zhou Lin	2016-08-02	China	Shaanxi	Mount Taibai		Shangbaiyun	34° 3' 46" N	107° 41' 56" E	1770m
NWAFUPYR007084	Zhou Lin	2016-08-02	China	Shaanxi	Mount Taibai		Shangbaiyun	34° 3' 46" N	107° 41' 56" E	1770m
NWAFUPYR007085	Zhou Lin	2016-08-02	China	Shaanxi	Mount Taibai		Shangbaiyun	34° 3' 46" N	107° 41' 56" E	1770m
NWAFUPYR007086	Zhou Lin	2016-08-02	China	Shaanxi	Mount Taibai		Shangbaiyun	34° 3' 46" N	107° 41' 56" E	1770m
NWAFUPYR007087	Zhou Lin	2016-08-02	China	Shaanxi	Mount Taibai		Shangbaiyun	34° 3' 46" N	107° 41' 56" E	1770m
NWAFUPYR007088	Zhou Lin	2016-08-02	China	Shaanxi	Mount Taibai		Shangbaiyun	34° 3' 46" N	107° 41' 56" E	1770m
NWAFUPYR007089	Zhou Lin	2016-08-02	China	Shaanxi	Mount Taibai		Shangbaiyun	34° 3' 46" N	107° 41' 56" E	1770m
NWAFUPYR007090	Zhou Lin	2016-08-02	China	Shaanxi	Mount Taibai		Shangbaiyun	34° 3' 46" N	107° 41' 56" E	1770m
NWAFUPYR007091	Zhou Lin	2016-08-02	China	Shaanxi	Mount Taibai		Shangbaiyun	34° 3' 46" N	107° 41' 56" E	1770m
NWAFUPYR007092	Zhou Lin	2016-08-02	China	Shaanxi	Mount Taibai		Shangbaiyun	34° 3' 46" N	107° 41' 56" E	1770m
NWAFUPYR007093	Zhou Lin	2016-08-02	China	Shaanxi	Mount Taibai		Shangbaiyun	34° 3' 46" N	107° 41' 56" E	1770m
NWAFUPYR007094	Zhou Lin	2016-08-02	China	Shaanxi	Mount Taibai		Shangbaiyun	34° 3' 46" N	107° 41' 56" E	1770m
NWAFUPYR007095	Zhou Lin	2016-08-02	China	Shaanxi	Mount Taibai		Shangbaiyun	34° 3' 46" N	107° 41' 56" E	1770m
NWAFUPYR007096	Zhou Lin	2016-08-02	China	Shaanxi	Mount Taibai		Shangbaiyun	34° 3' 46" N	107° 41' 56" E	1770m
NWAFUPYR007097	Zhou Lin	2016-08-02	China	Shaanxi	Mount Taibai		Shangbaiyun	34° 3' 46" N	107° 41' 56" E	1770m
NWAFUPYR007098	Zhou Lin	2016-08-02	China	Shaanxi	Mount Taibai		Shangbaiyun	34° 3' 46" N	107° 41' 56" E	1770m
NWAFUPYR007099	Zhou Lin	2016-08-02	China	Shaanxi	Mount Taibai		Shangbaiyun	34° 3' 46" N	107° 41' 56" E	1770m
NWAFUPYR007100	Zhou Lin	2016-08-02	China	Shaanxi	Mount Taibai		Shangbaiyun	34° 3' 46" N	107° 41' 56" E	1770m
NWAFUPYR007101	Zhou Lin	2016-08-02	China	Shaanxi	Mount Taibai		Shangbaiyun	34° 3' 46" N	107° 41' 56" E	1770m
NWAFUPYR007102	Zhou Lin	2016-08-02	China	Shaanxi	Mount Taibai		Shangbaiyun	34° 3' 46" N	107° 41' 56" E	1770m
NWAFUPYR007103	Zhou Lin	2016-08-02	China	Shaanxi	Mount Taibai		Shangbaiyun	34° 3' 46" N	107° 41' 56" E	1770m
NWAFUPYR007104	Zhou Lin	2016-08-02	China	Shaanxi	Mount Taibai		Shangbaiyun	34° 3' 46" N	107° 41' 56" E	1770m
NWAFUPYR007105	Zhou Lin	2016-08-02	China	Shaanxi	Mount Taibai		Shangbaiyun	34° 3' 46" N	107° 41' 56" E	1770m
NWAFUPYR007106	Zhou Lin	2016-08-02	China	Shaanxi	Mount Taibai		Shangbaiyun	34° 3' 46" N	107° 41' 56" E	1770m
NWAFUPYR007107	Zhou Lin	2016-08-03	China	Shaanxi	Mount Taibai			34° 3' 41" N	107° 41' 58" E	1847m
NWAFUPYR007108	Zhou Lin	2016-08-03	China	Shaanxi	Mount Taibai			34° 3' 41" N	107° 41' 58" E	1847m
NWAFUPYR007109	Zhou Lin	2016-08-03	China	Shaanxi	Mount Taibai			34° 3' 41" N	107° 41' 58" E	1847m
NWAFUPYR007110	Yang Bolan	2017-07-23	China	Shaanxi	Mount Taibai			34° 3' 41" N	107° 41' 58" E	1880m
NWAFUPYR007111	Yang Bolan	2017-07-16	China	Shaanxi	Mount Taibai		Haopingsi	34° 5' 16" N	107° 42' 40" E	1190m
NWAFUPYR007112	Yang Bolan	2017-07-16	China	Shaanxi	Mount Taibai		Haopingsi	34° 5' 16" N	107° 42' 40" E	1190m
NWAFUPYR007113	Yang Bolan	2017-07-16	China	Shaanxi	Mount Taibai		Haopingsi	34° 5' 16" N	107° 42' 40" E	1190m
NWAFUPYR007114	Yang Bolan	2017-07-16	China	Shaanxi	Mount Taibai		Haopingsi	34° 5' 16" N	107° 42' 40" E	1190m
NWAFUPYR007115	Yang Bolan	2017-07-16	China	Shaanxi	Mount Taibai		Haopingsi	34° 5' 16" N	107° 42' 40" E	1190m
NWAFUPYR007116	Yang Bolan	2017-07-16	China	Shaanxi	Mount Taibai		Haopingsi	34° 5' 16" N	107° 42' 40" E	1190m
NWAFUPYR007117	Zhou Lin	2016-07-21	China	Shaanxi	Mount Taibai			34° 5' 13" N	107° 42' 38" E	1252m
NWAFUPYR007118	Zhou Lin	2016-07-21	China	Shaanxi	Mount Taibai			34° 5' 13" N	107° 42' 38" E	1252m
NWAFUPYR007119	Zhou Lin	2016-07-24	China	Shaanxi	Mount Taibai		Zhongshansi	34° 4' 35" N	107° 41' 57" E	1350m
NWAFUPYR007120	Zhou Lin	2016-07-24	China	Shaanxi	Mount Taibai		Zhongshansi	34° 4' 35" N	107° 41' 57" E	1350m
NWAFUPYR007121	Zhou Lin	2016-07-24	China	Shaanxi	Mount Taibai		Zhongshansi	34° 4' 35" N	107° 41' 57" E	1350m
NWAFUPYR007122	Yang Bolan	2017-07-28	China	Shaanxi	Mount Taibai		Zhongshansi	34° 4' 35" N	107° 41' 57" E	1380m
NWAFUPYR007123	Zhou Lin	2016-07-23	China	Shaanxi	Mount Taibai		Liujiaya	34° 4' 48" N	107° 42' 26" E	1430m
NWAFUPYR007124	Zhou Lin	2016-07-31	China	Shaanxi	Mount Taibai		Xiabaiyun	34° 4' 22" N	107° 41' 45" E	1542m
NWAFUPYR007125	Zhou Lin	2016-07-31	China	Shaanxi	Mount Taibai		Xiabaiyun	34° 4' 22" N	107° 41' 45" E	1580m
NWAFUPYR007126	Zhou Lin	2016-08-01	China	Shaanxi	Mount Taibai			34° 3' 53" N	107° 41' 54" E	1638m
NWAFUPYR007127	Yang Bolan	2017-08-07	China	Shaanxi	Mount Taibai			34° 3' 53" N	107° 41' 54" E	1680m
NWAFUPYR007128	Yang Bolan	2017-07-25	China	Shaanxi	Mount Taibai		Shangbaiyun	34° 3' 46" N	107° 41' 56" E	1790m
NWAFUPYR007129	Zhou Lin	2016-08-03	China	Shaanxi	Mount Taibai			34° 3' 41" N	107° 41' 58" E	1847m
NWAFUPYR007130	Zhou Lin	2016-08-03	China	Shaanxi	Mount Taibai			34° 3' 41" N	107° 41' 58" E	1847m
NWAFUPYR007131	Yang Bolan	2017-07-23	China	Shaanxi	Mount Taibai			34° 3' 41" N	107° 41' 58" E	1880m
NWAFUPYR007132	Yang Bolan	2017-07-23	China	Shaanxi	Mount Taibai			34° 3' 41" N	107° 41' 58" E	1880m
NWAFUPYR007133	Yang Bolan	2017-07-23	China	Shaanxi	Mount Taibai			34° 3' 41" N	107° 41' 58" E	1880m
NWAFUPYR007134	Zhou Lin	2016-08-04	China	Shaanxi	Mount Taibai			34° 3' 22" N	107° 41' 59" E	1963m
NWAFUPYR007135	Zhou Lin	2016-08-04	China	Shaanxi	Mount Taibai			34° 3' 22" N	107° 41' 59" E	1963m
NWAFUPYR007136	Zhou Lin	2016-08-04	China	Shaanxi	Mount Taibai			34° 3' 22" N	107° 41' 59" E	1963m
NWAFUPYR007137	Yang Bolan	2017-07-24	China	Shaanxi	Mount Taibai			34° 3' 22" N	107° 41' 59" E	1980m
NWAFUPYR007138	Yang Bolan	2017-07-24	China	Shaanxi	Mount Taibai			34° 3' 22" N	107° 41' 59" E	1980m
NWAFUPYR007139	Yang Bolan	2017-07-19	China	Shaanxi	Mount Taibai		Dadian	34° 3' 3" N	107° 42' 21" E	2280m
NWAFUPYR007140	Yang Bolan	2017-07-27	China	Shaanxi	Mount Taibai			34° 5' 13" N	107° 42' 38" E	1290m
NWAFUPYR007141	Yang Bolan	2017-07-27	China	Shaanxi	Mount Taibai			34° 5' 13" N	107° 42' 38" E	1290m
NWAFUPYR007142	Zhou Lin	2016-07-24	China	Shaanxi	Mount Taibai		Zhongshansi	34° 4' 35" N	107° 41' 57" E	1350m
NWAFUPYR007143	Zhou Lin	2016-07-24	China	Shaanxi	Mount Taibai		Zhongshansi	34° 4' 35" N	107° 41' 57" E	1350m
NWAFUPYR007144	Zhou Lin	2016-07-24	China	Shaanxi	Mount Taibai		Zhongshansi	34° 4' 35" N	107° 41' 57" E	1350m
NWAFUPYR007145	Zhou Lin	2016-07-24	China	Shaanxi	Mount Taibai		Zhongshansi	34° 4' 35" N	107° 41' 57" E	1350m
NWAFUPYR007146	Zhou Lin	2016-07-24	China	Shaanxi	Mount Taibai		Zhongshansi	34° 4' 35" N	107° 41' 57" E	1350m
NWAFUPYR007147	Zhou Lin	2016-07-24	China	Shaanxi	Mount Taibai		Zhongshansi	34° 4' 35" N	107° 41' 57" E	1350m
NWAFUPYR007148	Zhou Lin	2016-07-24	China	Shaanxi	Mount Taibai		Zhongshansi	34° 4' 35" N	107° 41' 57" E	1350m
NWAFUPYR007149	Zhou Lin	2016-07-24	China	Shaanxi	Mount Taibai		Zhongshansi	34° 4' 35" N	107° 41' 57" E	1350m
NWAFUPYR007150	Zhou Lin	2016-07-24	China	Shaanxi	Mount Taibai		Zhongshansi	34° 4' 35" N	107° 41' 57" E	1350m
NWAFUPYR007151	Zhou Lin	2016-07-24	China	Shaanxi	Mount Taibai		Zhongshansi	34° 4' 35" N	107° 41' 57" E	1350m
NWAFUPYR007152	Zhou Lin	2016-07-24	China	Shaanxi	Mount Taibai		Zhongshansi	34° 4' 35" N	107° 41' 57" E	1350m
NWAFUPYR007153	Zhou Lin	2016-07-23	China	Shaanxi	Mount Taibai		Liujiaya	34° 4' 48" N	107° 42' 26" E	1430m
NWAFUPYR007154	Zhou Lin	2016-07-23	China	Shaanxi	Mount Taibai		Liujiaya	34° 4' 48" N	107° 42' 26" E	1430m
NWAFUPYR007155	Yang Bolan	2017-08-10	China	Shaanxi	Mount Taibai		Liujiaya	34° 4' 48" N	107° 42' 26" E	1480m
NWAFUPYR007156	Zhou Lin	2016-07-31	China	Shaanxi	Mount Taibai		Xiabaiyun	34° 4' 22" N	107° 41' 45" E	1542m
NWAFUPYR007157	Zhou Lin	2016-07-31	China	Shaanxi	Mount Taibai		Xiabaiyun	34° 4' 22" N	107° 41' 45" E	1542m
NWAFUPYR007158	Zhou Lin	2016-08-01	China	Shaanxi	Mount Taibai			34° 3' 53" N	107° 41' 54" E	1638m
NWAFUPYR007159	Zhou Lin	2016-08-01	China	Shaanxi	Mount Taibai			34° 3' 53" N	107° 41' 54" E	1638m
NWAFUPYR007160	Zhou Lin	2016-08-01	China	Shaanxi	Mount Taibai			34° 3' 53" N	107° 41' 54" E	1638m
NWAFUPYR007161	Zhou Lin	2016-08-01	China	Shaanxi	Mount Taibai			34° 3' 53" N	107° 41' 54" E	1638m
NWAFUPYR007162	Zhou Lin	2016-08-01	China	Shaanxi	Mount Taibai			34° 3' 53" N	107° 41' 54" E	1638m
NWAFUPYR007163	Yang Bolan	2017-08-07	China	Shaanxi	Mount Taibai			34° 3' 53" N	107° 41' 54" E	1680m
NWAFUPYR007164	Zhou Lin	2016-08-02	China	Shaanxi	Mount Taibai		Shangbaiyun	34° 3' 46" N	107° 41' 56" E	1770m
NWAFUPYR007165	Zhou Lin	2016-08-02	China	Shaanxi	Mount Taibai		Shangbaiyun	34° 3' 46" N	107° 41' 56" E	1790m
NWAFUPYR007166	Zhou Lin	2016-08-03	China	Shaanxi	Mount Taibai			34° 3' 41" N	107° 41' 58" E	1847m
NWAFUPYR007167	Zhou Lin	2016-07-21	China	Shaanxi	Mount Taibai			34° 5' 13" N	107° 42' 38" E	1252m
NWAFUPYR007168	Zhou Lin	2016-07-21	China	Shaanxi	Mount Taibai			34° 5' 13" N	107° 42' 38" E	1252m
NWAFUPYR007169	Zhou Lin	2016-07-24	China	Shaanxi	Mount Taibai		Zhongshansi	34° 4' 35" N	107° 41' 57" E	1350m
NWAFUPYR007170	Zhou Lin	2016-07-24	China	Shaanxi	Mount Taibai		Zhongshansi	34° 4' 35" N	107° 41' 57" E	1350m
NWAFUPYR007171	Zhou Lin	2016-07-24	China	Shaanxi	Mount Taibai		Zhongshansi	34° 4' 35" N	107° 41' 57" E	1350m
NWAFUPYR007172	Zhou Lin	2016-07-24	China	Shaanxi	Mount Taibai		Zhongshansi	34° 4' 35" N	107° 41' 57" E	1350m
NWAFUPYR007173	Zhou Lin	2016-07-24	China	Shaanxi	Mount Taibai		Zhongshansi	34° 4' 35" N	107° 41' 57" E	1350m
NWAFUPYR007174	Zhou Lin	2016-07-24	China	Shaanxi	Mount Taibai		Zhongshansi	34° 4' 35" N	107° 41' 57" E	1350m
NWAFUPYR007175	Zhou Lin	2016-07-24	China	Shaanxi	Mount Taibai		Zhongshansi	34° 4' 35" N	107° 41' 57" E	1350m
NWAFUPYR007176	Zhou Lin	2016-07-24	China	Shaanxi	Mount Taibai		Zhongshansi	34° 4' 35" N	107° 41' 57" E	1350m
NWAFUPYR007177	Zhou Lin	2016-07-24	China	Shaanxi	Mount Taibai		Zhongshansi	34° 4' 35" N	107° 41' 57" E	1350m
NWAFUPYR007178	Zhou Lin	2016-07-24	China	Shaanxi	Mount Taibai		Zhongshansi	34° 4' 35" N	107° 41' 57" E	1350m
NWAFUPYR007179	Zhou Lin	2016-07-24	China	Shaanxi	Mount Taibai		Zhongshansi	34° 4' 35" N	107° 41' 57" E	1350m
NWAFUPYR007180	Zhou Lin	2016-07-24	China	Shaanxi	Mount Taibai		Zhongshansi	34° 4' 35" N	107° 41' 57" E	1350m
NWAFUPYR007181	Yang Bolan	2017-07-28	China	Shaanxi	Mount Taibai		Zhongshansi	34° 4' 35" N	107° 41' 57" E	1380m
NWAFUPYR007182	Zhou Lin	2016-07-23	China	Shaanxi	Mount Taibai		Liujiaya	34° 4' 48" N	107° 42' 26" E	1430m
NWAFUPYR007183	Zhou Lin	2016-07-23	China	Shaanxi	Mount Taibai		Liujiaya	34° 4' 48" N	107° 42' 26" E	1430m
NWAFUPYR007184	Zhou Lin	2016-07-23	China	Shaanxi	Mount Taibai		Liujiaya	34° 4' 48" N	107° 42' 26" E	1430m
NWAFUPYR007185	Zhou Lin	2016-07-23	China	Shaanxi	Mount Taibai		Liujiaya	34° 4' 48" N	107° 42' 26" E	1430m
NWAFUPYR007186	Zhou Lin	2016-07-23	China	Shaanxi	Mount Taibai		Liujiaya	34° 4' 48" N	107° 42' 26" E	1430m
NWAFUPYR007187	Zhou Lin	2016-07-31	China	Shaanxi	Mount Taibai		Xiabaiyun	34° 4' 22" N	107° 41' 45" E	1542m
NWAFUPYR007188	Zhou Lin	2016-08-01	China	Shaanxi	Mount Taibai			34° 3' 53" N	107° 41' 54" E	1638m
NWAFUPYR007189	Zhou Lin	2016-08-02	China	Shaanxi	Mount Taibai		Shangbaiyun	34° 3' 46" N	107° 41' 56" E	1770m
NWAFUPYR007190	Zhou Lin	2016-08-02	China	Shaanxi	Mount Taibai		Shangbaiyun	34° 3' 46" N	107° 41' 56" E	1790m
NWAFUPYR007191	Yang Bolan	2017-07-25	China	Shaanxi	Mount Taibai		Shangbaiyun	34° 3' 46" N	107° 41' 56" E	1770m
NWAFUPYR007192	Yang Bolan	2017-07-25	China	Shaanxi	Mount Taibai		Shangbaiyun	34° 3' 46" N	107° 41' 56" E	1770m
NWAFUPYR007193	Yang Bolan	2017-07-25	China	Shaanxi	Mount Taibai		Shangbaiyun	34° 3' 46" N	107° 41' 56" E	1770m
NWAFUPYR007194	Zhou Lin	2016-08-03	China	Shaanxi	Mount Taibai			34° 3' 41" N	107° 41' 58" E	1847m
NWAFUPYR007195	Zhou Lin	2016-08-03	China	Shaanxi	Mount Taibai			34° 3' 41" N	107° 41' 58" E	1847m
NWAFUPYR007196	Zhou Lin	2016-08-03	China	Shaanxi	Mount Taibai			34° 3' 41" N	107° 41' 58" E	1847m
NWAFUPYR007197	Zhou Lin	2016-08-03	China	Shaanxi	Mount Taibai			34° 3' 41" N	107° 41' 58" E	1847m
NWAFUPYR007198	Zhou Lin	2016-08-03	China	Shaanxi	Mount Taibai			34° 3' 41" N	107° 41' 58" E	1847m
NWAFUPYR007199	Yang Bolan	2017-07-23	China	Shaanxi	Mount Taibai			34° 3' 41" N	107° 41' 58" E	1880m
NWAFUPYR007200	Yang Bolan	2017-07-23	China	Shaanxi	Mount Taibai			34° 3' 41" N	107° 41' 58" E	1880m
NWAFUPYR007201	Yang Bolan	2017-07-23	China	Shaanxi	Mount Taibai			34° 3' 41" N	107° 41' 58" E	1880m
NWAFUPYR007202	Zhou Lin	2016-08-04	China	Shaanxi	Mount Taibai			34° 3' 22" N	107° 41' 59" E	1963m
NWAFUPYR007203	Zhou Lin	2016-08-04	China	Shaanxi	Mount Taibai			34° 3' 22" N	107° 41' 59" E	1963m
NWAFUPYR007204	Zhou Lin	2016-08-04	China	Shaanxi	Mount Taibai			34° 3' 22" N	107° 41' 59" E	1963m
NWAFUPYR007205	Zhou Lin	2016-08-04	China	Shaanxi	Mount Taibai			34° 3' 22" N	107° 41' 59" E	1963m
NWAFUPYR007206	Zhou Lin	2016-08-04	China	Shaanxi	Mount Taibai			34° 3' 22" N	107° 41' 59" E	1963m
NWAFUPYR007207	Zhou Lin	2016-07-23	China	Shaanxi	Mount Taibai		Liujiaya	34° 4' 48" N	107° 42' 26" E	1430m
NWAFUPYR007208	Zhou Lin	2016-07-23	China	Shaanxi	Mount Taibai		Liujiaya	34° 4' 48" N	107° 42' 26" E	1430m
NWAFUPYR007209	Zhou Lin	2016-07-23	China	Shaanxi	Mount Taibai		Liujiaya	34° 4' 48" N	107° 42' 26" E	1430m
NWAFUPYR007210	Zhou Lin	2016-07-23	China	Shaanxi	Mount Taibai		Liujiaya	34° 4' 48" N	107° 42' 26" E	1430m
NWAFUPYR007211	Zhou Lin	2016-07-23	China	Shaanxi	Mount Taibai		Liujiaya	34° 4' 48" N	107° 42' 26" E	1430m
NWAFUPYR007212	Zhou Lin	2016-07-23	China	Shaanxi	Mount Taibai		Liujiaya	34° 4' 48" N	107° 42' 26" E	1430m
NWAFUPYR007213	Zhou Lin	2016-07-23	China	Shaanxi	Mount Taibai		Liujiaya	34° 4' 48" N	107° 42' 26" E	1430m
NWAFUPYR007214	Zhou Lin	2016-08-01	China	Shaanxi	Mount Taibai			34° 3' 53" N	107° 41' 54" E	1638m
NWAFUPYR007215	Zhou Lin	2016-08-02	China	Shaanxi	Mount Taibai		Shangbaiyun	34° 3' 46" N	107° 41' 56" E	1790m
NWAFUPYR007216	Zhou Lin	2016-08-03	China	Shaanxi	Mount Taibai			34° 3' 41" N	107° 41' 58" E	1847m
NWAFUPYR007217	Zhou Lin	2016-08-03	China	Shaanxi	Mount Taibai			34° 3' 41" N	107° 41' 58" E	1847m
NWAFUPYR007218	Yang Bolan	2017-07-23	China	Shaanxi	Mount Taibai			34° 3' 41" N	107° 41' 58" E	1880m
NWAFUPYR007219	Yang Bolan	2017-07-23	China	Shaanxi	Mount Taibai			34° 3' 41" N	107° 41' 58" E	1880m
NWAFUPYR007220	Yang Bolan	2017-07-23	China	Shaanxi	Mount Taibai			34° 3' 41" N	107° 41' 58" E	1880m
NWAFUPYR007221	Yang Bolan	2017-07-23	China	Shaanxi	Mount Taibai			34° 3' 41" N	107° 41' 58" E	1880m
NWAFUPYR007222	Yang Bolan	2017-07-23	China	Shaanxi	Mount Taibai			34° 3' 41" N	107° 41' 58" E	1880m
NWAFUPYR007223	Yang Bolan	2017-07-23	China	Shaanxi	Mount Taibai			34° 3' 41" N	107° 41' 58" E	1880m
NWAFUPYR007224	Zhou Lin	2016-08-04	China	Shaanxi	Mount Taibai			34° 3' 22" N	107° 41' 59" E	1963m
NWAFUPYR007225	Yang Bolan	2017-07-24	China	Shaanxi	Mount Taibai			34° 3' 22" N	107° 41' 59" E	1980m
NWAFUPYR007226	Yang Bolan	2017-07-24	China	Shaanxi	Mount Taibai			34° 3' 22" N	107° 41' 59" E	1980m
NWAFUPYR007227	Yang Bolan	2017-07-24	China	Shaanxi	Mount Taibai			34° 3' 22" N	107° 41' 59" E	1980m
NWAFUPYR007228	Yang Bolan	2017-07-24	China	Shaanxi	Mount Taibai			34° 3' 22" N	107° 41' 59" E	1980m
NWAFUPYR007229	Yang Bolan	2017-07-24	China	Shaanxi	Mount Taibai			34° 3' 22" N	107° 41' 59" E	1980m
NWAFUPYR007230	Yang Bolan	2017-07-24	China	Shaanxi	Mount Taibai			34° 3' 22" N	107° 41' 59" E	1980m
NWAFUPYR007231	Yang Bolan	2017-07-24	China	Shaanxi	Mount Taibai			34° 3' 22" N	107° 41' 59" E	1980m
NWAFUPYR007232	Yang Bolan	2017-07-24	China	Shaanxi	Mount Taibai			34° 3' 22" N	107° 41' 59" E	1980m
NWAFUPYR007233	Yang Bolan	2017-07-24	China	Shaanxi	Mount Taibai			34° 3' 22" N	107° 41' 59" E	1980m
NWAFUPYR007234	Yang Bolan	2017-07-24	China	Shaanxi	Mount Taibai			34° 3' 22" N	107° 41' 59" E	1980m
NWAFUPYR007235	Yang Bolan	2017-07-24	China	Shaanxi	Mount Taibai			34° 3' 22" N	107° 41' 59" E	1980m
NWAFUPYR007236	Yang Bolan	2017-07-24	China	Shaanxi	Mount Taibai			34° 3' 22" N	107° 41' 59" E	1980m
NWAFUPYR007237	Yang Bolan	2017-07-24	China	Shaanxi	Mount Taibai			34° 3' 22" N	107° 41' 59" E	1980m
NWAFUPYR007238	Yang Bolan	2017-07-24	China	Shaanxi	Mount Taibai			34° 3' 22" N	107° 41' 59" E	1980m
NWAFUPYR007239	Yang Bolan	2017-07-24	China	Shaanxi	Mount Taibai			34° 3' 22" N	107° 41' 59" E	1980m
NWAFUPYR007240	Yang Bolan	2017-07-22	China	Shaanxi	Mount Taibai			34° 3' 25" N	107° 41' 59" E	2080m
NWAFUPYR007241	Yang Bolan	2017-07-21	China	Shaanxi	Mount Taibai		Luotuoshu	34° 3' 21" N	107° 42' E	2180m
NWAFUPYR007242	Yang Bolan	2017-07-21	China	Shaanxi	Mount Taibai		Luotuoshu	34° 3' 21" N	107° 42' E	2180m
NWAFUPYR007243	Yang Bolan	2017-07-21	China	Shaanxi	Mount Taibai		Luotuoshu	34° 3' 21" N	107° 42' E	2180m
NWAFUPYR007244	Yang Bolan	2017-07-21	China	Shaanxi	Mount Taibai		Luotuoshu	34° 3' 21" N	107° 42' E	2180m
NWAFUPYR007245	Yang Bolan	2017-07-21	China	Shaanxi	Mount Taibai		Luotuoshu	34° 3' 21" N	107° 42' E	2180m
NWAFUPYR007246	Yang Bolan	2017-07-19	China	Shaanxi	Mount Taibai		Dadian	34° 3' 3" N	107° 42' 21" E	2280m
NWAFUPYR007247	Yang Bolan	2017-07-19	China	Shaanxi	Mount Taibai		Dadian	34° 3' 3" N	107° 42' 21" E	2280m
NWAFUPYR007248	Yang Bolan	2017-07-21	China	Shaanxi	Mount Taibai		Luotuoshu	34° 3' 21" N	107° 42' E	2180m
NWAFUPYR007249	Yang Bolan	2017-07-21	China	Shaanxi	Mount Taibai		Luotuoshu	34° 3' 21" N	107° 42' E	2180m
NWAFUPYR007250	Yang Bolan	2017-07-21	China	Shaanxi	Mount Taibai		Luotuoshu	34° 3' 21" N	107° 42' E	2180m
NWAFUPYR007251	Yang Bolan	2017-07-19	China	Shaanxi	Mount Taibai		Dadian	34° 3' 3" N	107° 42' 21" E	2280m
NWAFUPYR007252	Yang Bolan	2017-07-19	China	Shaanxi	Mount Taibai		Dadian	34° 3' 3" N	107° 42' 21" E	2280m
NWAFUPYR007253	Yang Bolan	2017-07-19	China	Shaanxi	Mount Taibai		Dadian	34° 3' 3" N	107° 42' 21" E	2280m
NWAFUPYR007254	Yang Bolan	2017-07-19	China	Shaanxi	Mount Taibai		Dadian	34° 3' 3" N	107° 42' 21" E	2280m
NWAFUPYR007255	Yang Bolan	2017-07-19	China	Shaanxi	Mount Taibai		Dadian	34° 3' 3" N	107° 42' 21" E	2280m
NWAFUPYR007256	Yang Bolan	2017-07-19	China	Shaanxi	Mount Taibai		Dadian	34° 3' 3" N	107° 42' 21" E	2280m
NWAFUPYR007257	Yang Bolan	2017-07-19	China	Shaanxi	Mount Taibai		Dadian	34° 3' 3" N	107° 42' 21" E	2280m
NWAFUPYR007258	Yang Bolan	2017-07-19	China	Shaanxi	Mount Taibai		Dadian	34° 3' 3" N	107° 42' 21" E	2280m
NWAFUPYR007259	Yang Bolan	2017-07-19	China	Shaanxi	Mount Taibai		Dadian	34° 3' 3" N	107° 42' 21" E	2280m
NWAFUPYR007260	Yang Bolan	2017-07-19	China	Shaanxi	Mount Taibai		Dadian	34° 3' 3" N	107° 42' 21" E	2280m
NWAFUPYR007261	Yang Bolan	2017-07-19	China	Shaanxi	Mount Taibai		Dadian	34° 3' 3" N	107° 42' 21" E	2280m
NWAFUPYR007262	Yang Bolan	2017-07-19	China	Shaanxi	Mount Taibai		Dadian	34° 3' 3" N	107° 42' 21" E	2280m
NWAFUPYR007263	Yang Bolan	2017-07-19	China	Shaanxi	Mount Taibai		Dadian	34° 3' 3" N	107° 42' 21" E	2280m
NWAFUPYR007264	Yang Bolan	2017-07-19	China	Shaanxi	Mount Taibai		Dadian	34° 3' 3" N	107° 42' 21" E	2280m
NWAFUPYR007265	Yang Bolan	2017-07-19	China	Shaanxi	Mount Taibai		Dadian	34° 3' 3" N	107° 42' 21" E	2280m
NWAFUPYR007266	Yang Bolan	2017-07-19	China	Shaanxi	Mount Taibai		Dadian	34° 3' 3" N	107° 42' 21" E	2280m
NWAFUPYR007267	Yang Bolan	2017-07-19	China	Shaanxi	Mount Taibai		Dadian	34° 3' 3" N	107° 42' 21" E	2280m
NWAFUPYR007268	Zhou Lin	2016-07-23	China	Shaanxi	Mount Taibai		Liujiaya	34° 4' 48" N	107° 42' 26" E	1430m
NWAFUPYR007269	Zhou Lin	2016-08-01	China	Shaanxi	Mount Taibai			34° 3' 53" N	107° 41' 54" E	1638m
NWAFUPYR007270	Yang Bolan	2017-08-10	China	Shaanxi	Mount Taibai		Liujiaya	34° 4' 48" N	107° 42' 26" E	1480m
NWAFUPYR007271	Yang Bolan	2017-08-07	China	Shaanxi	Mount Taibai			34° 3' 53" N	107° 41' 54" E	1680m
NWAFUPYR007272	Zhou Lin	2016-08-04	China	Shaanxi	Mount Taibai			34° 3' 22" N	107° 41' 59" E	1963m
NWAFUPYR007273	Zhou Lin	2016-08-04	China	Shaanxi	Mount Taibai			34° 3' 22" N	107° 41' 59" E	1963m
NWAFUPYR007274	Zhou Lin	2016-08-04	China	Shaanxi	Mount Taibai			34° 3' 22" N	107° 41' 59" E	1963m
NWAFUPYR007275	Zhou Lin	2016-08-06	China	Shaanxi	Mount Taibai		Dawancun	34° 6' 2" N	107° 43' 12" E	950m
NWAFUPYR007276	Zhou Lin	2016-07-20	China	Shaanxi	Mount Taibai		Heihuguan	34° 5' 24" N	107° 43' E	1041m
NWAFUPYR007277	Zhou Lin	2016-07-20	China	Shaanxi	Mount Taibai		Heihuguan	34° 5' 24" N	107° 43' E	1041m
NWAFUPYR007278	Zhou Lin	2016-08-05	China	Shaanxi	Mount Taibai		Haopingsi	34° 5' 16" N	107° 42' 40" E	1142m
NWAFUPYR007279	Zhou Lin	2016-08-05	China	Shaanxi	Mount Taibai		Haopingsi	34° 5' 16" N	107° 42' 40" E	1142m
NWAFUPYR007280	Zhou Lin	2016-07-21	China	Shaanxi	Mount Taibai			34° 5' 13" N	107° 42' 38" E	1252m
NWAFUPYR007281	Zhou Lin	2016-07-21	China	Shaanxi	Mount Taibai			34° 5' 13" N	107° 42' 38" E	1252m
NWAFUPYR007282	Zhou Lin	2016-07-21	China	Shaanxi	Mount Taibai			34° 5' 13" N	107° 42' 38" E	1252m
NWAFUPYR007283	Zhou Lin	2016-07-21	China	Shaanxi	Mount Taibai			34° 5' 13" N	107° 42' 38" E	1252m
NWAFUPYR007284	Zhou Lin	2016-07-21	China	Shaanxi	Mount Taibai			34° 5' 13" N	107° 42' 38" E	1252m
NWAFUPYR007285	Zhou Lin	2016-07-24	China	Shaanxi	Mount Taibai		Zhongshansi	34° 4' 35" N	107° 41' 57" E	1350m
NWAFUPYR007286	Zhou Lin	2016-07-31	China	Shaanxi	Mount Taibai		Xiabaiyun	34° 4' 22" N	107° 41' 45" E	1580m
NWAFUPYR007287	Zhou Lin	2016-08-04	China	Shaanxi	Mount Taibai			34° 3' 22" N	107° 41' 59" E	1963m
NWAFUPYR007288	Zhou Lin	2016-07-21	China	Shaanxi	Mount Taibai			34° 5' 13" N	107° 42' 38" E	1252m
NWAFUPYR007289	Zhou Lin	2016-07-21	China	Shaanxi	Mount Taibai			34° 5' 13" N	107° 42' 38" E	1252m
NWAFUPYR007290	Yang Bolan	2017-07-27	China	Shaanxi	Mount Taibai			34° 5' 13" N	107° 42' 38" E	1290m
NWAFUPYR007291	Yang Bolan	2017-07-27	China	Shaanxi	Mount Taibai			34° 5' 13" N	107° 42' 38" E	1290m
NWAFUPYR007292	Yang Bolan	2017-07-27	China	Shaanxi	Mount Taibai			34° 5' 13" N	107° 42' 38" E	1290m
NWAFUPYR007293	Yang Bolan	2017-07-27	China	Shaanxi	Mount Taibai			34° 5' 13" N	107° 42' 38" E	1290m

## Sheet: Specimen Details
	Specimen Details Metadata					Specimen Details Metadata Extended Fields (BOLD 3.1)
Sample ID	Sex	Reproduction	Life Stage	Extra Info	Notes	Voucher Status	Tissue Descriptor	Associated Taxa	Associated Specimens	External URLs
NWAFUPYR003023		S	A
NWAFUPYR003024		S	A
NWAFUPYR003025		S	A
NWAFUPYR003026		S	A
NWAFUPYR003027		S	A
NWAFUPYR003028		S	A
NWAFUPYR003029		S	A
NWAFUPYR003030		S	A
NWAFUPYR003031		S	A
NWAFUPYR003032		S	A
NWAFUPYR003033		S	A
NWAFUPYR003034		S	A
NWAFUPYR003035		S	A
NWAFUPYR003036		S	A
NWAFUPYR003037		S	A
NWAFUPYR003038		S	A
NWAFUPYR003039		S	A
NWAFUPYR003040		S	A
NWAFUPYR003041		S	A
NWAFUPYR003042		S	A
NWAFUPYR003043		S	A
NWAFUPYR003044		S	A
NWAFUPYR003045		S	A
NWAFUPYR003046		S	A
NWAFUPYR003047		S	A
NWAFUPYR003048		S	A
NWAFUPYR003049		S	A
NWAFUPYR003050		S	A
NWAFUPYR003051		S	A
NWAFUPYR003052		S	A
NWAFUPYR003053		S	A
NWAFUPYR003054		S	A
NWAFUPYR003055		S	A
NWAFUPYR003056		S	A
NWAFUPYR003057		S	A
NWAFUPYR003058		S	A
NWAFUPYR003059		S	A
NWAFUPYR003060		S	A
NWAFUPYR003061		S	A
NWAFUPYR003062		S	A
NWAFUPYR003063		S	A
NWAFUPYR003064		S	A
NWAFUPYR003065		S	A
NWAFUPYR003066		S	A
NWAFUPYR003067		S	A
NWAFUPYR003068		S	A
NWAFUPYR003069		S	A
NWAFUPYR003070		S	A
NWAFUPYR003071		S	A
NWAFUPYR003072		S	A
NWAFUPYR003073		S	A
NWAFUPYR003074		S	A
NWAFUPYR003075		S	A
NWAFUPYR003076		S	A
NWAFUPYR003077		S	A
NWAFUPYR003078		S	A
NWAFUPYR003079		S	A
NWAFUPYR003080		S	A
NWAFUPYR003081		S	A
NWAFUPYR003082		S	A
NWAFUPYR003083		S	A
NWAFUPYR003084		S	A
NWAFUPYR003085		S	A
NWAFUPYR003086		S	A
NWAFUPYR003087		S	A
NWAFUPYR003088		S	A
NWAFUPYR003089		S	A
NWAFUPYR003090		S	A
NWAFUPYR003091		S	A
NWAFUPYR003092		S	A
NWAFUPYR003093		S	A
NWAFUPYR003094		S	A
NWAFUPYR003095		S	A
NWAFUPYR003096		S	A
NWAFUPYR003097		S	A
NWAFUPYR003098		S	A
NWAFUPYR003099		S	A
NWAFUPYR003100		S	A
NWAFUPYR003101		S	A
NWAFUPYR003102		S	A
NWAFUPYR003103		S	A
NWAFUPYR003104		S	A
NWAFUPYR003105		S	A
NWAFUPYR003106		S	A
NWAFUPYR003107		S	A
NWAFUPYR003108		S	A
NWAFUPYR003109		S	A
NWAFUPYR003110		S	A
NWAFUPYR003111		S	A
NWAFUPYR003112		S	A
NWAFUPYR003113		S	A
NWAFUPYR003114		S	A
NWAFUPYR003115		S	A
NWAFUPYR003116		S	A
NWAFUPYR003117		S	A
NWAFUPYR003118		S	A
NWAFUPYR003119		S	A
NWAFUPYR003120		S	A
NWAFUPYR003121		S	A
NWAFUPYR003122		S	A
NWAFUPYR003123		S	A
NWAFUPYR003124		S	A
NWAFUPYR003125		S	A
NWAFUPYR003126		S	A
NWAFUPYR003127		S	A
NWAFUPYR003128		S	A
NWAFUPYR003129		S	A
NWAFUPYR003130		S	A
NWAFUPYR003131		S	A
NWAFUPYR003132		S	A
NWAFUPYR003133		S	A
NWAFUPYR003134		S	A
NWAFUPYR003135		S	A
NWAFUPYR003136		S	A
NWAFUPYR003137		S	A
NWAFUPYR003138		S	A
NWAFUPYR003139		S	A
NWAFUPYR003140		S	A
NWAFUPYR003141		S	A
NWAFUPYR003142		S	A
NWAFUPYR003143		S	A
NWAFUPYR003144		S	A
NWAFUPYR003145		S	A
NWAFUPYR003146		S	A
NWAFUPYR003147		S	A
NWAFUPYR003148		S	A
NWAFUPYR003149		S	A
NWAFUPYR003150		S	A
NWAFUPYR003151		S	A
NWAFUPYR003152		S	A
NWAFUPYR003153		S	A
NWAFUPYR003154		S	A
NWAFUPYR003155		S	A
NWAFUPYR003156		S	A
NWAFUPYR003157		S	A
NWAFUPYR006286		S	A
NWAFUPYR006287		S	A
NWAFUPYR006288		S	A
NWAFUPYR006289		S	A
NWAFUPYR006290		S	A
NWAFUPYR006291		S	A
NWAFUPYR006292		S	A
NWAFUPYR006293		S	A
NWAFUPYR006294		S	A
NWAFUPYR006295		S	A
NWAFUPYR006296		S	A
NWAFUPYR006297		S	A
NWAFUPYR006298		S	A
NWAFUPYR006299		S	A
NWAFUPYR006300		S	A
NWAFUPYR006301		S	A
NWAFUPYR006302		S	A
NWAFUPYR006303		S	A
NWAFUPYR006304		S	A
NWAFUPYR006305		S	A
NWAFUPYR006306		S	A
NWAFUPYR006307		S	A
NWAFUPYR006308		S	A
NWAFUPYR006309		S	A
NWAFUPYR006310		S	A
NWAFUPYR006311		S	A
NWAFUPYR006312		S	A
NWAFUPYR006313		S	A
NWAFUPYR006314		S	A
NWAFUPYR006315		S	A
NWAFUPYR006316		S	A
NWAFUPYR006317		S	A
NWAFUPYR006318		S	A
NWAFUPYR006319		S	A
NWAFUPYR006320		S	A
NWAFUPYR006321		S	A
NWAFUPYR006322		S	A
NWAFUPYR006323		S	A
NWAFUPYR006324		S	A
NWAFUPYR006325		S	A
NWAFUPYR006326		S	A
NWAFUPYR006327		S	A
NWAFUPYR006328		S	A
NWAFUPYR006329		S	A
NWAFUPYR006330		S	A
NWAFUPYR006331		S	A
NWAFUPYR006332		S	A
NWAFUPYR006333		S	A
NWAFUPYR006334		S	A
NWAFUPYR006335		S	A
NWAFUPYR006336		S	A
NWAFUPYR006337		S	A
NWAFUPYR006338		S	A
NWAFUPYR006339		S	A
NWAFUPYR006340		S	A
NWAFUPYR006341		S	A
NWAFUPYR006342		S	A
NWAFUPYR006343		S	A
NWAFUPYR006344		S	A
NWAFUPYR006345		S	A
NWAFUPYR006346		S	A
NWAFUPYR006347		S	A
NWAFUPYR006348		S	A
NWAFUPYR006349		S	A
NWAFUPYR006350		S	A
NWAFUPYR006351		S	A
NWAFUPYR006352		S	A
NWAFUPYR006353		S	A
NWAFUPYR006354		S	A
NWAFUPYR006355		S	A
NWAFUPYR006356		S	A
NWAFUPYR006357		S	A
NWAFUPYR006358		S	A
NWAFUPYR006359		S	A
NWAFUPYR006360		S	A
NWAFUPYR006361		S	A
NWAFUPYR006362		S	A
NWAFUPYR006363		S	A
NWAFUPYR006364		S	A
NWAFUPYR006365		S	A
NWAFUPYR006366		S	A
NWAFUPYR006367		S	A
NWAFUPYR006368		S	A
NWAFUPYR006369		S	A
NWAFUPYR006370		S	A
NWAFUPYR006371		S	A
NWAFUPYR006372		S	A
NWAFUPYR006373		S	A
NWAFUPYR006374		S	A
NWAFUPYR006375		S	A
NWAFUPYR006376		S	A
NWAFUPYR006377		S	A
NWAFUPYR006378		S	A
NWAFUPYR006379		S	A
NWAFUPYR006380		S	A
NWAFUPYR006381		S	A
NWAFUPYR006382		S	A
NWAFUPYR006383		S	A
NWAFUPYR006384		S	A
NWAFUPYR006385		S	A
NWAFUPYR006386		S	A
NWAFUPYR006387		S	A
NWAFUPYR006388		S	A
NWAFUPYR006389		S	A
NWAFUPYR006390		S	A
NWAFUPYR006391		S	A
NWAFUPYR006392		S	A
NWAFUPYR006393		S	A
NWAFUPYR006394		S	A
NWAFUPYR006395		S	A
NWAFUPYR006396		S	A
NWAFUPYR006397		S	A
NWAFUPYR006398		S	A
NWAFUPYR006399		S	A
NWAFUPYR006400		S	A
NWAFUPYR006401		S	A
NWAFUPYR006402		S	A
NWAFUPYR006403		S	A
NWAFUPYR006404		S	A
NWAFUPYR006405		S	A
NWAFUPYR006406		S	A
NWAFUPYR006407		S	A
NWAFUPYR006408		S	A
NWAFUPYR006409		S	A
NWAFUPYR006410		S	A
NWAFUPYR006411		S	A
NWAFUPYR006412		S	A
NWAFUPYR006413		S	A
NWAFUPYR006414		S	A
NWAFUPYR006415		S	A
NWAFUPYR006416		S	A
NWAFUPYR006417		S	A
NWAFUPYR006418		S	A
NWAFUPYR006419		S	A
NWAFUPYR006420		S	A
NWAFUPYR006421		S	A
NWAFUPYR006422		S	A
NWAFUPYR006423		S	A
NWAFUPYR006424		S	A
NWAFUPYR006425		S	A
NWAFUPYR006426		S	A
NWAFUPYR006427		S	A
NWAFUPYR006428		S	A
NWAFUPYR006429		S	A
NWAFUPYR006430		S	A
NWAFUPYR006431		S	A
NWAFUPYR006432		S	A
NWAFUPYR006433		S	A
NWAFUPYR006434		S	A
NWAFUPYR006435		S	A
NWAFUPYR006436		S	A
NWAFUPYR006437		S	A
NWAFUPYR006438		S	A
NWAFUPYR006439		S	A
NWAFUPYR006440		S	A
NWAFUPYR006441		S	A
NWAFUPYR006442		S	A
NWAFUPYR006443		S	A
NWAFUPYR006444		S	A
NWAFUPYR006445		S	A
NWAFUPYR006446		S	A
NWAFUPYR006447		S	A
NWAFUPYR006448		S	A
NWAFUPYR006449		S	A
NWAFUPYR006450		S	A
NWAFUPYR006451		S	A
NWAFUPYR006452		S	A
NWAFUPYR006453		S	A
NWAFUPYR006454		S	A
NWAFUPYR006455		S	A
NWAFUPYR006456		S	A
NWAFUPYR006457		S	A
NWAFUPYR006458		S	A
NWAFUPYR006459		S	A
NWAFUPYR006460		S	A
NWAFUPYR006461		S	A
NWAFUPYR006462		S	A
NWAFUPYR006463		S	A
NWAFUPYR006464		S	A
NWAFUPYR006465		S	A
NWAFUPYR006466		S	A
NWAFUPYR006467		S	A
NWAFUPYR006468		S	A
NWAFUPYR006469		S	A
NWAFUPYR006470		S	A
NWAFUPYR006471		S	A
NWAFUPYR006472		S	A
NWAFUPYR006473		S	A
NWAFUPYR006474		S	A
NWAFUPYR006475		S	A
NWAFUPYR006476		S	A
NWAFUPYR006477		S	A
NWAFUPYR006478		S	A
NWAFUPYR006479		S	A
NWAFUPYR006480		S	A
NWAFUPYR006481		S	A
NWAFUPYR006482		S	A
NWAFUPYR006483		S	A
NWAFUPYR006484		S	A
NWAFUPYR006485		S	A
NWAFUPYR006486		S	A
NWAFUPYR006487		S	A
NWAFUPYR006488		S	A
NWAFUPYR006489		S	A
NWAFUPYR006490		S	A
NWAFUPYR006491		S	A
NWAFUPYR006492		S	A
NWAFUPYR006493		S	A
NWAFUPYR006494		S	A
NWAFUPYR006495		S	A
NWAFUPYR006496		S	A
NWAFUPYR006497		S	A
NWAFUPYR006498		S	A
NWAFUPYR006499		S	A
NWAFUPYR006500		S	A
NWAFUPYR006501		S	A
NWAFUPYR006502		S	A
NWAFUPYR006503		S	A
NWAFUPYR006504		S	A
NWAFUPYR006505		S	A
NWAFUPYR006506		S	A
NWAFUPYR006507		S	A
NWAFUPYR006508		S	A
NWAFUPYR006509		S	A
NWAFUPYR006510		S	A
NWAFUPYR006511		S	A
NWAFUPYR006512		S	A
NWAFUPYR006513		S	A
NWAFUPYR006514		S	A
NWAFUPYR006515		S	A
NWAFUPYR006516		S	A
NWAFUPYR006517		S	A
NWAFUPYR006518		S	A
NWAFUPYR006519		S	A
NWAFUPYR006520		S	A
NWAFUPYR006521		S	A
NWAFUPYR006522		S	A
NWAFUPYR006523		S	A
NWAFUPYR006524		S	A
NWAFUPYR006525		S	A
NWAFUPYR006526		S	A
NWAFUPYR006527		S	A
NWAFUPYR006528		S	A
NWAFUPYR006529		S	A
NWAFUPYR006530		S	A
NWAFUPYR006531		S	A
NWAFUPYR006532		S	A
NWAFUPYR006533		S	A
NWAFUPYR006534		S	A
NWAFUPYR006535		S	A
NWAFUPYR006536		S	A
NWAFUPYR006537		S	A
NWAFUPYR006538		S	A
NWAFUPYR006539		S	A
NWAFUPYR006540		S	A
NWAFUPYR006541		S	A
NWAFUPYR006542		S	A
NWAFUPYR006543		S	A
NWAFUPYR006544		S	A
NWAFUPYR006545		S	A
NWAFUPYR006546		S	A
NWAFUPYR006547		S	A
NWAFUPYR006548		S	A
NWAFUPYR006549		S	A
NWAFUPYR006550		S	A
NWAFUPYR006551		S	A
NWAFUPYR006552		S	A
NWAFUPYR006553		S	A
NWAFUPYR006554		S	A
NWAFUPYR006555		S	A
NWAFUPYR006556		S	A
NWAFUPYR006557		S	A
NWAFUPYR006558		S	A
NWAFUPYR006559		S	A
NWAFUPYR006560		S	A
NWAFUPYR006561		S	A
NWAFUPYR006562		S	A
NWAFUPYR006563		S	A
NWAFUPYR006564		S	A
NWAFUPYR006565		S	A
NWAFUPYR006566		S	A
NWAFUPYR006567		S	A
NWAFUPYR006568		S	A
NWAFUPYR006569		S	A
NWAFUPYR006570		S	A
NWAFUPYR006571		S	A
NWAFUPYR006572		S	A
NWAFUPYR006573		S	A
NWAFUPYR006574		S	A
NWAFUPYR006575		S	A
NWAFUPYR006576		S	A
NWAFUPYR006577		S	A
NWAFUPYR006578		S	A
NWAFUPYR006579		S	A
NWAFUPYR006580		S	A
NWAFUPYR006581		S	A
NWAFUPYR006582		S	A
NWAFUPYR006583		S	A
NWAFUPYR006584		S	A
NWAFUPYR006585		S	A
NWAFUPYR006586		S	A
NWAFUPYR006587		S	A
NWAFUPYR006588		S	A
NWAFUPYR006589		S	A
NWAFUPYR006590		S	A
NWAFUPYR006591		S	A
NWAFUPYR006592		S	A
NWAFUPYR006593		S	A
NWAFUPYR006594		S	A
NWAFUPYR006595		S	A
NWAFUPYR006596		S	A
NWAFUPYR006597		S	A
NWAFUPYR006598		S	A
NWAFUPYR006599		S	A
NWAFUPYR006600		S	A
NWAFUPYR006601		S	A
NWAFUPYR006602		S	A
NWAFUPYR006603		S	A
NWAFUPYR006604		S	A
NWAFUPYR006605		S	A
NWAFUPYR006606		S	A
NWAFUPYR006607		S	A
NWAFUPYR006608		S	A
NWAFUPYR006609		S	A
NWAFUPYR006610		S	A
NWAFUPYR006611		S	A
NWAFUPYR006612		S	A
NWAFUPYR006613		S	A
NWAFUPYR006614		S	A
NWAFUPYR006615		S	A
NWAFUPYR006616		S	A
NWAFUPYR006617		S	A
NWAFUPYR006618		S	A
NWAFUPYR006619		S	A
NWAFUPYR006620		S	A
NWAFUPYR006621		S	A
NWAFUPYR006622		S	A
NWAFUPYR006623		S	A
NWAFUPYR006624		S	A
NWAFUPYR006625		S	A
NWAFUPYR006626		S	A
NWAFUPYR006627		S	A
NWAFUPYR006628		S	A
NWAFUPYR006629		S	A
NWAFUPYR006630		S	A
NWAFUPYR006631		S	A
NWAFUPYR006632		S	A
NWAFUPYR006633		S	A
NWAFUPYR006634		S	A
NWAFUPYR006635		S	A
NWAFUPYR006636		S	A
NWAFUPYR006637		S	A
NWAFUPYR006638		S	A
NWAFUPYR006639		S	A
NWAFUPYR006640		S	A
NWAFUPYR006641		S	A
NWAFUPYR006642		S	A
NWAFUPYR006643		S	A
NWAFUPYR006644		S	A
NWAFUPYR006645		S	A
NWAFUPYR006646		S	A
NWAFUPYR006647		S	A
NWAFUPYR006648		S	A
NWAFUPYR006649		S	A
NWAFUPYR006650		S	A
NWAFUPYR006651		S	A
NWAFUPYR006652		S	A
NWAFUPYR006653		S	A
NWAFUPYR006654		S	A
NWAFUPYR006655		S	A
NWAFUPYR006656		S	A
NWAFUPYR006657		S	A
NWAFUPYR006658		S	A
NWAFUPYR006659		S	A
NWAFUPYR006660		S	A
NWAFUPYR006661		S	A
NWAFUPYR006662		S	A
NWAFUPYR006663		S	A
NWAFUPYR006664		S	A
NWAFUPYR006665		S	A
NWAFUPYR006666		S	A
NWAFUPYR006667		S	A
NWAFUPYR006668		S	A
NWAFUPYR006669		S	A
NWAFUPYR006670		S	A
NWAFUPYR006671		S	A
NWAFUPYR006672		S	A
NWAFUPYR006673		S	A
NWAFUPYR006674		S	A
NWAFUPYR006675		S	A
NWAFUPYR006676		S	A
NWAFUPYR006677		S	A
NWAFUPYR006678		S	A
NWAFUPYR006679		S	A
NWAFUPYR006680		S	A
NWAFUPYR006681		S	A
NWAFUPYR006682		S	A
NWAFUPYR006683		S	A
NWAFUPYR006684		S	A
NWAFUPYR006685		S	A
NWAFUPYR006686		S	A
NWAFUPYR006687		S	A
NWAFUPYR006688		S	A
NWAFUPYR006689		S	A
NWAFUPYR006690		S	A
NWAFUPYR006691		S	A
NWAFUPYR006692		S	A
NWAFUPYR006693		S	A
NWAFUPYR006694		S	A
NWAFUPYR006695		S	A
NWAFUPYR006696		S	A
NWAFUPYR006697		S	A
NWAFUPYR006698		S	A
NWAFUPYR006699		S	A
NWAFUPYR006700		S	A
NWAFUPYR006701		S	A
NWAFUPYR006702		S	A
NWAFUPYR006703		S	A
NWAFUPYR006704		S	A
NWAFUPYR006705		S	A
NWAFUPYR006706		S	A
NWAFUPYR006707		S	A
NWAFUPYR006708		S	A
NWAFUPYR006709		S	A
NWAFUPYR006710		S	A
NWAFUPYR006711		S	A
NWAFUPYR006712		S	A
NWAFUPYR006713		S	A
NWAFUPYR006714		S	A
NWAFUPYR006715		S	A
NWAFUPYR006716		S	A
NWAFUPYR006717		S	A
NWAFUPYR006718		S	A
NWAFUPYR006719		S	A
NWAFUPYR006720		S	A
NWAFUPYR006721		S	A
NWAFUPYR006722		S	A
NWAFUPYR006723		S	A
NWAFUPYR006724		S	A
NWAFUPYR006725		S	A
NWAFUPYR006726		S	A
NWAFUPYR006727		S	A
NWAFUPYR006728		S	A
NWAFUPYR006729		S	A
NWAFUPYR006730		S	A
NWAFUPYR006731		S	A
NWAFUPYR006732		S	A
NWAFUPYR006733		S	A
NWAFUPYR006734		S	A
NWAFUPYR006735		S	A
NWAFUPYR006736		S	A
NWAFUPYR006737		S	A
NWAFUPYR006738		S	A
NWAFUPYR006739		S	A
NWAFUPYR006740		S	A
NWAFUPYR006741		S	A
NWAFUPYR006742		S	A
NWAFUPYR006743		S	A
NWAFUPYR006744		S	A
NWAFUPYR006745		S	A
NWAFUPYR006746		S	A
NWAFUPYR006747		S	A
NWAFUPYR006748		S	A
NWAFUPYR006749		S	A
NWAFUPYR006750		S	A
NWAFUPYR006751		S	A
NWAFUPYR006752		S	A
NWAFUPYR006753		S	A
NWAFUPYR006754		S	A
NWAFUPYR006755		S	A
NWAFUPYR006756		S	A
NWAFUPYR006757		S	A
NWAFUPYR006758		S	A
NWAFUPYR006759		S	A
NWAFUPYR006760		S	A
NWAFUPYR006761		S	A
NWAFUPYR006762		S	A
NWAFUPYR006763		S	A
NWAFUPYR006764		S	A
NWAFUPYR006765		S	A
NWAFUPYR006766		S	A
NWAFUPYR006767		S	A
NWAFUPYR006768		S	A
NWAFUPYR006769		S	A
NWAFUPYR006770		S	A
NWAFUPYR006771		S	A
NWAFUPYR006772		S	A
NWAFUPYR006773		S	A
NWAFUPYR006774		S	A
NWAFUPYR006775		S	A
NWAFUPYR006776		S	A
NWAFUPYR006777		S	A
NWAFUPYR006778		S	A
NWAFUPYR006779		S	A
NWAFUPYR006780		S	A
NWAFUPYR006781		S	A
NWAFUPYR006782		S	A
NWAFUPYR006783		S	A
NWAFUPYR006784		S	A
NWAFUPYR006785		S	A
NWAFUPYR006786		S	A
NWAFUPYR006787		S	A
NWAFUPYR006788		S	A
NWAFUPYR006789		S	A
NWAFUPYR006790		S	A
NWAFUPYR006791		S	A
NWAFUPYR006792		S	A
NWAFUPYR006793		S	A
NWAFUPYR006794		S	A
NWAFUPYR006795		S	A
NWAFUPYR006796		S	A
NWAFUPYR006797		S	A
NWAFUPYR006798		S	A
NWAFUPYR006799		S	A
NWAFUPYR006800		S	A
NWAFUPYR006801		S	A
NWAFUPYR006802		S	A
NWAFUPYR006803		S	A
NWAFUPYR006804		S	A
NWAFUPYR006805		S	A
NWAFUPYR006806		S	A
NWAFUPYR006807		S	A
NWAFUPYR006808		S	A
NWAFUPYR006809		S	A
NWAFUPYR006810		S	A
NWAFUPYR006811		S	A
NWAFUPYR006812		S	A
NWAFUPYR006813		S	A
NWAFUPYR006814		S	A
NWAFUPYR006815		S	A
NWAFUPYR006816		S	A
NWAFUPYR006817		S	A
NWAFUPYR006818		S	A
NWAFUPYR006819		S	A
NWAFUPYR006820		S	A
NWAFUPYR006821		S	A
NWAFUPYR006822		S	A
NWAFUPYR006823		S	A
NWAFUPYR006824		S	A
NWAFUPYR006825		S	A
NWAFUPYR006826		S	A
NWAFUPYR006827		S	A
NWAFUPYR006828		S	A
NWAFUPYR006829		S	A
NWAFUPYR006830		S	A
NWAFUPYR006831		S	A
NWAFUPYR006832		S	A
NWAFUPYR006833		S	A
NWAFUPYR006834		S	A
NWAFUPYR006835		S	A
NWAFUPYR006836		S	A
NWAFUPYR006837		S	A
NWAFUPYR006838		S	A
NWAFUPYR006839		S	A
NWAFUPYR006840		S	A
NWAFUPYR006841		S	A
NWAFUPYR006842		S	A
NWAFUPYR006843		S	A
NWAFUPYR006844		S	A
NWAFUPYR006845		S	A
NWAFUPYR006846		S	A
NWAFUPYR006847		S	A
NWAFUPYR006848		S	A
NWAFUPYR006849		S	A
NWAFUPYR006850		S	A
NWAFUPYR006851		S	A
NWAFUPYR006852		S	A
NWAFUPYR006853		S	A
NWAFUPYR006854		S	A
NWAFUPYR006855		S	A
NWAFUPYR006856		S	A
NWAFUPYR006857		S	A
NWAFUPYR006858		S	A
NWAFUPYR006859		S	A
NWAFUPYR006860		S	A
NWAFUPYR006861		S	A
NWAFUPYR006862		S	A
NWAFUPYR006863		S	A
NWAFUPYR006864		S	A
NWAFUPYR006865		S	A
NWAFUPYR006866		S	A
NWAFUPYR006867		S	A
NWAFUPYR006868		S	A
NWAFUPYR006869		S	A
NWAFUPYR006870		S	A
NWAFUPYR006871		S	A
NWAFUPYR006872		S	A
NWAFUPYR006873		S	A
NWAFUPYR006874		S	A
NWAFUPYR006875		S	A
NWAFUPYR006876		S	A
NWAFUPYR006877		S	A
NWAFUPYR006878		S	A
NWAFUPYR006879		S	A
NWAFUPYR006880		S	A
NWAFUPYR006881		S	A
NWAFUPYR006882		S	A
NWAFUPYR006883		S	A
NWAFUPYR006884		S	A
NWAFUPYR006885		S	A
NWAFUPYR006886		S	A
NWAFUPYR006887		S	A
NWAFUPYR006888		S	A
NWAFUPYR006889		S	A
NWAFUPYR006890		S	A
NWAFUPYR006891		S	A
NWAFUPYR006892		S	A
NWAFUPYR006893		S	A
NWAFUPYR006894		S	A
NWAFUPYR006895		S	A
NWAFUPYR006896		S	A
NWAFUPYR006897		S	A
NWAFUPYR006898		S	A
NWAFUPYR006899		S	A
NWAFUPYR006900		S	A
NWAFUPYR006901		S	A
NWAFUPYR006902		S	A
NWAFUPYR006903		S	A
NWAFUPYR006904		S	A
NWAFUPYR006905		S	A
NWAFUPYR006906		S	A
NWAFUPYR006907		S	A
NWAFUPYR006908		S	A
NWAFUPYR006909		S	A
NWAFUPYR006910		S	A
NWAFUPYR006911		S	A
NWAFUPYR006912		S	A
NWAFUPYR006913		S	A
NWAFUPYR006914		S	A
NWAFUPYR006915		S	A
NWAFUPYR006916		S	A
NWAFUPYR006917		S	A
NWAFUPYR006918		S	A
NWAFUPYR006919		S	A
NWAFUPYR006920		S	A
NWAFUPYR006921		S	A
NWAFUPYR006922		S	A
NWAFUPYR006923		S	A
NWAFUPYR006924		S	A
NWAFUPYR006925		S	A
NWAFUPYR006926		S	A
NWAFUPYR006927		S	A
NWAFUPYR006928		S	A
NWAFUPYR006929		S	A
NWAFUPYR006930		S	A
NWAFUPYR006931		S	A
NWAFUPYR006932		S	A
NWAFUPYR006933		S	A
NWAFUPYR006934		S	A
NWAFUPYR006935		S	A
NWAFUPYR006936		S	A
NWAFUPYR006937		S	A
NWAFUPYR006938		S	A
NWAFUPYR006939		S	A
NWAFUPYR006940		S	A
NWAFUPYR006941		S	A
NWAFUPYR006942		S	A
NWAFUPYR006943		S	A
NWAFUPYR006944		S	A
NWAFUPYR006945		S	A
NWAFUPYR006946		S	A
NWAFUPYR006947		S	A
NWAFUPYR006948		S	A
NWAFUPYR006949		S	A
NWAFUPYR006950		S	A
NWAFUPYR006951		S	A
NWAFUPYR006952		S	A
NWAFUPYR006953		S	A
NWAFUPYR006954		S	A
NWAFUPYR006955		S	A
NWAFUPYR006956		S	A
NWAFUPYR006957		S	A
NWAFUPYR006958		S	A
NWAFUPYR006959		S	A
NWAFUPYR006960		S	A
NWAFUPYR006961		S	A
NWAFUPYR006962		S	A
NWAFUPYR006963		S	A
NWAFUPYR006964		S	A
NWAFUPYR006965		S	A
NWAFUPYR006966		S	A
NWAFUPYR006967		S	A
NWAFUPYR006968		S	A
NWAFUPYR006969		S	A
NWAFUPYR006970		S	A
NWAFUPYR006971		S	A
NWAFUPYR006972		S	A
NWAFUPYR006973		S	A
NWAFUPYR006974		S	A
NWAFUPYR006975		S	A
NWAFUPYR006976		S	A
NWAFUPYR006977		S	A
NWAFUPYR006978		S	A
NWAFUPYR006979		S	A
NWAFUPYR006980		S	A
NWAFUPYR006981		S	A
NWAFUPYR006982		S	A
NWAFUPYR006983		S	A
NWAFUPYR006984		S	A
NWAFUPYR006985		S	A
NWAFUPYR006986		S	A
NWAFUPYR006987		S	A
NWAFUPYR006988		S	A
NWAFUPYR006989		S	A
NWAFUPYR006990		S	A
NWAFUPYR006991		S	A
NWAFUPYR006992		S	A
NWAFUPYR006993		S	A
NWAFUPYR006994		S	A
NWAFUPYR006995		S	A
NWAFUPYR006996		S	A
NWAFUPYR006997		S	A
NWAFUPYR006998		S	A
NWAFUPYR006999		S	A
NWAFUPYR007000		S	A
NWAFUPYR007001		S	A
NWAFUPYR007002		S	A
NWAFUPYR007003		S	A
NWAFUPYR007004		S	A
NWAFUPYR007005		S	A
NWAFUPYR007006		S	A
NWAFUPYR007007		S	A
NWAFUPYR007008		S	A
NWAFUPYR007009		S	A
NWAFUPYR007010		S	A
NWAFUPYR007011		S	A
NWAFUPYR007012		S	A
NWAFUPYR007013		S	A
NWAFUPYR007014		S	A
NWAFUPYR007015		S	A
NWAFUPYR007016		S	A
NWAFUPYR007017		S	A
NWAFUPYR007018		S	A
NWAFUPYR007019		S	A
NWAFUPYR007020		S	A
NWAFUPYR007021		S	A
NWAFUPYR007022		S	A
NWAFUPYR007023		S	A
NWAFUPYR007024		S	A
NWAFUPYR007025		S	A
NWAFUPYR007026		S	A
NWAFUPYR007027		S	A
NWAFUPYR007028		S	A
NWAFUPYR007029		S	A
NWAFUPYR007030		S	A
NWAFUPYR007031		S	A
NWAFUPYR007032		S	A
NWAFUPYR007033		S	A
NWAFUPYR007034		S	A
NWAFUPYR007035		S	A
NWAFUPYR007036		S	A
NWAFUPYR007037		S	A
NWAFUPYR007038		S	A
NWAFUPYR007039		S	A
NWAFUPYR007040		S	A
NWAFUPYR007041		S	A
NWAFUPYR007042		S	A
NWAFUPYR007043		S	A
NWAFUPYR007044		S	A
NWAFUPYR007045		S	A
NWAFUPYR007046		S	A
NWAFUPYR007047		S	A
NWAFUPYR007048		S	A
NWAFUPYR007049		S	A
NWAFUPYR007050		S	A
NWAFUPYR007051		S	A
NWAFUPYR007052		S	A
NWAFUPYR007053		S	A
NWAFUPYR007054		S	A
NWAFUPYR007055		S	A
NWAFUPYR007056		S	A
NWAFUPYR007057		S	A
NWAFUPYR007058		S	A
NWAFUPYR007059		S	A
NWAFUPYR007060		S	A
NWAFUPYR007061		S	A
NWAFUPYR007062		S	A
NWAFUPYR007063		S	A
NWAFUPYR007064		S	A
NWAFUPYR007065		S	A
NWAFUPYR007066		S	A
NWAFUPYR007067		S	A
NWAFUPYR007068		S	A
NWAFUPYR007069		S	A
NWAFUPYR007070		S	A
NWAFUPYR007071		S	A
NWAFUPYR007072		S	A
NWAFUPYR007073		S	A
NWAFUPYR007074		S	A
NWAFUPYR007075		S	A
NWAFUPYR007076		S	A
NWAFUPYR007077		S	A
NWAFUPYR007078		S	A
NWAFUPYR007079		S	A
NWAFUPYR007080		S	A
NWAFUPYR007081		S	A
NWAFUPYR007082		S	A
NWAFUPYR007083		S	A
NWAFUPYR007084		S	A
NWAFUPYR007085		S	A
NWAFUPYR007086		S	A
NWAFUPYR007087		S	A
NWAFUPYR007088		S	A
NWAFUPYR007089		S	A
NWAFUPYR007090		S	A
NWAFUPYR007091		S	A
NWAFUPYR007092		S	A
NWAFUPYR007093		S	A
NWAFUPYR007094		S	A
NWAFUPYR007095		S	A
NWAFUPYR007096		S	A
NWAFUPYR007097		S	A
NWAFUPYR007098		S	A
NWAFUPYR007099		S	A
NWAFUPYR007100		S	A
NWAFUPYR007101		S	A
NWAFUPYR007102		S	A
NWAFUPYR007103		S	A
NWAFUPYR007104		S	A
NWAFUPYR007105		S	A
NWAFUPYR007106		S	A
NWAFUPYR007107		S	A
NWAFUPYR007108		S	A
NWAFUPYR007109		S	A
NWAFUPYR007110		S	A
NWAFUPYR007111		S	A
NWAFUPYR007112		S	A
NWAFUPYR007113		S	A
NWAFUPYR007114		S	A
NWAFUPYR007115		S	A
NWAFUPYR007116		S	A
NWAFUPYR007117		S	A
NWAFUPYR007118		S	A
NWAFUPYR007119		S	A
NWAFUPYR007120		S	A
NWAFUPYR007121		S	A
NWAFUPYR007122		S	A
NWAFUPYR007123		S	A
NWAFUPYR007124		S	A
NWAFUPYR007125		S	A
NWAFUPYR007126		S	A
NWAFUPYR007127		S	A
NWAFUPYR007128		S	A
NWAFUPYR007129		S	A
NWAFUPYR007130		S	A
NWAFUPYR007131		S	A
NWAFUPYR007132		S	A
NWAFUPYR007133		S	A
NWAFUPYR007134		S	A
NWAFUPYR007135		S	A
NWAFUPYR007136		S	A
NWAFUPYR007137		S	A
NWAFUPYR007138		S	A
NWAFUPYR007139		S	A
NWAFUPYR007140		S	A
NWAFUPYR007141		S	A
NWAFUPYR007142		S	A
NWAFUPYR007143		S	A
NWAFUPYR007144		S	A
NWAFUPYR007145		S	A
NWAFUPYR007146		S	A
NWAFUPYR007147		S	A
NWAFUPYR007148		S	A
NWAFUPYR007149		S	A
NWAFUPYR007150		S	A
NWAFUPYR007151		S	A
NWAFUPYR007152		S	A
NWAFUPYR007153		S	A
NWAFUPYR007154		S	A
NWAFUPYR007155		S	A
NWAFUPYR007156		S	A
NWAFUPYR007157		S	A
NWAFUPYR007158		S	A
NWAFUPYR007159		S	A
NWAFUPYR007160		S	A
NWAFUPYR007161		S	A
NWAFUPYR007162		S	A
NWAFUPYR007163		S	A
NWAFUPYR007164		S	A
NWAFUPYR007165		S	A
NWAFUPYR007166		S	A
NWAFUPYR007167		S	A
NWAFUPYR007168		S	A
NWAFUPYR007169		S	A
NWAFUPYR007170		S	A
NWAFUPYR007171		S	A
NWAFUPYR007172		S	A
NWAFUPYR007173		S	A
NWAFUPYR007174		S	A
NWAFUPYR007175		S	A
NWAFUPYR007176		S	A
NWAFUPYR007177		S	A
NWAFUPYR007178		S	A
NWAFUPYR007179		S	A
NWAFUPYR007180		S	A
NWAFUPYR007181		S	A
NWAFUPYR007182		S	A
NWAFUPYR007183		S	A
NWAFUPYR007184		S	A
NWAFUPYR007185		S	A
NWAFUPYR007186		S	A
NWAFUPYR007187		S	A
NWAFUPYR007188		S	A
NWAFUPYR007189		S	A
NWAFUPYR007190		S	A
NWAFUPYR007191		S	A
NWAFUPYR007192		S	A
NWAFUPYR007193		S	A
NWAFUPYR007194		S	A
NWAFUPYR007195		S	A
NWAFUPYR007196		S	A
NWAFUPYR007197		S	A
NWAFUPYR007198		S	A
NWAFUPYR007199		S	A
NWAFUPYR007200		S	A
NWAFUPYR007201		S	A
NWAFUPYR007202		S	A
NWAFUPYR007203		S	A
NWAFUPYR007204		S	A
NWAFUPYR007205		S	A
NWAFUPYR007206		S	A
NWAFUPYR007207		S	A
NWAFUPYR007208		S	A
NWAFUPYR007209		S	A
NWAFUPYR007210		S	A
NWAFUPYR007211		S	A
NWAFUPYR007212		S	A
NWAFUPYR007213		S	A
NWAFUPYR007214		S	A
NWAFUPYR007215		S	A
NWAFUPYR007216		S	A
NWAFUPYR007217		S	A
NWAFUPYR007218		S	A
NWAFUPYR007219		S	A
NWAFUPYR007220		S	A
NWAFUPYR007221		S	A
NWAFUPYR007222		S	A
NWAFUPYR007223		S	A
NWAFUPYR007224		S	A
NWAFUPYR007225		S	A
NWAFUPYR007226		S	A
NWAFUPYR007227		S	A
NWAFUPYR007228		S	A
NWAFUPYR007229		S	A
NWAFUPYR007230		S	A
NWAFUPYR007231		S	A
NWAFUPYR007232		S	A
NWAFUPYR007233		S	A
NWAFUPYR007234		S	A
NWAFUPYR007235		S	A
NWAFUPYR007236		S	A
NWAFUPYR007237		S	A
NWAFUPYR007238		S	A
NWAFUPYR007239		S	A
NWAFUPYR007240		S	A
NWAFUPYR007241		S	A
NWAFUPYR007242		S	A
NWAFUPYR007243		S	A
NWAFUPYR007244		S	A
NWAFUPYR007245		S	A
NWAFUPYR007246		S	A
NWAFUPYR007247		S	A
NWAFUPYR007248		S	A
NWAFUPYR007249		S	A
NWAFUPYR007250		S	A
NWAFUPYR007251		S	A
NWAFUPYR007252		S	A
NWAFUPYR007253		S	A
NWAFUPYR007254		S	A
NWAFUPYR007255		S	A
NWAFUPYR007256		S	A
NWAFUPYR007257		S	A
NWAFUPYR007258		S	A
NWAFUPYR007259		S	A
NWAFUPYR007260		S	A
NWAFUPYR007261		S	A
NWAFUPYR007262		S	A
NWAFUPYR007263		S	A
NWAFUPYR007264		S	A
NWAFUPYR007265		S	A
NWAFUPYR007266		S	A
NWAFUPYR007267		S	A
NWAFUPYR007268		S	A
NWAFUPYR007269		S	A
NWAFUPYR007270		S	A
NWAFUPYR007271		S	A
NWAFUPYR007272		S	A
NWAFUPYR007273		S	A
NWAFUPYR007274		S	A
NWAFUPYR007275		S	A
NWAFUPYR007276		S	A
NWAFUPYR007277		S	A
NWAFUPYR007278		S	A
NWAFUPYR007279		S	A
NWAFUPYR007280		S	A
NWAFUPYR007281		S	A
NWAFUPYR007282		S	A
NWAFUPYR007283		S	A
NWAFUPYR007284		S	A
NWAFUPYR007285		S	A
NWAFUPYR007286		S	A
NWAFUPYR007287		S	A
NWAFUPYR007288		S	A
NWAFUPYR007289		S	A
NWAFUPYR007290		S	A
NWAFUPYR007291		S	A
NWAFUPYR007292		S	A
NWAFUPYR007293		S	A
